# Supplementary material for: Stable maintenance of MERVL-positive embryonic stem cells reveals sustained transcriptional programs and enhancer remodeling
Source: J Biol Chem. 2026 May 15;302(7):113166. doi: 10.1016/j.jbc.2026.113166 (PMC13273665; doi:10.1016/j.jbc.2026.113166)
Supplement: Table S1 [file mmc1.xlsx]

## Sheet: 1-5 Red
Table S1. edgeR was used to identify differentially expressed genes between 1-5 Red ESCs and conventional ESCs.
GeneID	logFC	logCPM	PValue	FDR
NM_001038653|0|Slc16a3|+	1.50481	4.93911	1.1e-94	1.65e-90
NM_030696|0|Slc16a3|+	1.50616	4.93483	1.67e-94	1.65e-90
NM_001038654|0|Slc16a3|+	1.50248	4.90941	9.36e-94	6.16e-90
NM_001177535|0|Gm4340|+	0.871794	7.24057	6.84e-69	3.38e-65
NM_177099|0|Lefty2|+	1.1584	5.0042	3.76e-60	1.49e-56
NM_001161767|0|Galnt6|-	1.23124	5.09136	2.03e-58	5.74e-55
NM_172451|0|Galnt6|-	1.23124	5.09136	2.03e-58	5.74e-55
NM_001161768|0|Galnt6|-	1.23002	5.09317	1.05e-57	2.6e-54
NM_001110316|0|Zscan4f|+	0.801093	6.47927	1.7e-50	3.73e-47
NM_010094|0|Lefty1|+	1.52781	3.57923	1.79e-45	3.53e-42
NM_153127|0|Mmrn2|+	0.890238	5.53378	5.14e-45	9.23e-42
NM_145575|0|Cald1|+	0.856253	5.62168	1.7e-43	2.8e-40
NM_001159402|0|Upp1|+	0.680495	7.50277	7.05e-43	1.07e-39
NM_008826|0|Pfkl|-	0.673577	7.11865	8.95e-43	1.26e-39
NM_009477|0|Upp1|+	0.676702	7.4559	1.53e-41	2.02e-38
NM_001159401|0|Upp1|+	0.675152	7.46297	2.69e-41	3.32e-38
NM_008976|0|Ptpn14|+	0.914554	5.57967	3.04e-41	3.53e-38
NM_009760|0|Bnip3|-	1.56431	3.68111	7.73e-39	8.48e-36
NM_001199105|0|Trp53inp1|+	0.599668	7.81631	1.03e-38	1.04e-35
NM_021897|0|Trp53inp1|+	0.59953	7.81615	1.05e-38	1.04e-35
NM_013602|0|Mt1|+	-0.640371	7.85453	2.19e-38	2.06e-35
NM_001161802|0|Zscan4e|-	0.769584	6.13838	1.75e-37	1.57e-34
NM_010738|0|Ly6a|-	-1.64849	3.01159	2.02e-37	1.73e-34
NM_001185173|0|Zscan4b|-	0.745786	5.86879	2.55e-37	2.1e-34
NR_033707|0|Zscan4a|-	0.760721	6.43761	7.78e-37	6.15e-34
NM_001013765|0|Zscan4c|+	0.766636	6.64053	3.69e-35	2.8e-32
NM_027450|0|Glipr2|+	1.06267	4.35035	1.85e-34	1.35e-31
NM_001013824|0|Gm5662|-	0.712898	6.11601	1.96e-34	1.38e-31
NM_001033253|0|Plekhg1|-	0.848468	5.35995	2.64e-33	1.8e-30
NM_001159942|0|Plekhg1|-	0.842985	5.36232	8.16e-33	5.37e-30
NM_146126|0|Sord|+	1.02003	4.35193	2.33e-32	1.48e-29
NM_022435|0|Sp5|+	-1.54911	3.40962	2.63e-32	1.62e-29
NM_009574|0|Zic2|+	1.24503	4.14749	3.78e-32	2.26e-29
NM_023844|0|Jam2|+	0.520774	8.03299	6.2e-32	3.6e-29
NM_008815|0|Etv4|-	-0.582757	7.34582	3.74e-31	2.11e-28
NM_026993|0|Ddah1|+	-0.613547	6.88908	5.83e-31	3.2e-28
NM_001005423|0|Mreg|-	0.53915	7.81614	6.6e-31	3.52e-28
NM_001100461|0|Pnma5|-	-1.38463	3.20789	1.9e-30	9.86e-28
NM_027288|0|Manba|+	0.556427	7.81322	3.79e-30	1.92e-27
NM_010262|0|Gbx2|-	-0.754441	6.43385	7.79e-29	3.85e-26
NM_007932|0|Eng|+	0.716046	5.61875	9.31e-29	4.48e-26
NM_001146350|0|Eng|+	0.71479	5.62837	1.15e-28	5.4e-26
NM_001146348|0|Eng|+	0.715365	5.61796	1.18e-28	5.4e-26
NM_007913|0|Egr1|+	1.49104	3.40776	1.76e-28	7.88e-26
NM_012011|0|Eif2s3y|+	-1.39861	3.00227	4.17e-28	1.83e-25
NM_008716|0|Notch3|-	0.810525	4.8415	6.52e-28	2.8e-25
NM_001033759|0|Tmem2|+	0.595984	6.33908	6.59e-27	2.77e-24
NM_033571|0|Fkbp6|-	-1.7375	2.25528	6.83e-27	2.81e-24
NR_003647|0|Gm5039|-	0.789912	4.8659	7.56e-27	3.05e-24
NM_001040611|0|Peg10|+	-0.544675	10.026	7.98e-27	3.09e-24
NM_130877|0|Peg10|+	-0.544675	10.026	7.98e-27	3.09e-24
NM_031997|0|Tmem2|+	0.594492	6.34188	1.19e-26	4.51e-24
NM_001083894|0|Liph|-	0.89055	4.46298	1.63e-25	6.06e-23
NM_174993|0|Fmr1nb|+	-1.25009	3.06858	4.05e-25	1.48e-22
NM_001122662|0|Gm2016|+	0.614145	6.30608	6.87e-25	2.47e-22
NM_001166619|0|Fmr1nb|+	-1.24738	3.05729	8.05e-25	2.84e-22
NM_016689|0|Aqp3|-	0.546637	6.28548	1.31e-24	4.54e-22
NM_001166620|0|Fmr1nb|+	-1.27632	2.91627	1.43e-24	4.85e-22
NM_001177565|0|Gm8300|+	0.68471	5.33806	1.73e-24	5.79e-22
NM_021287|0|Spnb3|+	0.856736	4.52991	1.88e-24	6.18e-22
NM_001100186|0|Zscan4d|-	0.668417	6.08481	1.97e-24	6.37e-22
NM_001039239|0|Zfp808|+	-0.794628	5.6708	2.53e-24	8.07e-22
NR_040355|0|1700029I01Rik|+	0.612272	5.99389	2.62e-24	8.2e-22
NM_013690|0|Tek|+	1.61953	2.3513	4.06e-24	1.25e-21
NM_029083|0|Ddit4|-	0.738085	5.1554	7.77e-24	2.36e-21
NM_153404|0|Liph|-	0.902779	4.09013	1.45e-23	4.33e-21
NM_152804|0|Plk2|+	0.686166	5.33029	1.68e-23	4.96e-21
NM_175934|0|Ppp1r10|+	0.518623	6.78432	1.99e-23	5.79e-21
NM_001163818|0|Ppp1r10|+	0.520369	6.79906	2.03e-23	5.8e-21
NM_010112|0|Efs|-	0.920095	3.93249	2.11e-23	5.96e-21
NM_011173|0|Pros1|+	0.617167	5.5752	2.58e-23	7.18e-21
NM_001252202|0|Map4k4|+	0.493427	7.32943	2.74e-23	7.52e-21
NM_007955|0|Ptprv|-	1.05297	3.81326	3.3e-23	8.92e-21
NM_001252201|0|Map4k4|+	0.490049	7.35431	4.53e-23	1.21e-20
NM_001111044|0|Serpinh1|-	0.743051	5.69127	6e-23	1.58e-20
NM_001111043|0|Serpinh1|-	0.743089	5.69165	6.55e-23	1.7e-20
NM_012008|0|Ddx3y|-	-1.47413	2.6199	9.53e-23	2.44e-20
NM_009825|0|Serpinh1|-	0.741911	5.70687	1.68e-22	4.24e-20
NM_001252200|0|Map4k4|+	0.488857	7.39536	1.95e-22	4.86e-20
NM_001163172|0|Tmem92|-	1.08025	3.47154	2.75e-22	6.78e-20
NM_008696|0|Map4k4|+	0.487403	7.39049	3.06e-22	7.47e-20
NM_008744|0|Ntn1|-	-0.543243	6.70681	3.38e-22	8.15e-20
NM_145390|0|Tnpo2|+	-0.459345	7.34925	5.52e-22	1.3e-19
NM_183195|0|Marveld1|+	0.66894	5.08983	5.52e-22	1.3e-19
NM_001122843|0|Tnpo2|+	-0.460238	7.33286	7.45e-22	1.73e-19
NM_010680|0|Lama3|+	1.25817	2.86843	8.45e-22	1.94e-19
NM_015732|0|Axin2|+	-0.614245	5.57117	1.28e-21	2.91e-19
NM_009795|0|Capns1|-	-0.464334	7.99186	1.31e-21	2.94e-19
NM_022409|0|Zfp296|+	-0.563415	6.56653	1.51e-21	3.36e-19
NM_009415|0|Tpi1|-	0.52028	6.77538	6.1e-21	1.34e-18
NM_001034896|0|Tmem92|-	1.09944	3.26725	7.51e-21	1.63e-18
NM_016964|0|Stag3|+	-0.682934	4.79427	1.18e-20	2.54e-18
NM_026929|0|Chac1|+	1.16328	2.96832	1.65e-20	3.47e-18
NM_001166648|0|Zfp280c|-	-0.72066	4.59472	1.65e-20	3.47e-18
NM_001166649|0|Zfp280c|-	-0.719428	4.59332	2.09e-20	4.35e-18
NM_153532|0|Zfp280c|-	-0.718535	4.59938	2.2e-20	4.52e-18
NM_133197|0|Mcf2|-	0.721969	4.70609	2.24e-20	4.56e-18
NR_002847|0|Malat1|-	-0.813803	8.42612	2.36e-20	4.75e-18
NM_009593|0|Abcg1|+	1.20908	2.94977	2.62e-20	5.23e-18
NM_001085516|0|Gm12794|+	0.957348	3.95217	2.8e-20	5.52e-18
NM_133641|0|Rtkn|+	0.763818	4.52596	4.5e-20	8.8e-18
NM_001166650|0|Zfp280c|-	-0.716463	4.57338	5.72e-20	1.11e-17
NM_009106|0|Rtkn|+	0.76443	4.52115	6.76e-20	1.3e-17
NM_029755|0|Calcoco2|-	0.499768	6.56199	8.41e-20	1.6e-17
NM_001136227|0|Rtkn|+	0.761922	4.51863	8.84e-20	1.66e-17
NM_130878|0|Cdhr1|-	1.85844	1.64415	1.09e-19	2.03e-17
NM_028772|0|Dmgdh|+	-0.917494	3.57598	1.1e-19	2.03e-17
NM_023596|0|Slc29a3|-	0.564371	5.76752	1.16e-19	2.11e-17
NM_027496|0|Ankrd33b|-	-0.548457	5.79028	1.85e-19	3.35e-17
NM_175229|0|Srrm2|+	-0.455538	9.65167	2.27e-19	4.07e-17
NM_001164441|0|Ankrd33b|-	-0.546516	5.79624	2.48e-19	4.41e-17
NM_178679|0|Zfp365|-	0.577557	5.4691	2.95e-19	5.19e-17
NM_001145953|0|Lgals3|+	0.751255	4.40312	3.56e-19	6.16e-17
NM_010705|0|Lgals3|+	0.751255	4.40312	3.56e-19	6.16e-17
NM_138651|0|Cds2|+	0.41237	7.60553	4.44e-19	7.62e-17
NM_009579|0|Slc30a1|+	-0.501721	6.31727	5.23e-19	8.9e-17
NM_001100177|0|Calcoco2|-	0.504912	6.39005	5.47e-19	9.23e-17
NM_015772|0|Sall2|-	1.16284	3.06869	7.31e-19	1.22e-16
NM_001166388|0|Ptp4a3|+	0.641374	5.50746	9.64e-19	1.6e-16
NM_008740|0|Nsf|-	0.427579	7.34205	9.73e-19	1.6e-16
NM_001166389|0|Ptp4a3|+	0.641198	5.50735	1.09e-18	1.78e-16
NM_052994|0|Spock2|+	0.843176	3.94732	1.18e-18	1.9e-16
NM_015744|0|Enpp2|-	1.77337	1.75541	1.25e-18	2.01e-16
NM_001244916|0|Sall2|-	1.14739	3.09336	1.28e-18	2.04e-16
NM_001083918|0|Gm13139|+	0.548989	5.59217	1.39e-18	2.2e-16
NM_008975|0|Ptp4a3|+	0.649676	5.55599	1.62e-18	2.54e-16
NR_027958|0|D930048N14Rik|+	-0.983635	3.63302	1.66e-18	2.59e-16
NM_001199113|0|Slc29a1|-	-0.402237	7.92512	1.77e-18	2.73e-16
NM_183029|0|Igf2bp2|-	0.450683	6.71918	2.45e-18	3.75e-16
NM_001199116|0|Slc29a1|-	-0.401389	7.89169	3.56e-18	5.4e-16
NM_023665|0|D4Wsu53e|+	-0.471605	6.85141	3.68e-18	5.55e-16
NM_019999|0|Pnkd|+	0.823153	4.03008	4.72e-18	7.06e-16
NM_008512|0|Lrp1|-	0.547994	6.39862	6.97e-18	1.04e-15
NM_001199115|0|Slc29a1|-	-0.397248	7.88926	8.85e-18	1.3e-15
NM_001199114|0|Slc29a1|-	-0.398236	7.88683	9.14e-18	1.34e-15
NM_007872|0|Dnmt3a|+	0.47344	6.62216	9.69e-18	1.41e-15
NM_022880|0|Slc29a1|-	-0.39584	7.89703	1.43e-17	2.05e-15
NM_001136077|0|Enpp2|-	1.86805	1.50602	1.47e-17	2.1e-15
NM_022887|0|Tsc1|+	-0.637184	5.26096	1.52e-17	2.16e-15
NM_181072|0|Myo1e|+	0.539232	5.46326	1.87e-17	2.64e-15
NM_027652|0|Ept1|+	-0.542932	5.84037	2.02e-17	2.83e-15
NM_013811|0|Dnahc8|+	-0.525517	5.861	2.21e-17	3.07e-15
NM_133187|0|Fam198b|+	1.01646	3.33016	2.28e-17	3.15e-15
NM_019389|0|Vcan|-	0.686785	5.08604	2.32e-17	3.18e-15
NM_001033446|0|Gm949|+	0.518936	6.81936	2.84e-17	3.86e-15
NM_178884|0|Obsl1|-	0.621867	5.39668	3e-17	4.05e-15
NM_001142734|0|Gm8994|+	0.463113	6.18157	3.32e-17	4.46e-15
NM_008083|0|Gap43|-	1.28503	2.5866	4.79e-17	6.4e-15
NR_033604|0|Gm4971|-	0.827432	4.0629	4.93e-17	6.54e-15
NM_018752|0|Trpm1|+	1.23889	2.79895	5e-17	6.59e-15
NM_016809|0|Rbm3|-	-0.789133	4.34094	5.91e-17	7.72e-15
NM_001081249|0|Vcan|-	0.679756	5.19811	6.71e-17	8.71e-15
NM_001081635|0|Ccnd3|+	-0.376281	8.11972	7.83e-17	1.01e-14
NM_183248|0|Nkx6-2|-	-0.705194	4.47881	8.72e-17	1.12e-14
NM_007988|0|Fasn|-	-0.36865	9.59266	1.16e-16	1.48e-14
NM_001081636|0|Ccnd3|+	-0.373274	8.13501	1.51e-16	1.92e-14
NM_001163749|0|Camsap3|+	0.527243	5.5398	1.9e-16	2.39e-14
NM_001136086|0|Dpysl3|-	1.14621	2.7873	2.12e-16	2.64e-14
NM_011805|0|Dido1|-	-0.451418	6.46806	2.14e-16	2.64e-14
NM_027171|0|Camsap3|+	0.526517	5.53898	2.14e-16	2.64e-14
NM_001039104|0|Trpm1|+	1.25855	2.675	2.2e-16	2.7e-14
NM_007554|0|Bmp4|-	-0.459368	6.35503	2.31e-16	2.82e-14
NM_201373|0|Trim56|-	1.51956	2.02014	2.35e-16	2.85e-14
NR_027857|0|Nkx6-2|-	-0.652999	4.66897	2.39e-16	2.87e-14
NM_009459|0|Ube2h|-	0.656702	4.51509	2.62e-16	3.14e-14
NM_001169576|0|Ube2h|-	0.656286	4.51483	2.81e-16	3.34e-14
NM_009829|0|Ccnd2|-	-0.818594	4.03829	3.21e-16	3.8e-14
NM_009468|0|Dpysl3|-	1.12516	2.80261	3.88e-16	4.56e-14
NM_033373|0|Krt23|-	-2.12883	0.971453	4.26e-16	4.98e-14
NM_134063|0|BC016423|-	-0.527066	6.12126	4.32e-16	5.01e-14
NM_023627|0|Isyna1|+	-0.401148	7.56785	4.98e-16	5.75e-14
NM_008161|0|Gpx3|+	0.797983	3.6976	5.16e-16	5.93e-14
NM_001177464|0|Zfp516|+	0.521479	5.71912	5.52e-16	6.3e-14
NM_016919|0|Col5a3|-	1.48811	1.8553	5.55e-16	6.3e-14
NM_001083929|0|Gpx3|+	0.788204	3.71821	6.14e-16	6.93e-14
NR_040709|0|A930011O12Rik|+	-1.5005	1.76507	6.33e-16	7.1e-14
NM_183033|0|Zfp516|+	0.520494	5.71853	6.7e-16	7.48e-14
NM_199307|0|Ece1|+	0.50198	5.59064	7.15e-16	7.94e-14
NM_007632|0|Ccnd3|+	-0.358489	8.29986	7.33e-16	8.08e-14
NM_026268|0|Dusp6|+	-0.435588	6.39358	7.57e-16	8.3e-14
NM_001199270|0|Aldoart1|-	0.375018	8.33501	8.15e-16	8.89e-14
NM_008610|0|Mmp2|+	1.08745	2.74372	9.07e-16	9.83e-14
NM_010145|0|Ephx1|-	1.00054	2.99787	1.1e-15	1.18e-13
NM_008630|0|Mt2|+	-0.43817	8.13577	1.1e-15	1.18e-13
NM_001098789|0|Ndufa4l2|+	2.79543	0.723851	1.25e-15	1.33e-13
NM_007547|0|Sirpa|+	1.18156	2.49253	1.6e-15	1.69e-13
NM_001177573|0|BB287469|+	0.623014	5.21918	1.74e-15	1.84e-13
NM_028132|0|Pgm2|+	0.959547	3.40505	1.79e-15	1.88e-13
NM_022032|0|Perp|+	0.644747	4.44712	1.9e-15	1.99e-13
NM_001122997|0|Dnmt3b|+	-0.355031	8.11788	2.27e-15	2.36e-13
NM_001110193|0|Inpp5d|+	0.402986	6.66105	2.34e-15	2.41e-13
NM_001003960|0|Dnmt3b|+	-0.355316	8.11836	2.87e-15	2.95e-13
NM_001003961|0|Dnmt3b|+	-0.354557	8.1314	2.95e-15	3.01e-13
NM_001177646|0|Sirpa|+	1.18462	2.45661	3.13e-15	3.19e-13
NM_001169577|0|Ube2h|-	0.675167	4.30184	3.62e-15	3.67e-13
NM_001110192|0|Inpp5d|+	0.398597	6.73533	3.71e-15	3.72e-13
NM_010566|0|Inpp5d|+	0.398597	6.73533	3.71e-15	3.72e-13
NM_080448|0|Srgap3|-	1.03097	2.8997	3.88e-15	3.87e-13
NM_010068|0|Dnmt3b|+	-0.353225	8.10271	4.41e-15	4.38e-13
NM_001003963|0|Dnmt3b|+	-0.352477	8.1159	4.48e-15	4.42e-13
NM_001081011|0|Srgap2|-	0.453165	6.00227	5.64e-15	5.54e-13
NM_178700|0|Grsf1|-	-0.364728	7.53223	6.96e-15	6.8e-13
NM_001081049|0|Mll1|-	-0.498252	6.76978	7.18e-15	6.99e-13
NM_010585|0|Itpr1|+	-0.567462	4.9932	7.24e-15	7e-13
NM_026138|0|6330407J23Rik|+	-0.540651	5.00251	1.1e-14	1.06e-12
NM_010217|0|Ctgf|+	0.671426	4.7639	1.1e-14	1.06e-12
NM_175293|0|D630023F18Rik|-	0.954593	3.00219	1.25e-14	1.2e-12
NM_019800|0|Acp6|+	0.415277	6.9962	1.46e-14	1.38e-12
NM_028060|0|Slc35f2|+	-0.53548	5.20233	1.79e-14	1.69e-12
NM_020486|0|Bcam|-	-0.375994	7.22245	1.87e-14	1.76e-12
NM_181395|0|Pxdn|+	0.790094	3.72161	1.89e-14	1.77e-12
NR_001461|0|Kcnq1ot1|-	-1.49048	2.55729	2.17e-14	2.02e-12
NM_145587|0|Sbk1|+	0.515795	6.04657	2.68e-14	2.48e-12
NM_009029|0|Rb1|-	1.0253	2.67079	3.06e-14	2.83e-12
NM_016783|0|Pgrmc1|+	-0.408178	6.16817	3.16e-14	2.9e-12
NM_001177574|0|Gm2022|+	0.60025	5.08673	3.22e-14	2.94e-12
NM_178407|0|Arap2|-	0.838857	3.56984	3.38e-14	3.07e-12
NM_009846|0|Cd24a|+	0.537857	4.90563	3.83e-14	3.47e-12
NM_001098476|0|Grsf1|-	-0.387917	7.28954	3.96e-14	3.57e-12
NM_177078|0|Adrbk2|-	0.974509	2.77919	3.99e-14	3.58e-12
NM_009831|0|Ccng1|-	0.345807	8.43767	4.23e-14	3.78e-12
NM_007566|0|Birc6|+	-0.523861	6.82249	4.62e-14	4.11e-12
NM_023842|0|Dsp|+	0.832414	4.163	4.81e-14	4.26e-12
NM_183355|0|Pbx1|-	0.828724	3.36746	4.87e-14	4.29e-12
NM_007408|0|Plin2|-	0.718842	3.8958	5.14e-14	4.51e-12
NM_013545|0|Ptpn6|-	0.680486	4.13204	5.26e-14	4.6e-12
NM_148942|0|Serpinb6c|-	1.19304	2.31839	5.51e-14	4.79e-12
NM_009402|0|Pglyrp1|+	-1.27515	2.38476	6.09e-14	5.27e-12
NM_010517|0|Igfbp4|+	-0.865479	3.48657	6.35e-14	5.47e-12
NM_015731|0|Atp9a|-	0.625197	4.25977	6.58e-14	5.65e-12
NM_001033472|0|A830080D01Rik|+	-0.480965	6.02664	6.67e-14	5.71e-12
NM_175503|0|Aard|+	0.544917	5.62659	6.88e-14	5.86e-12
NM_011861|0|Pacsin1|+	0.985024	2.86851	7.84e-14	6.64e-12
NM_001164663|0|9830001H06Rik|-	0.634743	4.36046	9.66e-14	8.15e-12
NM_172584|0|Itpk1|-	-0.352011	7.67469	1.2e-13	1.01e-11
NM_011030|0|P4ha1|+	0.68451	4.18065	1.28e-13	1.07e-11
NM_008052|0|Dtx1|-	0.802507	3.59508	1.32e-13	1.1e-11
NM_009482|0|Utf1|+	-0.334564	8.75573	1.34e-13	1.11e-11
NM_001177647|0|Sirpa|+	1.20687	2.22698	1.38e-13	1.14e-11
NM_010514|0|Igf2|-	0.73194	4.23781	1.47e-13	1.21e-11
NM_001007579|0|BC080695|+	1.19634	2.21606	1.5e-13	1.23e-11
NM_026599|0|Cgnl1|-	0.499661	5.6812	1.59e-13	1.29e-11
NM_001081392|0|Mdn1|+	-0.534952	8.34774	1.89e-13	1.54e-11
NM_001126315|0|Gm13109|-	1.05365	2.61143	2.12e-13	1.71e-11
NM_175121|0|Slc38a2|-	0.340954	8.0584	2.29e-13	1.84e-11
NM_198610|0|Igsf21|-	-0.970165	3.11218	2.3e-13	1.84e-11
NM_009931|0|Col4a1|-	0.498458	5.03179	2.44e-13	1.95e-11
NM_153743|0|Dnmt3a|+	0.445106	5.87228	2.45e-13	1.95e-11
NM_021530|0|Slc4a8|+	0.740113	3.7937	2.64e-13	2.09e-11
NM_144861|0|Rprd1a|-	0.51488	5.1536	2.77e-13	2.19e-11
NM_001161432|0|Eda2r|-	0.416175	5.99247	2.91e-13	2.29e-11
NM_175540|0|Eda2r|-	0.416011	5.99237	3e-13	2.35e-11
NM_001024602|0|AW555464|+	0.518601	5.73481	3.02e-13	2.36e-11
NM_177152|0|Lrig3|+	0.648743	3.99562	3.09e-13	2.4e-11
NM_008484|0|Lamb3|+	1.71458	1.24068	3.25e-13	2.52e-11
NM_007678|0|Cebpa|+	1.44383	1.83075	3.33e-13	2.57e-11
NM_010422|0|Hexb|-	0.503134	5.34	3.36e-13	2.58e-11
NM_172989|0|Lpar1|-	0.510488	5.57754	3.49e-13	2.67e-11
NM_170687|0|Ank3|+	0.752892	3.51073	3.88e-13	2.96e-11
NM_007765|0|Crmp1|+	0.617979	4.16388	3.96e-13	2.99e-11
NM_001166638|0|Gm4303|+	0.801294	3.88321	3.99e-13	2.99e-11
NM_001166639|0|Gm4305|+	0.801294	3.88321	3.99e-13	2.99e-11
NM_001166641|0|Gm4307|+	0.801294	3.88321	3.99e-13	2.99e-11
NM_027184|0|Ipmk|+	0.365765	6.71197	5.24e-13	3.92e-11
NM_025591|0|Fam136a|+	-0.389628	6.92849	5.66e-13	4.22e-11
NM_138313|0|Bmf|-	0.913135	3.26241	5.73e-13	4.25e-11
NM_010336|0|Lpar1|-	0.504577	5.56853	5.85e-13	4.33e-11
NM_028724|0|Rin2|+	0.930406	2.96943	6.33e-13	4.66e-11
NM_001085522|0|Gm13251|-	0.495105	5.93946	6.58e-13	4.83e-11
NM_008538|0|Marcks|-	0.522981	5.45468	6.77e-13	4.95e-11
NR_033562|0|Gm1995|+	0.623551	4.43672	6.8e-13	4.96e-11
NM_021278|0|Tmsb4x|-	-0.34505	7.16362	6.92e-13	5.03e-11
NM_030887|0|Jdp2|+	1.45229	1.72969	8.03e-13	5.8e-11
NM_011031|0|P4ha2|+	0.972674	3.22211	8.12e-13	5.85e-11
NM_199025|0|Zbtb26|-	-0.707439	4.02171	8.21e-13	5.9e-11
NM_008242|0|Foxd1|+	2.6209	0.0471759	8.38e-13	6e-11
NM_212483|0|Krt42|-	0.617272	4.30191	8.51e-13	6.06e-11
NM_001160319|0|Ubr4|+	-0.456885	8.65708	8.65e-13	6.14e-11
NR_036631|0|Zim3|-	1.12401	2.23859	8.8e-13	6.23e-11
NM_021565|0|Midn|+	-0.385235	8.21013	8.85e-13	6.24e-11
NM_010471|0|Hpca|-	1.18872	2.26598	8.98e-13	6.3e-11
NM_019713|0|Rassf1|+	-0.916483	3.52872	9e-13	6.3e-11
NM_008969|0|Ptgs1|+	-0.649259	4.38877	9.49e-13	6.62e-11
NM_001039509|0|Pnkd|+	0.655609	4.23312	9.53e-13	6.63e-11
NM_177231|0|Arrb1|+	0.801983	3.79397	9.65e-13	6.67e-11
NM_178220|0|Arrb1|+	0.801983	3.79397	9.65e-13	6.67e-11
NM_007741|0|Col9a2|+	1.1604	2.25035	1e-12	6.89e-11
NM_020010|0|Cyp51|-	-0.434926	6.01423	1.02e-12	6.99e-11
NM_009199|0|Slc1a1|+	0.889917	3.08913	1.03e-12	7.01e-11
NM_009565|0|Zbtb7b|-	-0.480282	5.56607	1.04e-12	7.06e-11
NM_001170345|0|Gm2058|-	0.644616	4.15395	1.06e-12	7.2e-11
NM_001077705|0|Ptpn6|-	0.663887	4.0532	1.09e-12	7.4e-11
NM_001122736|0|Igf2|-	0.730392	4.1516	1.13e-12	7.64e-11
NM_177193|0|Islr2|-	-0.594926	4.32044	1.18e-12	7.89e-11
NM_175628|0|A2m|+	0.792212	3.39941	1.18e-12	7.89e-11
NM_001081954|0|Dux|-	1.65195	1.09672	1.18e-12	7.89e-11
NM_001033790|0|B020004J07Rik|-	1.53724	1.50552	1.21e-12	8.02e-11
NM_001161536|0|Islr2|-	-0.593625	4.32638	1.21e-12	8.02e-11
NM_018872|0|Tmem131|-	-0.325763	7.94936	1.27e-12	8.4e-11
NM_018780|0|Sfrp5|-	1.13832	2.5175	1.32e-12	8.7e-11
NM_007994|0|Fbp2|-	0.912402	2.82599	1.33e-12	8.7e-11
NM_001130419|0|Hpca|-	1.17978	2.25957	1.33e-12	8.7e-11
NM_007957|0|Esx1|-	1.84307	1.04042	1.36e-12	8.86e-11
NM_026272|0|Narf|+	0.555929	4.55837	1.41e-12	9.19e-11
NM_010890|0|Nedd4|+	-0.315131	10.4241	1.56e-12	1.01e-10
NM_001161541|0|Islr2|-	-0.591478	4.32203	1.61e-12	1.04e-10
NM_016795|0|Srpk1|-	-0.377631	6.3419	1.64e-12	1.06e-10
NM_001161540|0|Islr2|-	-0.59048	4.31632	1.88e-12	1.21e-10
NM_011400|0|Slc2a1|+	0.323275	8.32189	1.9e-12	1.21e-10
NM_028814|0|2810403A07Rik|+	-0.381611	6.3217	1.9e-12	1.21e-10
NM_001161538|0|Islr2|-	-0.590279	4.32291	1.94e-12	1.23e-10
NM_001167593|0|Gm4934|+	0.820636	3.19869	1.99e-12	1.26e-10
NM_001025246|0|Trp53i11|+	0.54893	4.80364	1.99e-12	1.26e-10
NM_173781|0|Rab6b|+	-1.04575	2.64262	2.01e-12	1.26e-10
NM_001136076|0|P4ha2|+	0.953666	3.23013	2.01e-12	1.26e-10
NM_029142|0|4930502E18Rik|+	-1.52098	1.66787	2.09e-12	1.3e-10
NM_001161539|0|Islr2|-	-0.588585	4.32191	2.1e-12	1.31e-10
NM_009880|0|Cdx1|-	-0.487856	5.43672	2.23e-12	1.38e-10
NM_019703|0|Pfkp|-	0.343394	7.26202	2.4e-12	1.49e-10
NM_001161535|0|Islr2|-	-0.587795	4.31988	2.51e-12	1.55e-10
NM_001161537|0|Islr2|-	-0.586525	4.32581	2.59e-12	1.59e-10
NM_009484|0|Uty|-	-2.32959	0.242888	2.67e-12	1.64e-10
NM_146005|0|Ank3|+	0.747725	3.44179	2.82e-12	1.71e-10
NM_170689|0|Ank3|+	0.747725	3.44179	2.82e-12	1.71e-10
NM_175124|0|Lrrc28|-	0.556732	4.72656	2.82e-12	1.71e-10
NM_009855|0|Cd80|+	0.959646	2.86292	2.9e-12	1.76e-10
NM_170690|0|Ank3|+	0.745802	3.44058	3.1e-12	1.87e-10
NM_170729|0|Ank3|+	0.745802	3.44058	3.1e-12	1.87e-10
NM_009369|0|Tgfbi|+	0.836537	3.0399	3.38e-12	2.03e-10
NM_011103|0|Prkcd|-	0.616379	4.18663	3.58e-12	2.14e-10
NM_010907|0|Nfkbia|-	0.659081	4.38184	3.73e-12	2.22e-10
NM_001122737|0|Igf2|-	0.720402	4.15977	3.74e-12	2.22e-10
NM_001033352|0|Klhl21|+	-0.403915	5.81824	3.78e-12	2.24e-10
NM_172731|0|Fgd5|+	1.02338	2.38329	3.95e-12	2.33e-10
NM_009255|0|Serpine2|-	0.840638	3.07247	4.03e-12	2.37e-10
NM_010699|0|Ldha|+	0.377701	8.34227	4.08e-12	2.4e-10
NM_001038589|0|Usp14|-	-0.406136	7.12049	4.13e-12	2.42e-10
NM_008064|0|Gaa|+	0.423983	5.95739	4.19e-12	2.44e-10
NM_007880|0|Arid3a|+	0.631786	4.08434	4.19e-12	2.44e-10
NM_001136058|0|Crmp1|+	0.594159	4.22133	4.35e-12	2.53e-10
NM_001243748|0|Rassf1|+	-0.932465	3.39144	4.4e-12	2.55e-10
NM_021522|0|Usp14|-	-0.399642	7.1706	4.53e-12	2.61e-10
NM_010828|0|Cited2|+	0.40786	6.02955	4.57e-12	2.63e-10
NM_001205052|0|Jdp2|+	1.37832	1.67786	5.13e-12	2.94e-10
NM_011521|0|Sdc4|-	0.391609	6.14106	5.2e-12	2.98e-10
NM_001177416|0|Gm6792|+	-0.796747	3.67269	5.56e-12	3.17e-10
NM_001205053|0|Jdp2|+	1.37945	1.66151	5.76e-12	3.28e-10
NM_001177417|0|Gm6792|+	-0.795835	3.67212	5.8e-12	3.29e-10
NM_021323|0|Usp29|+	0.924928	2.7439	6.03e-12	3.41e-10
NM_028994|0|Pck2|+	0.508307	5.28671	6.04e-12	3.41e-10
NM_001243857|0|Fam124a|+	1.08663	2.24439	6.37e-12	3.58e-10
NM_011386|0|Skil|+	0.399782	6.42134	6.45e-12	3.62e-10
NM_028766|0|Tmem43|+	0.46281	5.15626	6.48e-12	3.62e-10
NM_025864|0|Tmem206|+	-0.442286	5.5497	6.67e-12	3.72e-10
NM_133983|0|Cd276|-	0.488294	4.96524	6.74e-12	3.75e-10
NM_019392|0|Tyro3|+	0.424806	5.54144	7.59e-12	4.21e-10
NM_001034101|0|Gm13119|+	0.822874	3.09445	8.58e-12	4.75e-10
NM_001081045|0|1700081L11Rik|-	0.318291	7.64082	8.79e-12	4.84e-10
NM_026644|0|Agpat4|+	0.790241	3.48176	8.81e-12	4.84e-10
NM_010917|0|Nid1|+	0.344866	7.4157	8.83e-12	4.84e-10
NM_001164433|0|Mical1|+	0.543793	4.47122	8.87e-12	4.85e-10
NM_134076|0|Abhd4|+	0.419954	5.67032	9.4e-12	5.13e-10
NM_001039090|0|Skil|+	0.397659	6.41008	9.5e-12	5.17e-10
NR_045047|0|2810011L19Rik|+	1.47595	1.25958	9.84e-12	5.34e-10
NM_138315|0|Mical1|+	0.530707	4.56741	9.94e-12	5.38e-10
NM_009667|0|Ampd3|+	0.830731	3.21511	1.02e-11	5.5e-10
NM_001099297|0|Duox1|+	1.16623	2.07311	1.07e-11	5.73e-10
NM_175511|0|Fam78a|-	0.821566	3.28637	1.12e-11	6e-10
NM_011708|0|Vwf|+	1.10387	2.22529	1.12e-11	6e-10
NR_028143|0|Lrrc28|-	0.544301	4.70907	1.13e-11	6.05e-10
NR_028144|0|Lrrc28|-	0.546064	4.70687	1.16e-11	6.19e-10
NM_021492|0|Ap3b2|-	0.934586	2.62507	1.18e-11	6.25e-10
NM_001081150|0|Lonrf1|-	-0.457264	5.27564	1.21e-11	6.43e-10
NM_030187|0|Ak7|+	0.598259	4.15935	1.3e-11	6.84e-10
NM_009670|0|Ank3|+	0.731263	3.41595	1.33e-11	7.02e-10
NM_009538|0|Plagl1|+	-1.45024	1.9653	1.42e-11	7.47e-10
NM_053272|0|Dhcr24|+	-0.301624	8.05793	1.59e-11	8.34e-10
NM_028664|0|Ankrd45|+	0.574899	4.31094	1.67e-11	8.71e-10
NM_001159324|0|Gaa|+	0.414411	5.91998	1.95e-11	1.01e-09
NM_011107|0|Pla2g1b|+	0.510337	4.88503	2.02e-11	1.05e-09
NM_028894|0|Lonrf3|+	0.820416	3.36106	2.07e-11	1.07e-09
NM_001177564|0|Gm4027|+	0.679394	3.96012	2.11e-11	1.09e-09
NM_001205181|0|Abhd4|+	0.41167	5.66905	2.16e-11	1.11e-09
NM_145448|0|9030617O03Rik|+	0.801829	3.27445	2.19e-11	1.13e-09
NM_001033228|0|Itga1|-	-0.838946	2.84336	2.23e-11	1.14e-09
NM_177305|0|Arl4c|-	0.751094	3.38496	2.27e-11	1.16e-09
NM_178363|0|Ylpm1|+	-0.355457	6.86458	2.55e-11	1.3e-09
NM_019738|0|Nupr1|-	0.973257	3.02963	2.61e-11	1.33e-09
NM_029216|0|Chd5|+	0.776184	3.2608	2.68e-11	1.36e-09
NM_054041|0|Antxr1|-	1.18341	1.88527	2.69e-11	1.36e-09
NM_015826|0|Dmrt1|+	-0.469279	5.17662	2.78e-11	1.4e-09
NM_001081376|0|Chd5|+	0.774799	3.272	2.8e-11	1.41e-09
NM_183408|0|Pde4a|+	0.831018	2.96683	2.86e-11	1.44e-09
NM_144907|0|Sesn2|-	0.355138	7.14272	2.89e-11	1.45e-09
NM_009983|0|Ctsd|-	0.341481	7.71491	2.92e-11	1.46e-09
NM_172705|0|Phf13|-	-0.426743	5.4645	2.96e-11	1.48e-09
NM_001162946|0|Pcx|+	0.444217	5.26997	3e-11	1.49e-09
NM_008797|0|Pcx|+	0.443925	5.26463	3.08e-11	1.53e-09
NM_001105561|0|Gm11545|-	1.12847	2.15574	3.18e-11	1.57e-09
NR_002687|0|Gm5424|+	0.298157	8.40878	3.19e-11	1.57e-09
NM_001040111|0|Arap1|+	0.491269	4.73355	3.52e-11	1.73e-09
NM_001164598|0|Irf2bp2|-	-0.44233	5.46617	3.63e-11	1.78e-09
NM_022987|0|Zic5|-	0.970065	2.88543	3.65e-11	1.79e-09
NM_175271|0|Lpar4|+	0.889011	3.17211	3.76e-11	1.84e-09
NM_031257|0|Plekha2|-	0.464497	5.01566	3.85e-11	1.87e-09
NM_001136069|0|Ldha|+	0.373265	8.30162	3.85e-11	1.87e-09
NM_007633|0|Ccne1|-	-0.30287	7.85053	4.1e-11	1.99e-09
NR_033576|0|Usp-ps|-	0.775309	3.08522	4.12e-11	1.99e-09
NM_009694|0|Apobec2|-	0.843656	2.97227	4.16e-11	2.01e-09
NM_144880|0|Ppp2r5a|-	-0.379449	6.25967	4.3e-11	2.07e-09
NM_008845|0|Pip4k2a|-	0.802157	3.00134	4.42e-11	2.12e-09
NM_026046|0|Zfp329|-	-0.541184	4.43389	4.42e-11	2.12e-09
NM_021436|0|Tmeff1|+	0.338896	6.79727	4.59e-11	2.19e-09
NM_011542|0|Tcea3|+	-0.406523	6.04025	4.76e-11	2.27e-09
NM_001081064|0|Pdzd2|-	0.717493	3.71363	4.83e-11	2.3e-09
NM_026162|0|Plxdc2|+	0.913363	2.69572	5e-11	2.37e-09
NM_001113383|0|Gls|-	-0.490505	5.42332	5.23e-11	2.48e-09
NM_053202|0|Foxp1|-	0.583047	4.02216	5.36e-11	2.53e-09
NM_001081116|0|Arhgef17|-	0.497494	5.08149	5.39e-11	2.54e-09
NM_001127576|0|Gm1564|+	0.692778	3.477	5.39e-11	2.54e-09
NM_029035|0|Spsb1|-	0.900996	3.06201	5.54e-11	2.6e-09
NM_175380|0|Gpd1l|-	0.451944	5.25562	5.77e-11	2.7e-09
NM_008153|0|Cmklr1|-	0.683316	3.83759	5.87e-11	2.74e-09
NM_178362|0|Sorbs1|-	0.727038	3.43588	5.9e-11	2.75e-09
NM_172119|0|Dio3|+	1.38665	1.55272	6.2e-11	2.88e-09
NM_001015889|0|Taf9|+	-0.436979	6.01642	6.23e-11	2.89e-09
NM_010089|0|Usp17l5|+	0.800315	3.49892	6.35e-11	2.94e-09
NM_001145959|0|Ndrg2|-	0.726004	3.38871	6.55e-11	3.01e-09
NM_013864|0|Ndrg2|-	0.726004	3.38871	6.55e-11	3.01e-09
NM_170688|0|Ank3|+	0.724596	3.34217	6.89e-11	3.16e-09
NM_022327|0|Ralb|-	0.459647	5.26328	7.08e-11	3.24e-09
NM_009873|0|Cdk6|+	-0.587402	4.2678	7.35e-11	3.36e-09
NM_198052|0|Tbx3|+	0.309854	8.77436	7.44e-11	3.39e-09
NM_014193|0|Cacna1s|+	0.980786	2.33035	7.56e-11	3.44e-09
NM_009148|0|Exoc4|+	0.361699	6.4189	7.69e-11	3.49e-09
NM_170728|0|Ank3|+	0.722522	3.34087	7.71e-11	3.49e-09
NM_009530|0|Atrx|-	-0.33559	8.63588	7.77e-11	3.51e-09
NM_001013779|0|Aim2|+	-0.519501	4.63251	7.81e-11	3.52e-09
NM_011535|0|Tbx3|+	0.309374	8.77618	7.98e-11	3.59e-09
NM_001199275|0|Tnip1|-	0.468605	5.0471	8.14e-11	3.65e-09
NM_001197321|0|Foxp1|-	0.577936	4.018	8.38e-11	3.75e-09
NR_040628|0|Gm17066|-	-0.425636	6.13342	8.75e-11	3.91e-09
NM_010910|0|Nefl|+	-0.693128	3.68422	8.82e-11	3.93e-09
NM_023231|0|Stoml2|-	-0.394928	5.74652	9.15e-11	4.07e-09
NM_001252532|0|Llgl2|+	-0.308621	7.42169	9.42e-11	4.16e-09
NM_207272|0|Tdpoz4|+	0.96321	2.72902	9.42e-11	4.16e-09
NM_145438|0|Llgl2|+	-0.308753	7.42055	9.43e-11	4.16e-09
NM_001033276|0|Mll2|-	-0.397595	7.23351	9.77e-11	4.3e-09
NM_021327|0|Tnip1|-	0.469242	5.03982	1.02e-10	4.49e-09
NM_019413|0|Robo1|+	0.424791	5.40579	1.03e-10	4.51e-09
NM_001113563|0|Stat5b|-	0.964888	2.37762	1.07e-10	4.69e-09
NM_001126330|0|Trp73|-	0.854834	2.90415	1.11e-10	4.84e-09
NM_009259|0|Spn|-	0.793563	3.67225	1.14e-10	4.97e-09
NM_001004153|0|AU018091|-	0.304009	7.71559	1.26e-10	5.46e-09
NM_008594|0|Mfge8|-	0.313599	6.96343	1.34e-10	5.8e-09
NM_001110211|0|Anxa6|-	0.374092	5.84617	1.35e-10	5.82e-09
NM_013472|0|Anxa6|-	0.374092	5.84617	1.35e-10	5.82e-09
NM_001177353|0|Myc|+	-0.394178	6.22558	1.39e-10	5.97e-09
NM_001177354|0|Myc|+	-0.394178	6.22558	1.39e-10	5.97e-09
NM_001177352|0|Myc|+	-0.395658	6.22787	1.4e-10	5.97e-09
NM_010849|0|Myc|+	-0.395658	6.22787	1.4e-10	5.97e-09
NM_019588|0|Plce1|+	0.748109	3.14038	1.4e-10	5.97e-09
NM_001197322|0|Foxp1|-	0.570773	4.02977	1.41e-10	6.02e-09
NM_001163734|0|Rrp1b|+	-0.309769	7.26681	1.42e-10	6.02e-09
NM_001160268|0|Plekha6|+	1.04845	2.30456	1.45e-10	6.15e-09
NM_001031814|0|Smg1|-	-0.395702	7.67866	1.48e-10	6.29e-09
NM_182930|0|Plekha6|+	1.03692	2.31913	1.51e-10	6.39e-09
NM_138953|0|Ell2|+	0.432265	5.45025	1.56e-10	6.57e-09
NM_001081023|0|Cacna1s|+	0.970133	2.32786	1.6e-10	6.72e-09
NM_001160412|0|Triml2|+	-0.372365	6.25284	1.61e-10	6.77e-09
NM_001146224|0|Dpy30|-	-0.460937	5.14846	1.63e-10	6.82e-09
NM_028244|0|Rrp1b|+	-0.304558	7.3493	1.68e-10	7.05e-09
NM_145554|0|Ldlrap1|-	0.455852	5.00946	1.73e-10	7.23e-09
NM_008654|0|Ppp1r15a|-	0.55252	5.07803	1.74e-10	7.24e-09
NM_025412|0|Pycrl|-	-0.455201	5.27873	1.84e-10	7.67e-09
NM_130447|0|Dusp16|-	0.608254	3.99365	1.93e-10	8e-09
NM_011642|0|Trp73|-	0.850427	2.87106	1.97e-10	8.14e-09
NM_008609|0|Mmp15|+	0.902313	2.85487	2e-10	8.27e-09
NM_001081549|0|Rcan1|-	0.510955	4.52273	2.03e-10	8.37e-09
NM_033474|0|Arvcf|+	0.473059	5.08196	2.16e-10	8.89e-09
NM_145581|0|Siglec5|+	1.85262	1.02794	2.17e-10	8.89e-09
NM_027139|0|Taf9|+	-0.422778	6.03352	2.22e-10	9.08e-09
NM_019798|0|Pde4a|+	0.839394	2.85999	2.23e-10	9.13e-09
NM_001199276|0|Tnip1|-	0.459345	5.00597	2.36e-10	9.63e-09
NM_008513|0|Lrp5|-	0.381337	5.76566	2.43e-10	9.9e-09
NM_024428|0|Dpy30|-	-0.458044	5.13611	2.48e-10	1.01e-08
NM_009328|0|Tcf15|+	-0.419927	5.9036	2.6e-10	1.05e-08
NM_021563|0|Erbb2ip|-	-0.534786	4.32293	2.7e-10	1.09e-08
NM_001045489|0|Mfge8|-	0.308793	6.95071	2.91e-10	1.17e-08
NM_001033219|0|Slc45a4|-	0.374238	5.78459	2.92e-10	1.18e-08
NM_019466|0|Rcan1|-	0.533137	4.36645	3.05e-10	1.22e-08
NM_177362|0|Zfp771|+	-0.535942	4.64578	3.06e-10	1.23e-08
NM_021480|0|Tdh|-	-0.358295	6.29088	3.11e-10	1.24e-08
NM_001252658|0|Ldlr|+	-0.34705	6.23965	3.52e-10	1.41e-08
NM_139228|0|Rhbdl3|+	1.76081	0.653398	3.58e-10	1.43e-08
NM_020043|0|Igdcc4|+	0.581613	4.03974	3.68e-10	1.46e-08
NM_027884|0|Tns1|-	0.446802	5.37536	3.7e-10	1.47e-08
NM_001081644|0|Gm428|+	1.17369	1.81696	3.73e-10	1.48e-08
NM_178703|0|Slc6a1|+	-0.616383	3.90744	3.74e-10	1.48e-08
NM_001081001|0|Brca2|+	-0.405114	6.73199	3.78e-10	1.49e-08
NM_001013373|0|Tmprss13|+	2.64217	-0.422356	4.03e-10	1.59e-08
NM_011489|0|Stat5b|-	0.955026	2.3374	4.11e-10	1.62e-08
NM_001164806|0|Bend4|-	0.305732	7.3142	4.13e-10	1.62e-08
NM_001005868|0|Erbb2ip|-	-0.528847	4.3351	4.22e-10	1.65e-08
NM_019434|0|Mcm3ap|+	0.296141	7.34277	4.32e-10	1.69e-08
NM_177081|0|Ptpn7|+	1.33522	1.37969	4.34e-10	1.69e-08
NM_010495|0|Id1|+	-0.389232	5.87493	4.34e-10	1.69e-08
NM_010588|0|Jag2|-	0.656218	3.6972	4.42e-10	1.72e-08
NM_028673|0|Zdbf2|+	-0.39527	7.50239	4.53e-10	1.76e-08
NM_007887|0|Dub1|+	0.819865	3.13539	4.68e-10	1.81e-08
NM_001031772|0|Lin28b|-	-0.472821	4.6695	4.7e-10	1.82e-08
NM_172468|0|Snx30|+	0.464919	4.77671	5.04e-10	1.94e-08
NM_173053|0|Limk2|-	0.376007	5.77127	5.05e-10	1.94e-08
NM_001145937|0|Odz3|-	-0.470125	5.31667	5.19e-10	1.99e-08
NM_011857|0|Odz3|-	-0.470125	5.31667	5.19e-10	1.99e-08
NM_009872|0|Cdk5r2|+	0.830624	2.81634	5.47e-10	2.09e-08
NM_009237|0|Sox3|-	0.860319	3.11745	5.48e-10	2.09e-08
NM_028973|0|Lrrc15|-	0.897199	2.6285	5.49e-10	2.09e-08
NM_001134474|0|Vcan|-	0.643849	4.09095	5.58e-10	2.12e-08
NM_001033300|0|Gmps|+	-0.312406	7.07503	5.67e-10	2.15e-08
NM_008687|0|Nfib|-	-0.550892	4.61062	5.83e-10	2.21e-08
NM_009765|0|Brca2|+	-0.401599	6.72774	6.03e-10	2.28e-08
NM_001103179|0|Brwd1|-	-0.36393	6.41868	6.16e-10	2.32e-08
NM_023142|0|Arpc1b|+	-0.507258	4.57385	6.22e-10	2.34e-08
NM_177776|0|Smtnl2|-	0.348893	6.06107	6.23e-10	2.34e-08
NM_001034962|0|Sorbs1|-	0.717811	3.33296	6.29e-10	2.36e-08
NM_178695|0|Prrg4|-	0.582497	3.81263	6.31e-10	2.37e-08
NM_001130149|0|Drosha|+	-0.292048	7.57987	6.43e-10	2.4e-08
NM_026799|0|Drosha|+	-0.292048	7.57987	6.43e-10	2.4e-08
NM_001034964|0|Sorbs1|-	0.730228	3.32545	6.44e-10	2.4e-08
NM_178414|0|Acsm4|+	1.0244	2.07651	6.62e-10	2.46e-08
NM_001034963|0|Sorbs1|-	0.716875	3.33237	6.63e-10	2.46e-08
NM_170730|0|Ank3|+	0.696266	3.24087	6.64e-10	2.46e-08
NM_138679|0|Ash1l|+	-0.394319	5.47617	6.73e-10	2.49e-08
NR_040269|0|2900056M20Rik|-	-0.756832	3.12148	6.77e-10	2.5e-08
NM_016697|0|Gpc3|-	0.545367	4.15457	6.85e-10	2.52e-08
NM_001081382|0|Zfp777|-	-0.457543	4.80581	6.91e-10	2.54e-08
NM_172261|0|Ppp1r9b|+	0.394204	5.9086	7.25e-10	2.66e-08
NM_001081362|0|Trrap|+	-0.305057	7.56042	7.36e-10	2.7e-08
NM_133762|0|Ncapg2|+	-0.336591	6.24056	7.95e-10	2.91e-08
NM_001126331|0|Trp73|-	0.843081	2.79818	8.3e-10	3.03e-08
NM_001113210|0|Nfib|-	-0.54975	4.6346	8.34e-10	3.04e-08
NM_001177796|0|Afap1l2|-	1.20951	1.73083	8.45e-10	3.06e-08
NM_001177797|0|Afap1l2|-	1.20951	1.73083	8.45e-10	3.06e-08
NM_146102|0|Afap1l2|-	1.20951	1.73083	8.45e-10	3.06e-08
NM_025276|0|Evpl|-	0.847266	2.62753	8.51e-10	3.08e-08
NM_026495|0|Nacc2|-	0.779671	2.88576	8.74e-10	3.16e-08
NM_001113209|0|Nfib|-	-0.554772	4.63752	8.98e-10	3.23e-08
NM_023402|0|Myl12b|-	-0.411884	5.48871	9.26e-10	3.33e-08
NM_022656|0|Nisch|-	-0.276137	8.18607	9.36e-10	3.36e-08
NM_001166482|0|Mthfsd|-	-0.686789	3.30344	9.39e-10	3.36e-08
NM_013470|0|Anxa3|+	-0.748532	2.95698	9.51e-10	3.4e-08
NM_001081148|0|Cyp2b23|-	-0.948327	2.45164	9.63e-10	3.44e-08
NM_008655|0|Gadd45b|+	-0.612473	3.83874	9.65e-10	3.44e-08
NM_145974|0|N4bp3|-	-0.394455	6.18332	9.99e-10	3.55e-08
NM_007548|0|Prdm1|-	1.16778	1.67118	1.02e-09	3.63e-08
NM_144787|0|Kdm4c|+	0.391905	6.1381	1.03e-09	3.67e-08
NM_001199494|0|Ei24|-	0.345999	6.46078	1.06e-09	3.76e-08
NM_172761|0|Mthfsd|-	-0.640832	3.4915	1.09e-09	3.84e-08
NM_027384|0|Tet1|-	-0.342594	9.35722	1.11e-09	3.9e-08
NM_001253857|0|Tet1|-	-0.342561	9.3641	1.14e-09	4e-08
NM_001252659|0|Ldlr|+	-0.334402	6.28971	1.15e-09	4.03e-08
NM_010700|0|Ldlr|+	-0.33435	6.29058	1.16e-09	4.08e-08
NM_011925|0|Cd97|-	0.331893	6.18404	1.2e-09	4.21e-08
NM_009151|0|Selplg|-	3.78527	-1.34322	1.35e-09	4.72e-08
NM_001134475|0|Vcan|-	0.653361	3.83737	1.36e-09	4.75e-08
NM_007915|0|Ei24|-	0.347178	6.39727	1.41e-09	4.91e-08
NM_027180|0|Arap1|+	0.47682	4.48598	1.45e-09	5.02e-08
NM_027526|0|Rasgef1a|+	1.78546	0.777976	1.48e-09	5.15e-08
NM_173737|0|8430410A17Rik|+	-0.313422	6.65776	1.49e-09	5.16e-08
NM_001037098|0|Nacc2|-	0.772464	2.85948	1.54e-09	5.31e-08
NM_078477|0|Klf16|-	-0.354923	6.31099	1.58e-09	5.46e-08
NM_203319|0|Dhx37|-	-0.32724	6.34371	1.64e-09	5.64e-08
NM_010918|0|Nktr|+	-0.340477	6.56851	1.7e-09	5.86e-08
NR_003959|0|Aldoart2|+	0.454564	5.17615	1.72e-09	5.89e-08
NM_178224|0|Cbs|-	-0.518827	4.3833	1.73e-09	5.94e-08
NM_010718|0|Limk2|-	0.375308	5.66553	1.75e-09	5.98e-08
NM_010299|0|Gm2a|+	0.543231	4.03672	1.76e-09	6.01e-08
NM_029851|0|Dync2h1|-	-0.700544	3.38523	1.78e-09	6.07e-08
NM_026640|0|Fam111a|+	-0.392644	5.37832	1.79e-09	6.08e-08
NM_001048054|0|Dusp16|-	0.627341	3.65931	1.8e-09	6.12e-08
NM_178357|0|Klf11|+	0.462261	4.79144	1.84e-09	6.23e-08
NM_009166|0|Sorbs1|-	0.705634	3.35081	1.84e-09	6.24e-08
NM_198884|0|B4galnt3|-	0.49686	4.49868	1.94e-09	6.55e-08
NM_009634|0|Adsl|+	-0.321075	6.64794	1.96e-09	6.62e-08
NM_144855|0|Cbs|-	-0.516771	4.38416	1.97e-09	6.63e-08
NM_053096|0|Cml2|-	1.3774	1.44379	1.99e-09	6.7e-08
NM_001040112|0|Arap1|+	0.471053	4.48887	2.03e-09	6.81e-08
NM_022004|0|Fxyd6|+	0.392533	5.54312	2.14e-09	7.19e-08
NM_011317|0|Khdrbs1|-	-0.273153	7.91349	2.18e-09	7.3e-08
NR_027799|0|Tbrg3|-	-1.48596	2.04745	2.21e-09	7.38e-08
NM_145395|0|Duoxa1|-	3.60152	-1.02059	2.28e-09	7.6e-08
NM_018861|0|Slc1a4|-	0.515379	4.50899	2.28e-09	7.6e-08
NM_018738|0|Igtp|+	2.16135	0.00408233	2.33e-09	7.73e-08
NM_008261|0|Hnf4a|+	0.775238	2.97198	2.34e-09	7.76e-08
NM_028315|0|Dis3|-	-0.277014	7.95437	2.34e-09	7.76e-08
NM_009112|0|S100a10|+	0.475322	5.49975	2.4e-09	7.95e-08
NM_001033793|0|Ubtfl1|+	1.2724	1.57878	2.48e-09	8.18e-08
NM_183199|0|Usp44|+	0.82827	2.6762	2.52e-09	8.29e-08
NM_027504|0|Prdm16|-	0.839607	2.72786	2.54e-09	8.36e-08
NM_009193|0|Slbp|-	-0.352862	6.00858	2.57e-09	8.46e-08
NM_001042605|0|Cd74|+	0.823632	2.594	2.6e-09	8.53e-08
NR_040270|0|2900056M20Rik|-	-0.737726	3.09464	2.61e-09	8.54e-08
NM_172877|0|Pramef8|+	0.31042	6.5154	2.71e-09	8.85e-08
NM_028149|0|Fbxl20|-	0.579504	4.13232	2.72e-09	8.87e-08
NM_173390|0|Nhsl1|+	0.624397	3.69367	2.84e-09	9.25e-08
NM_001005507|0|Smg7|-	-0.269763	7.75247	2.86e-09	9.29e-08
NM_177461|0|Micall1|+	0.76937	2.75784	2.87e-09	9.32e-08
NM_010807|0|Marcksl1|+	-0.304937	8.91388	2.93e-09	9.5e-08
NM_001159344|0|Casz1|+	0.517982	4.1416	2.94e-09	9.52e-08
NM_178907|0|Mapkapk3|-	0.409785	5.36154	3.03e-09	9.8e-08
NM_008506|0|Mycl1|+	0.625995	3.63535	3.07e-09	9.91e-08
NM_030143|0|Ddit4l|+	0.553163	4.05616	3.11e-09	1e-07
NM_001243138|0|Gm13247|-	0.36838	7.19467	3.16e-09	1.02e-07
NM_001163030|0|Cd97|-	0.324098	6.15284	3.17e-09	1.02e-07
NM_001146223|0|Dpy30|-	-0.419469	5.198	3.19e-09	1.02e-07
NM_007728|0|Coch|+	0.912231	2.46143	3.46e-09	1.11e-07
NM_001243139|0|Gm13247|-	0.366041	7.20373	3.46e-09	1.11e-07
NM_008009|0|Fgfbp1|-	-0.720952	3.10941	3.51e-09	1.12e-07
NM_145953|0|Cth|-	0.350121	5.85564	3.67e-09	1.17e-07
NM_009361|0|Tfdp1|+	-0.374571	5.89192	3.83e-09	1.22e-07
NM_001206851|0|Usp44|+	0.680025	3.18333	3.9e-09	1.24e-07
NM_001172095|0|Kdm4c|+	0.383838	6.10037	3.95e-09	1.25e-07
NM_009904|0|Clgn|+	0.563497	3.78005	4.06e-09	1.29e-07
NM_026788|0|Mthfd2l|+	-1.56906	0.962129	4.09e-09	1.29e-07
NM_001177694|0|Gm4858|+	1.00457	2.14452	4.13e-09	1.3e-07
NM_001097621|0|Kif26a|+	0.461053	4.59441	4.3e-09	1.35e-07
NM_011898|0|Spry4|-	-0.269046	7.68036	4.35e-09	1.37e-07
NM_008252|0|Hmgb2|+	-0.368957	6.60204	4.44e-09	1.39e-07
NM_133189|0|Cacng7|+	-0.52337	4.3445	4.47e-09	1.4e-07
NM_001085374|0|Mcc|-	-0.432111	5.04355	4.59e-09	1.44e-07
NM_028469|0|3110082I17Rik|-	-0.466902	4.83703	4.64e-09	1.45e-07
NM_026708|0|Tlcd1|+	-0.483368	4.29826	4.66e-09	1.45e-07
NM_007438|0|Aldoa|-	0.269122	9.07134	4.75e-09	1.48e-07
NM_001177308|0|Aldoa|-	0.269413	8.92497	4.77e-09	1.48e-07
NM_172622|0|Trerf1|+	0.504205	4.49129	4.9e-09	1.52e-07
NM_001160256|0|Smg7|-	-0.265965	7.74067	4.96e-09	1.54e-07
NM_025590|0|Acot11|-	0.788344	2.81225	5.03e-09	1.56e-07
NM_145962|0|Pank3|+	-0.327707	6.27938	5.17e-09	1.6e-07
NM_001085540|0|Pramef17|-	1.86803	0.50188	5.24e-09	1.62e-07
NM_001177307|0|Aldoa|-	0.268423	9.07491	5.25e-09	1.62e-07
NM_001005608|0|Itgb4|+	0.549463	4.0111	5.51e-09	1.69e-07
NM_001163478|0|Rabggtb|-	0.292176	6.85595	5.52e-09	1.69e-07
NM_001166390|0|Ptp4a3|+	0.516295	4.31004	5.58e-09	1.71e-07
NM_007962|0|Mpzl2|+	-0.413236	5.04301	5.73e-09	1.75e-07
NM_001177995|0|Prdm16|-	0.833517	2.69651	5.94e-09	1.82e-07
NM_001097623|0|Trerf1|+	0.497785	4.50806	6.02e-09	1.84e-07
NM_010545|0|Cd74|+	0.809473	2.56799	6.73e-09	2.05e-07
NM_001167936|0|Zyg11a|-	-0.453048	5.13043	6.79e-09	2.07e-07
NM_001004157|0|Scarf1|+	-1.31382	1.60442	6.87e-09	2.09e-07
NM_011231|0|Rabggtb|-	0.288652	6.87478	6.9e-09	2.09e-07
NM_012030|0|Slc9a3r1|+	-0.319966	6.64653	7e-09	2.12e-07
NM_001168255|0|Slc45a4|-	0.362009	5.57768	7.16e-09	2.16e-07
NM_001198792|0|Ak1|+	0.379205	5.92432	7.17e-09	2.16e-07
NM_009052|0|Bex1|-	-0.310359	7.60072	7.3e-09	2.2e-07
NM_001198791|0|Ak1|+	0.377683	5.9243	7.62e-09	2.29e-07
NR_028094|0|Rabggtb|-	0.287444	6.88775	7.89e-09	2.37e-07
NM_001033306|0|Shb|-	0.595798	3.84953	7.96e-09	2.39e-07
NM_010362|0|Gsto1|+	-0.448588	4.67094	8.1e-09	2.43e-07
NM_001081256|0|Kdm3b|+	-0.292805	7.43353	8.14e-09	2.43e-07
NM_010881|0|Ncoa1|-	0.386987	5.23753	8.21e-09	2.45e-07
NM_001198790|0|Ak1|+	0.377657	5.92291	8.23e-09	2.46e-07
NR_045056|0|3110056K07Rik|-	-1.30724	1.19587	8.53e-09	2.54e-07
NM_001242427|0|Slc37a1|+	0.674405	3.34186	8.66e-09	2.57e-07
NM_026281|0|Tm7sf3|-	0.33549	5.93148	8.78e-09	2.61e-07
NM_001252662|0|Epb4.9|-	-0.405799	5.0448	8.89e-09	2.64e-07
NM_001198835|0|Coch|+	0.903511	2.4331	9.05e-09	2.68e-07
NM_001146222|0|Dpy30|-	-0.397869	5.26254	9.37e-09	2.77e-07
NM_172525|0|Arhgap29|+	0.435253	5.01182	9.41e-09	2.78e-07
NM_029219|0|Rnf19b|+	0.349562	5.82834	9.48e-09	2.79e-07
NR_028096|0|Rabggtb|-	0.284194	6.90802	9.65e-09	2.84e-07
NR_028095|0|Rabggtb|-	0.284057	6.90617	9.67e-09	2.84e-07
NM_001160257|0|Smg7|-	-0.261132	7.71483	9.69e-09	2.84e-07
NM_001081390|0|Palld|-	0.583283	4.0582	9.71e-09	2.84e-07
NM_134077|0|Rbm26|-	-0.267766	7.58094	9.8e-09	2.87e-07
NM_013514|0|Epb4.9|-	-0.410066	5.00243	1e-08	2.92e-07
NM_001168253|0|Fam83h|-	0.452938	4.89158	1.03e-08	3e-07
NM_001252663|0|Epb4.9|-	-0.404096	5.0422	1.06e-08	3.09e-07
NM_001253759|0|Enox1|+	-0.458276	5.08401	1.06e-08	3.09e-07
NM_010345|0|Grb10|-	0.644213	3.81409	1.07e-08	3.1e-07
NM_010380|0|H2-D1|+	0.599097	3.64828	1.07e-08	3.11e-07
NM_001042660|0|Smad7|+	0.301075	7.42605	1.08e-08	3.11e-07
NM_009903|0|Cldn4|-	0.441095	5.08424	1.08e-08	3.13e-07
NM_001081668|0|Nup62cl|-	-0.388894	5.06872	1.1e-08	3.17e-07
NM_177899|0|Zfp866|-	-0.422953	4.81813	1.1e-08	3.18e-07
NM_001163031|0|Cd97|-	0.315717	6.07772	1.22e-08	3.5e-07
NM_201385|0|Plec|-	-0.32179	7.02438	1.26e-08	3.63e-07
NM_175276|0|Fhod3|+	0.608291	3.4737	1.27e-08	3.64e-07
NM_009287|0|Stim1|+	0.599735	3.70544	1.28e-08	3.66e-07
NM_001205336|0|Arap3|-	1.04102	1.77562	1.29e-08	3.69e-07
NM_201386|0|Plec|-	-0.320458	7.02539	1.33e-08	3.79e-07
NM_001034030|0|Limk2|-	0.366607	5.44913	1.33e-08	3.81e-07
NM_001163029|0|Cd97|-	0.314075	6.07958	1.35e-08	3.84e-07
NM_201394|0|Plec|-	-0.321312	7.02732	1.36e-08	3.88e-07
NM_009675|0|Aoc3|+	2.09244	0.103412	1.39e-08	3.94e-07
NM_134087|0|Fam83h|-	0.456168	4.86886	1.39e-08	3.95e-07
NM_178763|0|Zfp750|-	0.833012	2.52497	1.4e-08	3.95e-07
NM_133663|0|Itgb4|+	0.543268	3.99513	1.4e-08	3.95e-07
NM_144811|0|Cbx7|-	-0.288545	7.41131	1.4e-08	3.95e-07
NM_001025779|0|Cdc6|+	-0.345695	5.63764	1.41e-08	3.96e-07
NM_001177538|0|Gm10394|+	1.10532	1.67417	1.41e-08	3.96e-07
NM_001177539|0|Gm10391|+	1.10532	1.67417	1.41e-08	3.96e-07
NM_172813|0|Enox1|+	-0.455517	5.08112	1.45e-08	4.07e-07
NM_001163549|0|Plec|-	-0.321138	7.02237	1.46e-08	4.09e-07
NM_201391|0|Plec|-	-0.321138	7.02237	1.46e-08	4.09e-07
NM_001163542|0|Plec|-	-0.320946	7.02236	1.46e-08	4.09e-07
NM_011117|0|Plec|-	-0.320946	7.02236	1.46e-08	4.09e-07
NM_201390|0|Plec|-	-0.320943	7.02226	1.49e-08	4.14e-07
NM_007658|0|Cdc25a|+	-0.281268	7.31741	1.49e-08	4.16e-07
NM_145076|0|Trim24|+	-0.279632	7.53877	1.5e-08	4.18e-07
NM_023051|0|Clstn1|+	0.296469	6.44682	1.51e-08	4.18e-07
NM_001163540|0|Plec|-	-0.321262	7.02336	1.51e-08	4.18e-07
NM_201389|0|Plec|-	-0.321262	7.02336	1.51e-08	4.18e-07
NM_201393|0|Plec|-	-0.32074	7.02225	1.51e-08	4.18e-07
NM_201392|0|Plec|-	-0.320644	7.02209	1.53e-08	4.22e-07
NM_001164203|0|Plec|-	-0.320736	7.02214	1.53e-08	4.22e-07
NM_201388|0|Plec|-	-0.320736	7.02214	1.53e-08	4.22e-07
NM_001163592|0|Nhsl1|+	0.606621	3.66278	1.53e-08	4.22e-07
NM_181073|0|Plekhh1|+	0.413354	5.04339	1.54e-08	4.22e-07
NM_201387|0|Plec|-	-0.320343	7.02223	1.56e-08	4.28e-07
NM_011749|0|Zfp148|+	-0.350943	5.90579	1.57e-08	4.29e-07
NM_016677|0|Hpcal1|+	0.543285	3.87767	1.57e-08	4.29e-07
NM_175093|0|Trib3|-	0.477564	4.53066	1.58e-08	4.32e-07
NM_001085373|0|Mcc|-	-0.421147	5.01759	1.59e-08	4.33e-07
NM_008259|0|Foxa1|-	2.03787	0.122591	1.59e-08	4.33e-07
NM_001001559|0|Dub2a|-	0.767926	2.7663	1.62e-08	4.41e-07
NM_001077696|0|Hdac5|-	0.420754	5.00733	1.65e-08	4.46e-07
NM_010412|0|Hdac5|-	0.420754	5.00733	1.65e-08	4.46e-07
NM_001177629|0|Grb10|-	0.629062	3.74156	1.71e-08	4.62e-07
NM_011897|0|Spry2|-	0.282181	7.59215	1.83e-08	4.94e-07
NM_001168346|0|Nfatc4|+	0.79687	2.57416	1.86e-08	5.03e-07
NM_001042421|0|Kntc1|+	-0.334707	6.38361	1.88e-08	5.07e-07
NM_181404|0|Kank1|+	0.51144	4.02698	1.98e-08	5.33e-07
NM_053207|0|Egln1|-	0.484417	4.15686	2.04e-08	5.48e-07
NM_015767|0|Ttpa|+	0.585923	3.80243	2.06e-08	5.52e-07
NM_153062|0|Slc37a1|+	0.656359	3.26408	2.1e-08	5.63e-07
NM_001029868|0|Pdzd4|-	0.423751	5.07915	2.11e-08	5.66e-07
NM_010489|0|Hyal2|+	-0.3583	5.49197	2.12e-08	5.67e-07
NM_007974|0|F2rl1|-	-0.318132	6.08909	2.14e-08	5.71e-07
NM_207301|0|Wrb|+	-0.34426	5.71123	2.15e-08	5.73e-07
NM_139148|0|Clca4|-	0.582755	3.63663	2.19e-08	5.84e-07
NM_025541|0|Asf1a|+	-0.370234	5.69814	2.2e-08	5.86e-07
NM_011799|0|Cdc6|+	-0.343012	5.62117	2.32e-08	6.17e-07
NM_001081176|0|Polr3g|-	-0.298558	6.66338	2.33e-08	6.17e-07
NM_197997|0|4930422G04Rik|+	-0.415553	5.06671	2.42e-08	6.41e-07
NR_028098|0|Rabggtb|-	0.287282	6.71744	2.44e-08	6.45e-07
NM_001038700|0|Fnbp1|-	-0.375565	5.21941	2.45e-08	6.46e-07
NM_001177649|0|Fnbp1|-	-0.375565	5.21941	2.45e-08	6.46e-07
NM_001163479|0|Rabggtb|-	0.287434	6.71956	2.47e-08	6.52e-07
NM_139206|0|Arap3|-	1.02485	1.7645	2.5e-08	6.59e-07
NM_007684|0|Cetn3|+	-0.36727	5.54789	2.51e-08	6.6e-07
NM_175651|0|Cnpy1|-	-0.657081	3.16974	2.52e-08	6.61e-07
NM_021523|0|Huwe1|+	-0.348021	9.3275	2.55e-08	6.68e-07
NM_007399|0|Adam10|+	0.405606	5.08449	2.6e-08	6.82e-07
NM_026313|0|Luc7l3|-	-0.27567	7.2659	2.67e-08	6.99e-07
NM_010786|0|Mdm2|-	0.263688	7.32888	2.72e-08	7.12e-07
NM_172476|0|Tmc7|-	1.02285	1.8752	2.75e-08	7.16e-07
NM_001083587|0|Tns3|-	-0.251671	8.82515	2.76e-08	7.18e-07
NM_028270|0|Aldh1b1|+	0.660191	3.3015	2.79e-08	7.27e-07
NM_175155|0|Sash1|-	0.423494	5.17657	2.82e-08	7.32e-07
NM_021515|0|Ak1|+	0.369906	5.9492	2.84e-08	7.36e-07
NM_177872|0|Adamts3|-	-0.876918	2.15039	2.89e-08	7.48e-07
NM_001200013|0|1700013H16Rik|-	-2.17235	-0.0054322	2.91e-08	7.53e-07
NM_145125|0|Brwd1|-	-0.32981	6.38771	3.01e-08	7.77e-07
NM_175003|0|Arhgap44|-	0.571434	3.6694	3.06e-08	7.9e-07
NR_045046|0|2610035F20Rik|-	1.61161	0.710182	3.16e-08	8.13e-07
NM_001081642|0|Xlr4a|-	-3.84572	-1.97099	3.17e-08	8.16e-07
NM_001081401|0|Adamts3|-	-0.87047	2.15771	3.27e-08	8.4e-07
NM_028913|0|Zfp819|+	0.806404	3.2499	3.29e-08	8.44e-07
NM_001044308|0|Cacna1i|+	4.10258	-1.85365	3.31e-08	8.47e-07
NM_001163513|0|Dlg5|-	0.365769	6.2752	3.31e-08	8.47e-07
NM_001002011|0|Lmna|-	-0.417994	5.30204	3.36e-08	8.59e-07
NM_145480|0|Rfc4|-	-0.401322	5.25928	3.39e-08	8.66e-07
NM_013720|0|Mga|+	-0.316531	7.86782	3.42e-08	8.73e-07
NM_001033185|0|1700084C01Rik|+	2.19128	-0.353679	3.44e-08	8.76e-07
NM_181595|0|Ppp1r9a|+	-0.406586	4.83341	3.46e-08	8.81e-07
NM_172381|0|AI314180|-	-0.529211	4.32818	3.52e-08	8.94e-07
NM_001177835|0|Smox|+	0.779042	2.74116	3.52e-08	8.94e-07
NR_028097|0|Rabggtb|-	0.282358	6.75447	3.53e-08	8.95e-07
NM_001195413|0|Cngb1|-	1.52799	0.658503	3.59e-08	9.1e-07
NM_207255|0|Zfp532|+	-0.300808	7.02373	3.75e-08	9.49e-07
NM_023449|0|Slc9a3r2|-	0.642513	3.38919	3.78e-08	9.55e-07
NM_001081395|0|Amotl1|-	0.387688	5.50469	3.84e-08	9.68e-07
NM_172416|0|Ostm1|+	0.51952	3.98701	3.86e-08	9.71e-07
NM_030165|0|Csgalnact2|-	0.568967	3.78082	3.9e-08	9.81e-07
NM_013834|0|Sfrp1|+	0.341628	5.66007	3.92e-08	9.86e-07
NM_001252664|0|Epb4.9|-	-0.402664	4.94032	3.95e-08	9.91e-07
NM_011242|0|Rasgrp2|+	-0.419267	4.97925	3.96e-08	9.93e-07
NM_001252665|0|Epb4.9|-	-0.403374	4.93807	4.04e-08	1.01e-06
NM_007444|0|Amd2|-	-0.298853	7.15277	4.04e-08	1.01e-06
NM_009665|0|Amd1|-	-0.298853	7.15277	4.04e-08	1.01e-06
NM_001099288|0|Arhgap44|-	0.567276	3.66688	4.1e-08	1.02e-06
NM_027726|0|Dlg5|-	0.365742	6.27044	4.13e-08	1.03e-06
NM_175518|0|D730040F13Rik|-	-0.402362	5.65889	4.19e-08	1.04e-06
NM_172994|0|Ppp2r2c|+	0.547706	4.09182	4.24e-08	1.05e-06
NM_025708|0|Tmem186|-	-0.410627	4.78358	4.26e-08	1.06e-06
NM_028428|0|Fut11|+	-0.667321	3.17286	4.31e-08	1.07e-06
NM_133990|0|Il13ra1|+	0.910948	2.02624	4.35e-08	1.08e-06
NM_028410|0|Prkrir|+	-0.297652	6.31485	4.4e-08	1.09e-06
NM_001033225|0|Pnrc1|-	0.356199	5.46431	4.41e-08	1.09e-06
NM_001081977|0|Rnf144a|-	0.981645	2.39636	4.69e-08	1.15e-06
NM_080563|0|Rnf144a|-	0.981645	2.39636	4.69e-08	1.15e-06
NM_001164274|0|Mga|+	-0.314595	7.80013	4.71e-08	1.16e-06
NM_009067|0|Ralbp1|-	0.282039	6.80608	4.74e-08	1.16e-06
NM_001252666|0|Epb4.9|-	-0.400189	4.93904	5e-08	1.23e-06
NM_026319|0|Ift74|+	-0.461823	4.35712	5.3e-08	1.3e-06
NM_001033432|0|Heca|-	0.620786	3.33932	5.34e-08	1.31e-06
NM_001005866|0|Kdm2b|-	0.268186	7.00941	5.82e-08	1.42e-06
NM_001198949|0|Ralbp1|-	0.277804	6.82399	5.96e-08	1.46e-06
NM_011132|0|Pole|+	-0.290939	6.94935	6.45e-08	1.57e-06
NM_001166634|0|Gm4302|+	0.771365	2.86923	6.55e-08	1.59e-06
NM_010638|0|Klf9|+	0.286736	7.28054	6.56e-08	1.6e-06
NM_033601|0|Bcl3|-	-0.307715	6.04869	6.72e-08	1.63e-06
NM_008516|0|Lrrn1|+	2.23238	-0.377918	6.9e-08	1.67e-06
NM_009481|0|Usp9x|+	-0.320127	9.10248	6.93e-08	1.68e-06
NM_026304|0|l7Rn6|-	-0.389869	4.82313	6.98e-08	1.69e-06
NM_207205|0|Igsf3|+	0.434571	4.88282	7.2e-08	1.74e-06
NM_177900|0|Hapln4|+	1.43004	0.92422	7.21e-08	1.74e-06
NM_011914|0|Whsc2|-	0.273012	6.66094	7.43e-08	1.79e-06
NM_172962|0|Ddr1|-	0.420318	4.78764	7.43e-08	1.79e-06
NM_001081097|0|Grik3|+	-0.267365	6.74262	7.59e-08	1.83e-06
NM_001033528|0|Usp36|-	-0.288852	6.49842	7.81e-08	1.88e-06
NM_177475|0|Zfp280b|+	-0.255116	7.14808	7.93e-08	1.9e-06
NM_001198833|0|Ddr1|-	0.420161	4.83843	8.18e-08	1.96e-06
NM_023055|0|Slc9a3r2|-	0.590871	3.76921	8.23e-08	1.97e-06
NM_018754|0|Sfn|-	-0.421622	5.0329	8.27e-08	1.98e-06
NM_053262|0|Hsd17b11|-	0.349733	5.50502	8.3e-08	1.98e-06
NM_001038230|0|Anapc11|+	-0.3123	6.02448	8.47e-08	2.02e-06
NM_001040072|0|Nynrin|+	0.316733	5.7345	8.61e-08	2.05e-06
NM_001003953|0|Kdm2b|-	0.263278	7.0145	9.08e-08	2.16e-06
NM_172736|0|Leng8|+	-0.289082	6.91742	9.11e-08	2.16e-06
NM_010636|0|Klf12|-	-0.489696	4.3342	9.25e-08	2.19e-06
NM_001198831|0|Ddr1|-	0.419466	4.82042	9.3e-08	2.2e-06
NM_007584|0|Ddr1|-	0.419466	4.82042	9.3e-08	2.2e-06
NM_172458|0|Zfp871|-	-0.308571	6.74301	9.31e-08	2.2e-06
NM_019417|0|Pdlim4|-	1.61524	0.385765	9.4e-08	2.22e-06
NM_133816|0|Sh3bp4|+	0.332879	5.58346	9.41e-08	2.22e-06
NM_025866|0|Cdca7|+	-0.306271	6.31183	9.73e-08	2.29e-06
NM_211138|0|Pcyt1b|+	0.335925	5.49188	1.01e-07	2.37e-06
NM_001111102|0|Lmna|-	-0.420559	5.14676	1.02e-07	2.39e-06
NM_010447|0|Hnrnpa1|+	-0.256724	7.22968	1.02e-07	2.39e-06
NM_016690|0|Hnrpdl|-	-0.254436	7.08689	1.02e-07	2.4e-06
NM_177546|0|Pcyt1b|+	0.336327	5.46375	1.04e-07	2.43e-06
NM_144794|0|Tmem63a|+	1.1251	1.69911	1.04e-07	2.44e-06
NM_016871|0|Tomm40|-	-0.253058	7.72477	1.07e-07	2.49e-06
NM_080575|0|Acss1|-	0.777848	2.80241	1.08e-07	2.52e-06
NM_153570|0|Noc4l|-	-0.280254	6.83262	1.11e-07	2.59e-06
NR_028278|0|Gm8801|+	0.501105	3.813	1.12e-07	2.6e-06
NM_019763|0|Spen|-	-0.271671	7.87782	1.12e-07	2.61e-06
NR_030669|0|1700034H15Rik|-	-0.577507	3.77613	1.14e-07	2.65e-06
NM_145569|0|Mat2a|-	-0.268418	8.68867	1.14e-07	2.65e-06
NM_001177650|0|Fnbp1|-	-0.357055	5.22948	1.16e-07	2.69e-06
NM_026729|0|Ict1|+	-0.361804	5.0441	1.17e-07	2.71e-06
NM_173371|0|H6pd|-	0.488513	4.51612	1.2e-07	2.78e-06
NM_133962|0|Arhgef18|+	0.312937	5.84059	1.25e-07	2.89e-06
NM_008739|0|Nsd1|+	-0.240349	8.55567	1.26e-07	2.91e-06
NM_146156|0|Pdik1l|-	-0.509739	4.05996	1.27e-07	2.92e-06
NM_015734|0|Col5a1|+	0.516432	3.89894	1.28e-07	2.95e-06
NM_008029|0|Flt4|+	0.700819	2.89781	1.3e-07	2.99e-06
NR_045293|0|D630045M09Rik|-	0.379571	5.23311	1.32e-07	3.04e-06
NM_009638|0|Crisp1|-	2.67242	-1.03073	1.33e-07	3.04e-06
NM_020006|0|Cdc42ep4|-	-0.280247	6.50379	1.34e-07	3.07e-06
NM_001081363|0|Cenpf|-	-0.303897	7.41426	1.34e-07	3.07e-06
NM_011701|0|Vim|+	-0.238632	8.67893	1.35e-07	3.08e-06
NM_170759|0|Zfp628|+	0.403192	4.77729	1.39e-07	3.17e-06
NM_201409|0|Dub1a|-	0.676948	2.95558	1.42e-07	3.24e-06
NM_009834|0|Ccrn4l|+	-0.247441	7.99429	1.44e-07	3.28e-06
NM_001159553|0|H13|+	-0.666647	3.43637	1.45e-07	3.29e-06
NM_177742|0|Triml1|-	-0.395992	5.13964	1.46e-07	3.33e-06
NM_013910|0|Kdm2b|-	0.268343	6.88102	1.49e-07	3.39e-06
NM_009196|0|Slc16a1|+	-0.247216	7.23518	1.49e-07	3.39e-06
NM_172051|0|Tmcc3|+	1.20817	1.14883	1.54e-07	3.49e-06
NM_177266|0|Gfm2|+	-0.300859	6.04165	1.58e-07	3.57e-06
NM_001033189|0|C77080|-	-0.254874	7.34193	1.58e-07	3.58e-06
NM_207515|0|Mbnl2|+	0.341098	5.74022	1.61e-07	3.62e-06
NM_026744|0|Mrpl53|+	-0.471618	4.36033	1.61e-07	3.63e-06
NM_027643|0|Naa40|-	-0.257783	7.04982	1.66e-07	3.73e-06
NM_009337|0|Tcl1|-	0.317176	5.80211	1.67e-07	3.76e-06
NM_008893|0|Pola2|-	-0.310508	6.08842	1.67e-07	3.76e-06
NM_023699|0|Nfatc4|+	0.784622	2.42772	1.68e-07	3.78e-06
NM_029653|0|Dapk1|+	0.303165	5.94593	1.7e-07	3.81e-06
NM_008019|0|Fkbp1a|+	-0.235409	7.85921	1.72e-07	3.84e-06
NM_008812|0|Padi2|+	0.817721	2.66085	1.73e-07	3.86e-06
NM_001077361|0|Fhl1|+	-0.421962	4.76708	1.74e-07	3.88e-06
NM_001177546|0|Zfp600|+	0.302593	8.21301	1.75e-07	3.9e-06
NM_001177545|0|Zfp600|+	0.303851	8.20366	1.76e-07	3.91e-06
NM_175341|0|Mbnl2|+	0.340085	5.74184	1.76e-07	3.92e-06
NM_001033345|0|Gm216|+	1.21462	1.38435	1.77e-07	3.93e-06
NM_001177648|0|Fnbp1|-	-0.350004	5.29495	1.78e-07	3.95e-06
NM_001199137|0|Macf1|-	-0.33485	7.85852	1.78e-07	3.95e-06
NM_001077362|0|Fhl1|+	-0.424054	4.7386	1.8e-07	4e-06
NM_022314|0|Tpm3|+	-0.242323	8.28409	1.83e-07	4.05e-06
NM_007570|0|Btg2|-	0.400587	5.24855	1.85e-07	4.1e-06
NM_025626|0|Fam107b|+	0.614429	3.23798	1.88e-07	4.15e-06
NM_019650|0|Gosr2|-	0.273631	7.06268	1.89e-07	4.18e-06
NM_001253883|0|Pkm2|+	0.24935	9.4295	1.9e-07	4.19e-06
NM_001253740|0|Tpm3|+	-0.237766	8.3217	1.91e-07	4.19e-06
NM_001025365|0|Miip|-	-1.08201	1.54152	1.91e-07	4.2e-06
NM_021424|0|Pvrl1|+	-0.281908	6.43458	1.92e-07	4.22e-06
NM_001014761|0|Scn2b|+	-0.946575	2.11777	1.95e-07	4.28e-06
NM_008485|0|Lamc2|-	0.472636	4.26072	1.96e-07	4.3e-06
NM_001145034|0|Gm13889|-	-1.04586	1.47959	1.99e-07	4.35e-06
NM_001109748|0|Tomm40|-	-0.250425	7.74723	2.04e-07	4.46e-06
NM_001253738|0|Tpm3|+	-0.237533	8.32323	2.05e-07	4.49e-06
NM_001081323|0|Mphosph9|-	-0.355139	5.14973	2.07e-07	4.52e-06
NM_026448|0|Klhl7|+	0.378993	5.10103	2.08e-07	4.53e-06
NM_144799|0|Lmcd1|+	2.48837	-0.625893	2.09e-07	4.54e-06
NM_145533|0|Smox|+	0.738552	2.83962	2.1e-07	4.57e-06
NM_177715|0|Kctd12|-	0.737859	3.364	2.13e-07	4.62e-06
NM_018827|0|Crlf1|+	-1.54804	0.794123	2.13e-07	4.62e-06
NM_010016|0|Cd55|-	0.789939	2.7632	2.14e-07	4.63e-06
NM_016696|0|Gpc1|+	0.501973	4.65876	2.14e-07	4.64e-06
NM_138956|0|Rassf3|-	-0.357763	5.34311	2.16e-07	4.66e-06
NM_009127|0|Scd1|-	-0.247353	7.27672	2.16e-07	4.66e-06
NM_001163346|0|Cdc42ep4|-	-0.276778	6.51294	2.19e-07	4.72e-06
NM_001163138|0|Card6|-	0.756753	2.63645	2.2e-07	4.75e-06
NM_133655|0|Cd81|+	0.27293	6.83974	2.21e-07	4.75e-06
NM_001168684|0|Tmcc3|+	1.2288	1.1072	2.21e-07	4.75e-06
NM_177026|0|Tmcc3|+	1.2288	1.1072	2.21e-07	4.75e-06
NR_045036|0|Khdrbs1|-	-0.254279	7.2087	2.27e-07	4.87e-06
NM_178601|0|Imp4|+	-0.266499	6.48204	2.3e-07	4.93e-06
NM_011055|0|Pde3b|+	0.744273	2.55797	2.32e-07	4.96e-06
NM_173364|0|Zfp445|-	-0.251365	7.09331	2.35e-07	5.02e-06
NM_011574|0|Cirh1a|+	-0.257197	7.44906	2.38e-07	5.08e-06
NM_008258|0|Hn1|-	-0.307659	6.23975	2.38e-07	5.08e-06
NM_024233|0|Rexo2|-	-0.373619	5.28328	2.4e-07	5.11e-06
NM_001177833|0|Smox|+	0.734783	2.84777	2.42e-07	5.15e-06
NM_001029876|0|Urb2|+	-0.251969	7.60623	2.5e-07	5.32e-06
NM_001145827|0|Stk40|+	0.292301	6.05544	2.52e-07	5.35e-06
NM_033524|0|Spred1|+	-0.307686	6.32392	2.53e-07	5.37e-06
NM_001252490|0|Osbpl1a|-	0.34777	5.23261	2.53e-07	5.37e-06
NM_016889|0|Insm1|+	1.06167	1.3821	2.57e-07	5.44e-06
NM_001081088|0|Lrp2|-	0.409537	4.95969	2.58e-07	5.45e-06
NM_001159624|0|Rnpep|-	0.357666	5.18282	2.62e-07	5.53e-06
NM_001110337|0|Gprc5c|+	0.553093	3.45915	2.63e-07	5.55e-06
NM_001161800|0|Klhl7|+	0.378732	5.06027	2.66e-07	5.61e-06
NM_009838|0|Cct6a|+	-0.226038	9.58053	2.74e-07	5.77e-06
NM_008952|0|Pipox|-	-0.367819	5.10604	2.76e-07	5.81e-06
NM_153555|0|Dcaf8|+	-0.301812	5.76118	2.78e-07	5.84e-06
NM_016678|0|Reck|+	0.69383	2.60866	2.79e-07	5.86e-06
NM_145417|0|Rnpep|-	0.354667	5.23146	2.8e-07	5.87e-06
NM_001161433|0|Eda2r|-	0.430342	4.59105	2.8e-07	5.87e-06
NM_001039129|0|Hnrnpa1|+	-0.248819	7.25271	2.8e-07	5.87e-06
NM_178365|0|Pacsin1|+	0.941937	2.2143	2.81e-07	5.87e-06
NM_029444|0|4930447C04Rik|-	-0.729531	2.78938	2.82e-07	5.9e-06
NM_172285|0|Plcg2|+	0.441117	4.33211	2.84e-07	5.93e-06
NM_153562|0|Rrnad1|-	-0.345245	5.15636	2.86e-07	5.97e-06
NM_001145198|0|1500009L16Rik|+	0.699081	2.83897	2.92e-07	6.09e-06
NM_134062|0|Dapk1|+	0.309428	5.80743	2.95e-07	6.14e-06
NM_001252493|0|Osbpl1a|-	0.352977	5.21417	2.97e-07	6.17e-06
NR_027769|0|Deaf1|-	-0.415403	4.36209	2.97e-07	6.18e-06
NM_174848|0|Crybg3|-	-0.42097	4.68855	3.01e-07	6.24e-06
NM_028800|0|Stk40|+	0.290946	6.05232	3.07e-07	6.35e-06
NM_027238|0|Ttc39b|-	-0.272383	6.75004	3.14e-07	6.51e-06
NM_009123|0|Nkx1-2|-	-1.60675	0.581863	3.21e-07	6.63e-06
NM_011099|0|Pkm2|+	0.2449	9.44116	3.27e-07	6.74e-06
NM_001007567|0|Slc7a6os|-	-0.322232	5.64882	3.27e-07	6.74e-06
NM_133198|0|Pygl|-	1.10325	1.25919	3.28e-07	6.76e-06
NM_001004366|0|Scube3|+	0.545515	3.61313	3.29e-07	6.78e-06
NM_139146|0|Satb2|-	0.57875	3.3547	3.3e-07	6.79e-06
NM_001177834|0|Smox|+	0.733414	2.78185	3.31e-07	6.79e-06
NM_054040|0|Tulp4|+	0.465115	3.92211	3.33e-07	6.83e-06
NM_001113549|0|Ltbp4|-	-0.233789	7.6164	3.34e-07	6.84e-06
NM_009517|0|Zmat3|-	0.236233	7.50366	3.34e-07	6.84e-06
NM_001162933|0|Rpl10l|-	0.259812	7.10221	3.52e-07	7.2e-06
NM_026035|0|Mrpl55|+	-0.444185	4.44458	3.56e-07	7.27e-06
NM_026375|0|Ahctf1|-	-0.255332	8.29867	3.56e-07	7.27e-06
NM_023128|0|Palm|+	0.496391	3.99275	3.63e-07	7.39e-06
NM_001205330|0|Mtap4|+	0.225906	8.03858	3.63e-07	7.39e-06
NM_001033226|0|Calr4|+	2.37592	-0.879035	3.63e-07	7.39e-06
NM_001177836|0|Smox|+	0.793207	2.57858	3.81e-07	7.75e-06
NM_001081214|0|Pprc1|+	-0.223001	8.43313	3.82e-07	7.76e-06
NM_012006|0|Acot1|+	0.674045	2.84097	3.87e-07	7.86e-06
NM_016805|0|Hnrnpu|-	-0.236999	10.4669	3.88e-07	7.86e-06
NM_012003|0|Cops7a|-	-0.255723	7.2642	3.88e-07	7.86e-06
NM_016874|0|Deaf1|-	-0.412232	4.3561	3.89e-07	7.86e-06
NM_145152|0|Lrrc3|-	1.0672	1.6766	3.9e-07	7.87e-06
NM_001205332|0|Mtap4|+	0.22581	7.98255	3.92e-07	7.9e-06
NM_175138|0|Dnaic1|+	1.6557	0.461146	3.93e-07	7.92e-06
NM_001163794|0|Pdik1l|-	-0.496907	4.00996	3.96e-07	7.98e-06
NM_146035|0|Mgat2|+	-0.32818	5.77074	3.99e-07	8.02e-06
NM_027290|0|Mcm10|-	-0.23135	7.67734	3.99e-07	8.02e-06
NM_029639|0|1600029D21Rik|+	0.83879	2.31373	4.07e-07	8.17e-06
NM_001081433|0|Ankrd44|-	0.813256	2.3645	4.16e-07	8.35e-06
NR_028320|0|AU015836|+	0.594327	3.4584	4.22e-07	8.45e-06
NM_008633|0|Mtap4|+	0.224887	8.00218	4.23e-07	8.46e-06
NM_025330|0|Hsd17b14|+	-0.258748	6.83645	4.25e-07	8.49e-06
NM_001076554|0|Spna2|+	-0.22622	8.52656	4.25e-07	8.49e-06
NM_023162|0|Znrd1|-	-0.366498	5.21267	4.26e-07	8.49e-06
NM_172799|0|Ttll6|+	0.948697	1.88892	4.3e-07	8.57e-06
NM_024267|0|Ipo4|-	-0.24913	7.10855	4.37e-07	8.7e-06
NM_001161747|0|Palm|+	0.496601	3.98745	4.4e-07	8.75e-06
NM_001034860|0|Gm4858|+	1.033	1.82389	4.43e-07	8.81e-06
NM_001114328|0|Ccpg1|+	0.353434	5.29595	4.44e-07	8.82e-06
NM_001177667|0|Spna2|+	-0.225873	8.52769	4.44e-07	8.82e-06
NM_001177668|0|Spna2|+	-0.22581	8.5262	4.45e-07	8.83e-06
NM_173015|0|Mon1b|+	0.40368	4.60481	4.5e-07	8.91e-06
NM_001039474|0|Tcerg1|+	-0.241843	8.02575	4.5e-07	8.91e-06
NM_028013|0|Endod1|-	0.95308	2.12134	4.52e-07	8.93e-06
NM_153413|0|Dock3|-	-0.762249	2.38339	4.53e-07	8.94e-06
NM_026582|0|Wls|+	0.882015	2.0208	4.56e-07	8.99e-06
NM_009647|0|Ak4|+	-0.236626	7.36242	4.56e-07	8.99e-06
NM_013872|0|Pmm1|-	0.309735	7.20751	4.7e-07	9.25e-06
NM_001177604|0|Ak4|+	-0.236055	7.36299	4.72e-07	9.28e-06
NM_011569|0|Tekt1|-	0.809635	2.34787	4.72e-07	9.28e-06
NM_182992|0|Mypn|-	0.750743	3.25438	4.74e-07	9.3e-06
NM_009272|0|Srm|+	-0.257078	7.41056	4.75e-07	9.3e-06
NM_028057|0|Cyb5r1|+	-0.268619	6.27681	4.85e-07	9.5e-06
NM_145532|0|Mall|-	1.70309	0.204821	4.86e-07	9.5e-06
NM_001085541|0|Gm13128|+	1.27518	0.911793	4.89e-07	9.55e-06
NM_178880|0|Son|+	-0.237943	8.98971	4.9e-07	9.57e-06
NM_001042438|0|Zhx1|-	0.646288	3.02527	4.91e-07	9.57e-06
NM_172867|0|Zfp462|+	-0.255539	7.57935	4.94e-07	9.62e-06
NM_028421|0|Zc3hav1|-	0.36305	5.14909	4.94e-07	9.62e-06
NM_001177605|0|Ak4|+	-0.235776	7.36261	4.95e-07	9.62e-06
NM_008601|0|Mitf|+	0.411947	4.34243	4.99e-07	9.69e-06
NM_001177602|0|Ak4|+	-0.235561	7.36564	5e-07	9.71e-06
NM_016769|0|Smad3|-	0.480764	3.95575	5.09e-07	9.88e-06
NM_001166545|0|Hmga1|+	-0.235702	8.40937	5.17e-07	1e-05
NM_001111107|0|Zfp322a|-	-0.318572	5.57849	5.18e-07	1e-05
NM_001252492|0|Osbpl1a|-	0.340697	5.24885	5.24e-07	1.01e-05
NR_028367|0|Nip7|+	-0.281122	6.85498	5.25e-07	1.01e-05
NM_008871|0|Serpine1|-	0.492309	3.68783	5.25e-07	1.01e-05
NM_001199136|0|Macf1|-	-0.340984	7.94851	5.26e-07	1.01e-05
NM_001029856|0|Atad5|+	-0.273979	6.25158	5.26e-07	1.01e-05
NM_001166476|0|Hmga1-rs1|+	-0.23537	8.40666	5.27e-07	1.01e-05
NM_001145835|0|Ralgds|+	0.447064	3.96681	5.28e-07	1.01e-05
NM_001166544|0|Hmga1|+	-0.235127	8.40632	5.28e-07	1.01e-05
NM_001005341|0|Ypel2|-	0.584758	3.1887	5.29e-07	1.02e-05
NM_001166477|0|Hmga1-rs1|+	-0.23533	8.40664	5.3e-07	1.02e-05
NM_001079908|0|Fgfr1|+	0.261816	6.44196	5.31e-07	1.02e-05
NM_010206|0|Fgfr1|+	0.261816	6.44196	5.31e-07	1.02e-05
NM_013481|0|Bop1|-	-0.238363	7.56159	5.32e-07	1.02e-05
NM_175641|0|Ltbp4|-	-0.230366	7.60785	5.44e-07	1.04e-05
NM_027195|0|Casz1|+	0.57933	3.30603	5.49e-07	1.05e-05
NM_001113198|0|Mitf|+	0.405517	4.37438	5.51e-07	1.05e-05
NM_001166543|0|Hmga1|+	-0.234829	8.40841	5.57e-07	1.06e-05
NR_002846|0|Nespas|-	-0.856826	1.97207	5.62e-07	1.07e-05
NM_001166546|0|Hmga1|+	-0.234975	8.40667	5.62e-07	1.07e-05
NM_027870|0|Armcx3|+	1.30634	0.824517	5.69e-07	1.08e-05
NM_001025427|0|Hmga1|+	-0.23487	8.40843	5.71e-07	1.08e-05
NM_025673|0|Golph3|+	0.262017	6.77088	5.72e-07	1.08e-05
NM_001166541|0|Hmga1|+	-0.23483	8.4084	5.73e-07	1.09e-05
NM_001166536|0|Hmga1|+	-0.234787	8.40834	5.78e-07	1.09e-05
NM_001166542|0|Hmga1|+	-0.234747	8.40832	5.81e-07	1.1e-05
NM_019521|0|Gas6|-	0.694501	3.21474	5.84e-07	1.1e-05
NM_021326|0|Rbak|-	-0.492281	3.9595	5.9e-07	1.11e-05
NM_001166535|0|Hmga1|+	-0.234573	8.41051	6.01e-07	1.13e-05
NM_172586|0|Zfp322a|-	-0.317931	5.56903	6.02e-07	1.13e-05
NM_019861|0|Ctsf|+	0.624376	3.33617	6.03e-07	1.13e-05
NM_001166540|0|Hmga1|+	-0.234533	8.41049	6.04e-07	1.13e-05
NM_001001980|0|Limch1|+	0.616986	3.26127	6.09e-07	1.14e-05
NM_001033405|0|Treml2|+	0.824193	2.12531	6.14e-07	1.15e-05
NM_133227|0|Nup155|+	-0.247356	7.35376	6.17e-07	1.16e-05
NM_018785|0|Prpf40a|-	-0.235633	7.54114	6.19e-07	1.16e-05
NM_025391|0|Nip7|+	-0.279784	6.83769	6.21e-07	1.16e-05
NM_001039356|0|Hmga1|+	-0.234865	8.41999	6.22e-07	1.16e-05
NM_001166539|0|Hmga1|+	-0.234825	8.41997	6.25e-07	1.17e-05
NM_021901|0|Tlx1|+	1.3643	0.707644	6.28e-07	1.17e-05
NM_001199310|0|Lig1|+	-0.230572	7.84002	6.29e-07	1.17e-05
NM_001029837|0|Pik3cd|-	0.451937	3.98657	6.35e-07	1.18e-05
NM_010329|0|Pdpn|-	0.711307	2.702	6.39e-07	1.19e-05
NM_001174053|0|Camk2b|-	0.567825	3.33936	6.39e-07	1.19e-05
NM_178655|0|Ank2|-	0.70613	2.59443	6.41e-07	1.19e-05
NM_009572|0|Zhx1|-	0.641454	3.02225	6.44e-07	1.19e-05
NM_020587|0|Srsf4|+	-0.276375	6.67748	6.45e-07	1.19e-05
NM_001178049|0|Mitf|+	0.403467	4.36096	6.53e-07	1.21e-05
NM_016660|0|Hmga1|+	-0.234764	8.44259	6.57e-07	1.21e-05
NM_032393|0|Mtap1a|+	-0.319607	6.41295	6.58e-07	1.21e-05
NM_001166537|0|Hmga1|+	-0.234725	8.44257	6.61e-07	1.22e-05
NR_003372|0|Gm7904|-	0.441389	4.07094	6.66e-07	1.23e-05
NM_028881|0|Crtc2|+	-0.370588	4.72419	6.68e-07	1.23e-05
NM_001204875|0|Set|+	-0.220812	9.51363	6.69e-07	1.23e-05
NM_027982|0|Ppm1j|+	-0.439729	4.12742	6.75e-07	1.24e-05
NM_021921|0|Mapk8ip2|+	0.626975	3.03924	6.76e-07	1.24e-05
NM_146256|0|Hpdl|-	-0.476509	3.69268	6.83e-07	1.25e-05
NM_144895|0|Spg20|+	0.435778	4.14992	6.83e-07	1.25e-05
NM_011520|0|Sdc3|+	1.01733	1.88043	6.99e-07	1.28e-05
NM_028375|0|Cxx1c|+	-1.28006	1.07444	7.03e-07	1.29e-05
NM_001173506|0|Mtap1a|+	-0.317388	6.40243	7.07e-07	1.29e-05
NM_010211|0|Fhl1|+	-0.401338	4.79111	7.22e-07	1.32e-05
NM_010180|0|Fbln1|+	0.307569	5.70107	7.23e-07	1.32e-05
NM_001164171|0|Myh6|-	0.774498	2.24051	7.24e-07	1.32e-05
NM_010856|0|Myh6|-	0.774498	2.24051	7.24e-07	1.32e-05
NM_025567|0|Cyc1|+	-0.228348	7.8273	7.24e-07	1.32e-05
NM_001110100|0|Banp|+	0.365412	4.79858	7.29e-07	1.32e-05
NM_027406|0|Aldh1l1|+	0.818135	2.54071	7.29e-07	1.32e-05
NM_026423|0|Mri1|-	-0.370035	5.13771	7.3e-07	1.33e-05
NM_011461|0|Spic|-	1.09091	1.55175	7.33e-07	1.33e-05
NM_009714|0|Asgr1|+	3.96734	-1.95111	7.34e-07	1.33e-05
NM_001045482|0|Rbak|-	-0.486405	3.95323	7.35e-07	1.33e-05
NM_133889|0|Bsdc1|+	0.323497	5.3843	7.44e-07	1.34e-05
NM_008306|0|Ndst1|-	0.396478	4.81826	7.44e-07	1.34e-05
NM_001164272|0|Cpsf7|+	-0.265705	6.76785	7.46e-07	1.35e-05
NM_172302|0|Cpsf7|+	-0.265589	6.7679	7.53e-07	1.36e-05
NM_001252491|0|Osbpl1a|-	0.34461	5.16255	7.6e-07	1.37e-05
NM_026179|0|Abhd5|+	0.470392	3.7761	7.65e-07	1.38e-05
NM_001159519|0|Pfas|-	-0.224013	7.82415	7.66e-07	1.38e-05
NM_175342|0|Cphx|+	0.714593	2.51583	7.7e-07	1.38e-05
NM_172868|0|Palm2|+	0.817914	2.00066	7.72e-07	1.39e-05
NM_001252489|0|Osbpl1a|-	0.337306	5.22977	7.78e-07	1.39e-05
NM_016812|0|Banp|+	0.363518	4.80624	7.78e-07	1.39e-05
NM_153153|0|Svil|+	0.434981	4.0123	7.95e-07	1.42e-05
NM_030256|0|Bcl9l|+	0.399057	4.47162	7.96e-07	1.42e-05
NM_146198|0|Slc5a11|+	0.690193	2.88548	7.97e-07	1.42e-05
NR_030738|0|2410006H16Rik|+	0.514525	3.86712	8.04e-07	1.44e-05
NM_001145836|0|Ralgds|+	0.441344	3.95379	8.07e-07	1.44e-05
NM_001164049|0|Pik3cd|-	0.447826	3.98956	8.08e-07	1.44e-05
NM_001164050|0|Pik3cd|-	0.447826	3.98956	8.08e-07	1.44e-05
NM_026014|0|Cdt1|+	-0.226217	7.98217	8.13e-07	1.45e-05
NM_011961|0|Plod2|+	0.34081	5.26723	8.2e-07	1.46e-05
NM_024241|0|Kif24|-	-0.574027	3.54029	8.21e-07	1.46e-05
NM_001048143|0|Mon1b|+	0.395923	4.58751	8.22e-07	1.46e-05
NM_175484|0|Coro2b|-	0.446989	3.93728	8.29e-07	1.47e-05
NM_026591|0|Mrpl24|+	-0.294539	5.9783	8.32e-07	1.47e-05
NM_029934|0|Mboat7|-	-0.33343	5.18077	8.39e-07	1.48e-05
NM_001164052|0|Pik3cd|-	0.449166	3.97524	8.44e-07	1.49e-05
NM_009058|0|Ralgds|+	0.433144	4.03989	8.57e-07	1.51e-05
NM_001164051|0|Pik3cd|-	0.446435	4.00151	8.57e-07	1.51e-05
NM_001081359|0|Ubr5|-	-0.239039	9.33769	8.58e-07	1.51e-05
NM_001112721|0|Ubr5|-	-0.239039	9.33769	8.58e-07	1.51e-05
NM_010706|0|Lgals4|+	0.719079	2.63223	8.6e-07	1.51e-05
NM_028451|0|Larp1|+	-0.229484	8.54688	8.67e-07	1.52e-05
NM_009744|0|Bcl6|-	0.761798	2.34114	8.78e-07	1.54e-05
NM_028864|0|Zc3hav1|-	0.356786	5.14541	8.78e-07	1.54e-05
NM_001174054|0|Camk2b|-	0.566073	3.32402	8.83e-07	1.55e-05
NM_007595|0|Camk2b|-	0.566073	3.32402	8.83e-07	1.55e-05
NM_029620|0|Pcolce2|+	0.389588	4.59814	8.88e-07	1.55e-05
NM_007499|0|Atm|-	-0.310326	6.50917	9.03e-07	1.58e-05
NM_207221|0|Jmjd1c|+	-0.284209	7.80883	9.13e-07	1.6e-05
NM_008131|0|Glul|+	-0.240708	7.56709	9.15e-07	1.6e-05
NR_045524|0|Osbpl1a|-	0.344501	5.11559	9.22e-07	1.61e-05
NM_001242396|0|Jmjd1c|+	-0.286527	7.78766	9.31e-07	1.62e-05
NM_172741|0|4931406P16Rik|-	0.261217	6.37214	9.32e-07	1.62e-05
NM_008840|0|Pik3cd|-	0.445388	3.99126	9.41e-07	1.64e-05
NM_015798|0|Fbxo15|+	0.264372	7.7291	9.44e-07	1.64e-05
NM_001177838|0|Smox|+	0.867115	2.12972	9.47e-07	1.64e-05
NM_001083188|0|Lig1|+	-0.227879	7.82895	9.56e-07	1.66e-05
NM_019432|0|Tmem37|-	0.810881	2.169	9.56e-07	1.66e-05
NM_028128|0|Rfc5|-	-0.277664	6.28782	9.77e-07	1.69e-05
NM_001134465|0|Fam116a|+	0.360178	5.04447	9.78e-07	1.69e-05
NM_177340|0|Synpo|-	1.52365	0.277769	9.78e-07	1.69e-05
NM_153679|0|Cpt1c|-	0.370817	4.59238	9.84e-07	1.7e-05
NM_001039514|0|Dhps|+	-0.358974	4.89629	9.9e-07	1.71e-05
NM_010404|0|Hap1|-	-0.27837	6.07923	9.99e-07	1.72e-05
NM_001252470|0|Cpt1c|-	0.37039	4.59214	1.01e-06	1.74e-05
NR_033485|0|4933403O03Rik|-	1.77796	0.0764373	1.01e-06	1.75e-05
NM_019537|0|Psmg1|-	-0.300127	5.6668	1.02e-06	1.75e-05
NM_001033299|0|Zfp217|-	0.259532	6.5674	1.03e-06	1.77e-05
NM_019811|0|Acss2|+	0.589233	3.24405	1.03e-06	1.77e-05
NM_177846|0|Lcmt2|-	0.403564	4.50836	1.03e-06	1.77e-05
NM_027871|0|Arhgef3|+	0.448627	3.9599	1.04e-06	1.78e-05
NM_001033178|0|Tmem181a|+	-0.431794	4.17401	1.04e-06	1.78e-05
NM_001085501|0|Ppp1r3d|-	2.45115	-1.09837	1.05e-06	1.79e-05
NM_029100|0|Sepn1|-	0.866962	2.28161	1.05e-06	1.79e-05
NM_019508|0|Il17b|+	1.19879	1.02425	1.05e-06	1.8e-05
NM_030229|0|Polr3h|-	-0.327466	5.14936	1.06e-06	1.81e-05
NM_175174|0|Klhl5|+	0.788552	2.35612	1.07e-06	1.83e-05
NM_198096|0|Arap1|+	0.444479	4.08999	1.08e-06	1.84e-05
NM_153584|0|BC031353|+	0.795955	2.27499	1.08e-06	1.85e-05
NM_009867|0|Cdh4|+	-0.879209	1.97427	1.09e-06	1.85e-05
NM_172977|0|Gtf3c4|-	-0.25318	6.79556	1.1e-06	1.86e-05
NM_001170454|0|Tada2b|-	-0.386335	4.58473	1.12e-06	1.89e-05
NM_001144988|0|Spg20|+	0.434571	4.09784	1.12e-06	1.91e-05
NM_130859|0|Card10|-	0.455263	4.15859	1.13e-06	1.92e-05
NM_026259|0|Rnf41|+	-0.387716	4.50481	1.14e-06	1.92e-05
NM_001144987|0|Spg20|+	0.424873	4.15682	1.14e-06	1.93e-05
NM_001103181|0|Tulp4|+	0.449925	3.82445	1.15e-06	1.94e-05
NM_001142916|0|Plod2|+	0.336301	5.27141	1.15e-06	1.94e-05
NM_001166033|0|Gtf3c4|-	-0.2525	6.7974	1.16e-06	1.96e-05
NM_009086|0|Polr1b|+	-0.225933	7.38441	1.16e-06	1.96e-05
NM_001113352|0|Synj2|+	0.799606	2.11695	1.17e-06	1.97e-05
NM_001081008|0|Taf1|+	-0.260569	7.17452	1.17e-06	1.98e-05
NM_001113735|0|Gm13057|+	0.702692	2.64385	1.18e-06	1.98e-05
NM_001113736|0|Gm13040|+	0.702692	2.64385	1.18e-06	1.98e-05
NM_030713|0|Zfp202|+	-0.838162	2.22429	1.19e-06	2e-05
NM_009374|0|Tgm3|+	0.673227	2.5535	1.19e-06	2e-05
NM_008102|0|Gch1|-	1.54987	0.31394	1.21e-06	2.02e-05
NM_029397|0|Rbm12|-	-0.267394	6.78901	1.21e-06	2.02e-05
NM_021713|0|Myg1|+	-0.316182	5.77545	1.22e-06	2.03e-05
NM_170598|0|Rbm12|-	-0.267026	6.78881	1.23e-06	2.06e-05
NM_001145834|0|Ralgds|+	0.427598	4.02753	1.24e-06	2.07e-05
NM_153422|0|Pde5a|+	1.2468	1.10492	1.25e-06	2.08e-05
NM_011076|0|Abcb1a|+	0.364024	5.23072	1.26e-06	2.1e-05
NM_029153|0|Scamp1|-	0.362648	5.23524	1.31e-06	2.18e-05
NR_002883|0|Gm5643|+	-0.236614	7.91161	1.32e-06	2.2e-05
NM_001081162|0|Slc4a11|-	0.54903	3.21829	1.32e-06	2.2e-05
NM_021423|0|Shank3|+	0.529574	3.5319	1.34e-06	2.23e-05
NM_019973|0|Son|+	-0.229166	8.71174	1.36e-06	2.26e-05
NM_198294|0|Tanc1|+	0.259575	6.68234	1.37e-06	2.28e-05
NM_001109745|0|Cnbp|-	-0.220976	9.64368	1.4e-06	2.33e-05
NM_001109746|0|Cnbp|-	-0.220942	9.64365	1.4e-06	2.33e-05
NM_080555|0|Ppap2b|+	0.409535	4.6127	1.41e-06	2.33e-05
NM_153547|0|Gnl3|-	-0.23144	7.58148	1.41e-06	2.33e-05
NM_008828|0|Pgk1|+	0.340062	5.71466	1.41e-06	2.33e-05
NM_178912|0|Fancm|+	-0.24015	7.30653	1.42e-06	2.34e-05
NM_001081081|0|Gls|-	-0.392592	4.39885	1.42e-06	2.35e-05
NM_178254|0|Tcfl5|-	0.344123	4.94886	1.43e-06	2.35e-05
NM_028411|0|Tmem138|-	-0.542821	3.65027	1.44e-06	2.37e-05
NM_029568|0|Mfap4|+	1.49823	0.633014	1.44e-06	2.37e-05
NM_013660|0|Sema4d|-	0.361946	5.01286	1.44e-06	2.37e-05
NM_027040|0|1700007K13Rik|-	0.487572	4.06177	1.45e-06	2.38e-05
NM_001024468|0|Bcat1|-	-0.206789	9.48095	1.45e-06	2.38e-05
NM_013493|0|Cnbp|-	-0.21977	9.6632	1.47e-06	2.41e-05
NM_001242372|0|Gon4l|+	-0.227477	7.19807	1.47e-06	2.41e-05
NM_175450|0|Wdr18|+	-0.243415	7.31869	1.48e-06	2.42e-05
NM_001164655|0|9530053A07Rik|+	1.02426	1.36824	1.48e-06	2.43e-05
NM_153508|0|Clstn3|-	0.336998	5.63812	1.51e-06	2.47e-05
NM_027275|0|Ptcd3|-	-0.245787	7.06935	1.52e-06	2.49e-05
NM_011273|0|Xpr1|-	0.311946	5.31896	1.53e-06	2.5e-05
NM_145617|0|Herc1|+	-0.358081	6.31199	1.56e-06	2.54e-05
NM_001013771|0|Gm973|+	1.04583	1.33225	1.57e-06	2.55e-05
NM_001100458|0|Fam169a|+	-0.237808	7.07795	1.57e-06	2.55e-05
NM_001039048|0|Trim63|+	0.603608	3.09305	1.57e-06	2.55e-05
NM_027389|0|Gon4l|+	-0.226839	7.1971	1.58e-06	2.56e-05
NM_010747|0|Lyn|+	0.747576	2.17977	1.58e-06	2.57e-05
NM_026030|0|Eif2s2|-	-0.213541	8.59112	1.61e-06	2.61e-05
NM_026239|0|Tmem35|+	1.48225	0.221892	1.64e-06	2.66e-05
NM_001113353|0|Synj2|+	0.792241	2.12603	1.64e-06	2.66e-05
NM_133794|0|Qars|+	-0.222724	7.32201	1.71e-06	2.76e-05
NM_001159683|0|Zfp217|-	0.254144	6.55111	1.71e-06	2.77e-05
NM_199306|0|Wdtc1|-	0.222543	8.0631	1.72e-06	2.78e-05
NM_028995|0|Nipal3|-	0.458764	4.24784	1.72e-06	2.78e-05
NM_008891|0|Pnn|+	-0.246582	7.36408	1.73e-06	2.79e-05
NM_001025559|0|Sox6|-	1.98198	-0.465088	1.74e-06	2.79e-05
NM_001025560|0|Sox6|-	1.98198	-0.465088	1.74e-06	2.79e-05
NM_011445|0|Sox6|-	1.98198	-0.465088	1.74e-06	2.79e-05
NM_053110|0|Gpnmb|+	1.78869	-0.0163496	1.74e-06	2.8e-05
NM_001164819|0|2310046K01Rik|+	-0.435218	3.97242	1.75e-06	2.81e-05
NM_177592|0|Tmem164|+	0.463517	3.74209	1.75e-06	2.81e-05
NM_001198977|0|Syk|+	0.343558	5.30802	1.75e-06	2.81e-05
NM_001113283|0|BC031353|+	0.776797	2.30673	1.75e-06	2.81e-05
NM_029948|0|Pramef12|-	0.279742	5.9206	1.77e-06	2.83e-05
NM_133791|0|Wwc2|-	0.283562	6.12685	1.78e-06	2.85e-05
NM_012026|0|Rgnef|-	1.16174	1.22937	1.81e-06	2.89e-05
NM_001163570|0|Exosc8|-	-0.343002	4.91775	1.83e-06	2.92e-05
NM_027148|0|Exosc8|-	-0.343002	4.91775	1.83e-06	2.92e-05
NM_019774|0|Akap8|-	-0.220727	7.61043	1.87e-06	2.97e-05
NM_027840|0|Snx20|-	1.44059	0.261316	1.87e-06	2.98e-05
NM_001037938|0|Dhrs4|+	-0.39454	4.19849	1.87e-06	2.98e-05
NM_001110784|0|Xlr3a|-	-1.7603	-0.0128844	1.88e-06	3e-05
NM_010499|0|Ier2|-	-0.246572	7.2284	1.9e-06	3.02e-05
NM_010715|0|Lig1|+	-0.222564	7.86178	1.9e-06	3.02e-05
NM_008430|0|Kcnk1|+	1.02366	1.52494	1.9e-06	3.02e-05
NM_028602|0|Tex19.1|+	-0.260559	6.41321	1.91e-06	3.03e-05
NM_026167|0|Klhl13|-	0.231137	8.34643	1.91e-06	3.03e-05
NM_198247|0|Sertad4|-	1.4565	0.428918	1.93e-06	3.06e-05
NM_008972|0|Ptma|+	-0.266438	9.81856	1.94e-06	3.07e-05
NM_001079909|0|Fgfr1|+	0.253788	6.34044	1.95e-06	3.08e-05
NM_177775|0|Esyt3|-	0.56218	3.22766	1.97e-06	3.12e-05
NM_001146045|0|Fam169a|+	-0.236449	7.0717	1.98e-06	3.13e-05
NM_029423|0|Rab11fip1|-	0.361825	4.67962	1.99e-06	3.14e-05
NM_007532|0|Bcat1|-	-0.202156	9.56699	2e-06	3.15e-05
NM_001081102|0|Whsc1|+	-0.276883	5.90626	2e-06	3.15e-05
NM_001145780|0|Use1|+	-0.343488	4.98834	2.05e-06	3.23e-05
NM_007999|0|Fen1|-	-0.233181	7.10202	2.06e-06	3.23e-05
NM_178246|0|Smg5|+	-0.219009	7.74734	2.06e-06	3.24e-05
NM_001033342|0|Cdc42bpg|+	0.328128	5.93402	2.07e-06	3.25e-05
NM_146200|0|Eif3c|-	-0.212537	8.84589	2.08e-06	3.26e-05
NM_008800|0|Pde1b|+	0.844774	1.88302	2.08e-06	3.26e-05
NM_010047|0|Dgcr6|+	-0.40432	4.09741	2.09e-06	3.28e-05
NM_001113515|0|Col2a1|-	0.803855	2.33239	2.1e-06	3.29e-05
NM_011782|0|Adamts5|-	3.50984	-1.87789	2.13e-06	3.33e-05
NM_001161817|0|Myo1b|-	0.305091	5.40065	2.14e-06	3.34e-05
NM_010894|0|Neurod1|-	0.767975	2.5661	2.14e-06	3.35e-05
NM_021526|0|Psmd14|+	-0.25234	6.50614	2.15e-06	3.35e-05
NM_008059|0|G0s2|-	1.53339	0.407342	2.16e-06	3.36e-05
NM_172652|0|4632411B12Rik|-	-0.290528	5.61567	2.18e-06	3.4e-05
NM_011170|0|Prnp|+	0.583993	3.19381	2.19e-06	3.41e-05
NM_177788|0|Exoc3l|-	-0.358781	4.75349	2.2e-06	3.42e-05
NM_175231|0|Whsc1|+	-0.275834	5.90569	2.21e-06	3.43e-05
NM_023871|0|Set|+	-0.212236	9.4168	2.22e-06	3.45e-05
NM_027172|0|2310046K01Rik|+	-0.430327	3.99017	2.23e-06	3.46e-05
NM_008305|0|Hspg2|+	-0.292227	8.4427	2.28e-06	3.53e-05
NM_022981|0|Zfp110|+	-0.258019	6.54665	2.3e-06	3.56e-05
NM_001081378|0|Kidins220|+	0.338562	5.11489	2.31e-06	3.58e-05
NM_001199360|0|Tmem164|+	0.45904	3.72167	2.34e-06	3.62e-05
NM_001110129|0|Ppih|-	-0.512086	3.53627	2.36e-06	3.64e-05
NM_001134459|0|Prickle2|-	0.898612	1.9234	2.37e-06	3.66e-05
NM_031163|0|Col2a1|-	0.789425	2.33907	2.39e-06	3.69e-05
NM_145222|0|B3gnt7|+	-0.252182	6.3963	2.44e-06	3.76e-05
NM_029884|0|Hgsnat|-	0.686311	2.49053	2.46e-06	3.8e-05
NM_019791|0|Maged1|-	0.237124	6.75556	2.47e-06	3.81e-05
NM_009624|0|Adcy9|-	0.898288	1.99623	2.48e-06	3.81e-05
NM_010864|0|Myo5a|+	-0.289053	5.64083	2.48e-06	3.82e-05
NM_146131|0|Pbxip1|+	0.470117	4.11601	2.51e-06	3.85e-05
NM_001126326|0|Gm11756|-	1.58628	0.198484	2.54e-06	3.89e-05
NM_026508|0|Trap1|-	-0.219322	7.37223	2.56e-06	3.92e-05
NM_001033212|0|Rprml|+	2.22786	-0.891197	2.59e-06	3.97e-05
NM_029416|0|Klf17|-	1.53414	0.351307	2.66e-06	4.08e-05
NM_010560|0|Il6st|+	-0.249658	6.41511	2.7e-06	4.13e-05
NM_001164472|0|Nip7|+	-0.270462	6.65657	2.7e-06	4.13e-05
NM_026940|0|Ydjc|+	-0.362534	4.7769	2.72e-06	4.16e-05
NM_013515|0|Stom|-	0.696105	2.7758	2.73e-06	4.17e-05
NM_177981|0|Hap1|-	-0.278261	5.86554	2.74e-06	4.19e-05
NM_008382|0|Inhbe|-	3.0402	-1.67694	2.75e-06	4.19e-05
NM_010591|0|Jun|-	0.65353	2.64589	2.77e-06	4.21e-05
NM_033042|0|Tnfrsf25|+	-0.813425	1.90669	2.78e-06	4.22e-05
NM_008014|0|Ppm1g|-	-0.21597	8.3182	2.8e-06	4.25e-05
NM_008982|0|Ptprj|-	0.438148	3.93671	2.8e-06	4.25e-05
NM_010548|0|Il10|+	3.02489	-1.69633	2.84e-06	4.32e-05
NM_027143|0|Khnyn|+	0.468452	4.12181	2.88e-06	4.36e-05
NM_146010|0|Tspan8|+	2.41132	-1.03185	2.88e-06	4.37e-05
NM_134050|0|Rab15|-	0.561632	3.17869	2.9e-06	4.38e-05
NM_029097|0|Atp13a2|+	0.371365	4.85797	2.95e-06	4.47e-05
NM_007486|0|Arhgdib|-	0.360846	4.75278	2.96e-06	4.47e-05
NM_024172|0|Hspbp1|-	-0.261912	6.04773	2.97e-06	4.48e-05
NM_027324|0|Sfxn1|+	-0.255908	6.76784	3e-06	4.52e-05
NM_019810|0|Slc5a1|+	0.494537	3.77253	3.01e-06	4.54e-05
NM_025934|0|Riok2|+	-0.241489	7.14823	3.04e-06	4.58e-05
NM_009539|0|Zap70|+	0.964265	1.67497	3.04e-06	4.58e-05
NM_001163609|0|Psma8|+	0.475372	3.66004	3.07e-06	4.62e-05
NM_001110504|0|Capn1|-	0.366465	4.90857	3.09e-06	4.65e-05
NM_007865|0|Dll1|-	0.977643	1.83636	3.13e-06	4.7e-05
NM_172132|0|Kdm4b|+	0.315893	5.08498	3.15e-06	4.73e-05
NM_023635|0|Rab27a|+	0.348991	4.68075	3.16e-06	4.75e-05
NM_023260|0|Mrps34|+	-0.344502	5.93724	3.17e-06	4.75e-05
NM_001003912|0|Arhgef11|+	0.374941	4.7803	3.18e-06	4.76e-05
NM_026082|0|Dock7|-	-0.327672	5.39984	3.19e-06	4.78e-05
NM_008379|0|Kpnb1|-	-0.195961	10.6984	3.2e-06	4.78e-05
NM_026763|0|Col6a4|-	0.985946	1.78588	3.24e-06	4.84e-05
NM_001039042|0|Klk13|+	1.80471	-0.319279	3.24e-06	4.84e-05
NM_001195205|0|Trmt2a|+	-0.253748	6.15257	3.27e-06	4.88e-05
NM_009752|0|Glb1|+	0.31236	5.27398	3.31e-06	4.93e-05
NM_019390|0|Lmna|-	-0.395152	4.57576	3.35e-06	4.99e-05
NM_001081146|0|Prickle2|-	0.883921	1.91351	3.38e-06	5.03e-05
NM_001134461|0|Prickle2|-	0.883921	1.91351	3.38e-06	5.03e-05
NM_025994|0|Efhd2|-	0.465396	3.87362	3.39e-06	5.05e-05
NM_020048|0|Med20|+	-0.316556	5.13843	3.4e-06	5.05e-05
NM_001081250|0|Myh13|+	0.47876	4.00591	3.4e-06	5.05e-05
NM_009521|0|Wnt3|+	1.8366	-0.520025	3.41e-06	5.06e-05
NM_145371|0|Eif2b1|-	-0.250109	6.59181	3.41e-06	5.06e-05
NM_010863|0|Myo1b|-	0.300423	5.38095	3.42e-06	5.07e-05
NM_011487|0|Stat4|+	0.77125	2.32634	3.45e-06	5.11e-05
NM_011518|0|Syk|+	0.340237	5.26632	3.48e-06	5.14e-05
NM_024210|0|2310033P09Rik|+	-0.415609	4.26404	3.51e-06	5.19e-05
NM_177357|0|Kalrn|-	0.522192	3.51775	3.51e-06	5.19e-05
NM_001164366|0|Atp13a2|+	0.36983	4.83755	3.55e-06	5.24e-05
NM_001164089|0|Cops7a|-	-0.267396	6.56922	3.57e-06	5.26e-05
NM_029784|0|Fam81a|-	0.378907	4.57748	3.6e-06	5.3e-05
NM_010143|0|Ephb3|+	0.340285	4.85801	3.6e-06	5.3e-05
NM_016763|0|Hsd17b10|+	-0.334027	5.02636	3.62e-06	5.33e-05
NM_181410|0|Gtf2h3|+	-0.267886	6.01768	3.64e-06	5.35e-05
NM_001081155|0|Rap1gap|+	0.429015	4.15168	3.65e-06	5.36e-05
NM_001080813|0|Rab11fip1|-	0.330259	5.03136	3.66e-06	5.37e-05
NM_001146124|0|Psap|+	0.211582	7.71191	3.68e-06	5.4e-05
NM_001081195|0|Arid4a|+	-0.340842	5.09855	3.68e-06	5.4e-05
NM_001082476|0|Ndor1|-	-0.277643	5.82843	3.75e-06	5.5e-05
NM_018800|0|Syt6|+	2.78166	-1.49865	3.9e-06	5.71e-05
NM_007759|0|Crabp2|+	1.09357	1.09278	3.91e-06	5.72e-05
NM_008175|0|Grn|+	0.252524	6.54501	4.02e-06	5.87e-05
NM_152810|0|Cdc5l|-	-0.337589	5.58321	4.03e-06	5.89e-05
NM_009371|0|Tgfbr2|-	1.15581	1.06286	4.05e-06	5.91e-05
NM_011060|0|Padi3|-	1.0833	1.05904	4.08e-06	5.95e-05
NM_001168270|0|Qars|+	-0.223131	6.9276	4.09e-06	5.95e-05
NM_178337|0|Tbce|-	-0.41734	4.14837	4.09e-06	5.95e-05
NM_001111096|0|Lyn|+	0.718017	2.19883	4.14e-06	6.03e-05
NM_001199433|0|Dnmt1|-	-0.203112	8.32258	4.15e-06	6.03e-05
NR_033570|0|Gm7104|-	0.573723	3.25229	4.15e-06	6.03e-05
NM_025436|0|Sc4mol|-	-0.300535	5.97335	4.19e-06	6.08e-05
NM_201639|0|Synm|-	0.78314	2.02181	4.2e-06	6.09e-05
NM_008765|0|Orc2|-	-0.239416	7.27798	4.21e-06	6.1e-05
NM_001177794|0|Sertad4|-	1.41913	0.318787	4.21e-06	6.1e-05
NM_001081298|0|Lphn2|-	-0.415382	4.43038	4.25e-06	6.15e-05
NM_173735|0|2310044G17Rik|+	-0.277151	5.70295	4.29e-06	6.2e-05
NR_033623|0|2310044G17Rik|+	-0.278537	5.68776	4.3e-06	6.21e-05
NM_024191|0|Arl2bp|+	-0.295458	5.45685	4.31e-06	6.23e-05
NM_172896|0|Nlrp4a|+	1.07181	1.62647	4.35e-06	6.28e-05
NM_001025566|0|Chka|+	-0.342741	4.73808	4.37e-06	6.3e-05
NM_001081655|0|Dact3|+	0.463105	4.35653	4.37e-06	6.3e-05
NM_025681|0|Lix1|+	-0.523494	3.26055	4.42e-06	6.37e-05
NM_001039385|0|Vgf|+	1.1715	1.21312	4.44e-06	6.39e-05
NM_001199432|0|Dnmt1|-	-0.202464	8.32073	4.46e-06	6.42e-05
NM_001038587|0|Adar|+	-0.25928	6.0593	4.47e-06	6.43e-05
NM_028662|0|Slc35b2|+	-0.296505	5.4792	4.56e-06	6.54e-05
NM_153578|0|Nipa1|-	0.758418	2.07766	4.57e-06	6.56e-05
NM_001168515|0|Rpgrip1|+	-0.234034	6.91769	4.6e-06	6.6e-05
NM_027432|0|Wdr77|+	-0.216764	7.7995	4.62e-06	6.62e-05
NM_029935|0|Chst15|-	1.38338	0.492977	4.63e-06	6.63e-05
NM_153103|0|Kif1c|+	0.335646	5.20585	4.63e-06	6.63e-05
NM_001038839|0|P2rx7|+	0.903931	1.63216	4.63e-06	6.63e-05
NM_013753|0|X99384|-	0.265427	6.47688	4.65e-06	6.64e-05
NM_198168|0|Ppp2r5b|-	0.424919	4.34808	4.65e-06	6.64e-05
NM_026410|0|Cdca5|+	-0.242055	6.45118	4.72e-06	6.73e-05
NM_001199431|0|Dnmt1|-	-0.202779	8.35976	4.73e-06	6.74e-05
NM_010066|0|Dnmt1|-	-0.202741	8.35974	4.74e-06	6.75e-05
NM_019655|0|Adar|+	-0.260146	6.04569	4.74e-06	6.75e-05
NM_015749|0|Tcn2|-	0.554898	3.47234	4.76e-06	6.78e-05
NM_009584|0|Dnajc2|-	-0.304263	5.50151	4.77e-06	6.78e-05
NM_001111311|0|Lrrfip1|+	0.472106	3.71845	4.81e-06	6.83e-05
NM_001146123|0|Psap|+	0.208072	7.754	4.82e-06	6.84e-05
NM_007600|0|Capn1|-	0.361733	4.91232	4.86e-06	6.89e-05
NM_145969|0|Fam116a|+	0.493317	3.3325	4.89e-06	6.93e-05
NM_020507|0|Tob2|-	-0.320625	5.02556	4.9e-06	6.94e-05
NM_175162|0|Stox2|-	0.612898	3.32033	4.96e-06	7.02e-05
NM_027402|0|Fndc5|+	1.46548	0.432831	4.97e-06	7.03e-05
NM_001146120|0|Psap|+	0.207687	7.75423	5.02e-06	7.1e-05
NM_001177371|0|Dbn1|-	-0.421536	3.95794	5.04e-06	7.11e-05
NM_001177372|0|Dbn1|-	-0.421536	3.95794	5.04e-06	7.11e-05
NM_019813|0|Dbn1|-	-0.421536	3.95794	5.04e-06	7.11e-05
NM_145226|0|Oas3|-	0.818961	1.77193	5.06e-06	7.13e-05
NR_028359|0|5830417I10Rik|+	-0.234947	6.97674	5.13e-06	7.22e-05
NM_029575|0|Tgfbr2|-	1.14258	1.05366	5.15e-06	7.24e-05
NM_183138|0|Tet3|-	0.46682	3.60973	5.24e-06	7.36e-05
NM_134040|0|Ddx1|-	-0.210823	7.31354	5.24e-06	7.37e-05
NM_011179|0|Psap|+	0.207308	7.75831	5.25e-06	7.37e-05
NM_019564|0|Htra1|+	-0.296451	5.42437	5.28e-06	7.41e-05
NM_001146122|0|Psap|+	0.207153	7.75344	5.32e-06	7.47e-05
NM_001081000|0|Trmt2a|+	-0.247395	6.21064	5.33e-06	7.47e-05
NM_001081402|0|Wdr70|-	0.347888	4.92059	5.35e-06	7.49e-05
NM_001253752|0|Zmym5|-	-0.360675	4.54313	5.39e-06	7.54e-05
NM_133712|0|Klk10|+	0.692704	2.6542	5.4e-06	7.54e-05
NM_018807|0|Plagl2|-	-0.35548	5.02242	5.4e-06	7.54e-05
NM_008342|0|Igfbp2|+	0.206632	8.44677	5.4e-06	7.54e-05
NM_001146121|0|Psap|+	0.207119	7.76281	5.42e-06	7.56e-05
NM_001080999|0|Trmt2a|+	-0.247204	6.2102	5.43e-06	7.57e-05
NM_001130458|0|Tcn2|-	0.55108	3.47004	5.46e-06	7.6e-05
NM_001130459|0|Tcn2|-	0.55108	3.47004	5.46e-06	7.6e-05
NM_001168679|0|Tspan8|+	2.34228	-1.0859	5.48e-06	7.62e-05
NM_001168680|0|Tspan8|+	2.34228	-1.0859	5.48e-06	7.62e-05
NM_001013784|0|E130309D14Rik|+	0.608927	2.82783	5.5e-06	7.65e-05
NM_026602|0|Bcas2|+	-0.231219	6.82435	5.53e-06	7.67e-05
NM_172146|0|Ppat|-	-0.203768	8.07226	5.57e-06	7.74e-05
NM_001252541|0|Ndor1|-	-0.274472	5.77952	5.6e-06	7.76e-05
NM_001171026|0|Os9|-	0.398538	4.10926	5.69e-06	7.89e-05
NM_001123370|0|9030025P20Rik|+	-0.495533	3.54849	5.71e-06	7.91e-05
NM_008415|0|Jrk|-	0.390537	4.17071	5.76e-06	7.96e-05
NM_053108|0|Glrx|+	0.378056	4.51386	5.79e-06	8.01e-05
NM_178745|0|Tmem229b|-	0.849128	1.78555	5.84e-06	8.07e-05
NM_023879|0|Rpgrip1|+	-0.231359	6.91966	5.85e-06	8.08e-05
NM_001161516|0|Dctd|+	-0.294084	5.41388	5.88e-06	8.11e-05
NM_001170401|0|Tmem229b|-	0.856467	1.7722	5.89e-06	8.12e-05
NM_146155|0|Ahdc1|+	-0.207476	7.70627	6.02e-06	8.3e-05
NM_178618|0|Fam83g|+	0.689646	2.34216	6.04e-06	8.32e-05
NM_001164108|0|Ripk3|-	0.508397	3.53574	6.14e-06	8.45e-05
NM_144842|0|Zmym5|-	-0.358665	4.55372	6.16e-06	8.48e-05
NM_145356|0|Zbtb7c|+	0.802282	2.18305	6.19e-06	8.51e-05
NM_008230|0|Hdc|-	1.21232	0.875643	6.22e-06	8.54e-05
NM_146116|0|Tubb4b|-	-0.197653	9.18679	6.23e-06	8.55e-05
NM_175270|0|Ankrd56|-	0.64169	2.87289	6.23e-06	8.55e-05
NM_011605|0|Tmpo|-	-0.210269	7.4286	6.25e-06	8.56e-05
NM_053155|0|Clmn|-	0.517406	3.34538	6.28e-06	8.6e-05
NM_011284|0|Rpa2|+	-0.234322	6.62225	6.31e-06	8.63e-05
NM_009032|0|Rbm4|-	-0.34053	4.8584	6.38e-06	8.72e-05
NM_019955|0|Ripk3|-	0.506329	3.53305	6.43e-06	8.78e-05
NM_145227|0|Oas2|-	0.607466	2.94513	6.43e-06	8.78e-05
NM_016925|0|Fanca|-	-0.31224	4.99878	6.46e-06	8.81e-05
NM_009504|0|Vdr|-	1.26949	0.672452	6.51e-06	8.88e-05
NM_001146296|0|Adar|+	-0.25554	6.05279	6.53e-06	8.9e-05
NM_001164107|0|Ripk3|-	0.505451	3.53252	6.56e-06	8.93e-05
NM_001013368|0|E2f8|-	-0.289104	5.49087	6.57e-06	8.94e-05
NM_001029988|0|Fat2|-	2.16682	-0.668571	6.57e-06	8.94e-05
NM_009984|0|Ctsl|-	0.252979	6.64679	6.59e-06	8.96e-05
NM_001085538|0|Gm11757|-	0.897808	1.74713	6.63e-06	9e-05
NM_001177578|0|Gm13871|-	0.897808	1.74713	6.63e-06	9e-05
NM_019440|0|Irgm2|+	1.27239	0.661001	6.64e-06	9e-05
NM_198650|0|Slc22a20|-	2.27204	-1.04394	6.66e-06	9.02e-05
NM_172400|0|Dnajc8|+	-0.255854	6.79332	6.67e-06	9.03e-05
NM_001177839|0|Smox|+	0.797338	2.27762	6.68e-06	9.04e-05
NM_145521|0|Ppapdc3|+	1.9561	-0.628205	6.71e-06	9.07e-05
NM_029320|0|Pibf1|+	-0.270768	5.96426	6.81e-06	9.2e-05
NM_080436|0|Rdh1|+	1.01327	1.29974	6.82e-06	9.21e-05
NM_001081127|0|Adamts14|-	0.450199	3.69176	6.87e-06	9.28e-05
NM_001164090|0|Bcap29|-	-0.439184	3.75383	6.89e-06	9.29e-05
NM_027314|0|March5|+	0.261381	5.92348	6.93e-06	9.33e-05
NM_008866|0|Lypla1|+	0.218429	7.39351	6.97e-06	9.39e-05
NR_027446|0|A230072C01Rik|+	-0.866274	1.77018	7.1e-06	9.55e-05
NM_175259|0|Shisa4|-	1.34217	0.364501	7.13e-06	9.59e-05
NM_008189|0|Guca1a|-	0.961822	1.56082	7.19e-06	9.66e-05
NM_025917|0|Use1|+	-0.332072	4.90185	7.23e-06	9.72e-05
NM_138659|0|Prpf8|+	-0.20609	9.95003	7.24e-06	9.72e-05
NM_025442|0|Alg5|+	-0.46371	3.61658	7.28e-06	9.76e-05
NM_027102|0|Esam|+	-0.64231	2.39694	7.3e-06	9.78e-05
NM_001039965|0|Zfp869|-	-0.495409	3.46197	7.3e-06	9.78e-05
NM_029632|0|Ppp1r11|-	-0.336843	4.88484	7.33e-06	9.81e-05
NM_010579|0|Eif6|-	-0.231446	7.04713	7.37e-06	9.86e-05
NM_001164057|0|Pola2|-	-0.28158	5.80789	7.38e-06	9.86e-05
NM_010311|0|Gnaz|+	0.947567	1.57052	7.39e-06	9.86e-05
NM_025658|0|Ms4a4d|+	2.31613	-1.18538	7.39e-06	9.86e-05
NM_178635|0|Uvrag|-	0.356629	4.85777	7.39e-06	9.86e-05
NM_177614|0|Os9|-	0.39367	4.0904	7.42e-06	9.9e-05
NM_001033260|0|Stox1|-	0.946625	1.27805	7.47e-06	9.95e-05
NM_007530|0|Bcap29|-	-0.437024	3.75478	7.48e-06	9.96e-05
NM_030238|0|Dync1h1|+	-0.280531	8.51588	7.51e-06	9.99e-05
NM_009298|0|Surf6|-	-0.280111	6.53325	7.51e-06	9.99e-05
NM_025414|0|Myo19|+	-0.349978	4.93444	7.53e-06	0.000100087
NM_007831|0|Dcc|-	0.833037	1.9572	7.69e-06	0.000102094
NM_145070|0|Hip1r|+	0.621384	2.69098	7.7e-06	0.000102116
NM_170597|0|Creg2|-	1.79213	-0.362329	7.76e-06	0.000102953
NM_027457|0|5730437N04Rik|-	-0.328894	4.86042	7.77e-06	0.000102983
NM_016750|0|H2afz|+	-0.2451	7.70999	7.78e-06	0.000102998
NM_001134460|0|Prickle2|-	0.825649	1.99076	7.8e-06	0.000103155
NM_001039967|0|Zfp869|-	-0.494145	3.46252	7.82e-06	0.000103419
NM_138669|0|Eif4a3|-	-0.305839	5.79895	7.84e-06	0.000103606
NM_001085409|0|Steap3|-	0.265269	5.70828	7.9e-06	0.00010425
NM_020258|0|Slc37a2|-	0.877636	1.81829	7.9e-06	0.00010425
NM_001195089|0|Tmc8|+	0.609519	2.69202	7.92e-06	0.000104283
NM_181856|0|Tmc8|+	0.609519	2.69202	7.92e-06	0.000104283
NM_001163575|0|Parp10|-	1.3005	0.98682	7.92e-06	0.000104283
NM_001163576|0|Parp10|-	1.3005	0.98682	7.92e-06	0.000104283
NM_207298|0|Cercam|+	0.545258	3.06021	7.97e-06	0.000104821
NM_009528|0|Wnt7b|-	0.692614	2.2702	8e-06	0.000105195
NM_010333|0|S1pr2|-	-0.276685	5.63488	8.03e-06	0.00010544
NM_026823|0|Arl8a|+	0.424635	4.31213	8.05e-06	0.000105741
NR_027770|0|Deaf1|-	-0.396817	4.00659	8.07e-06	0.000105893
NM_178772|0|Nceh1|+	0.441802	4.14873	8.1e-06	0.000106135
NM_181274|0|Zfp869|-	-0.498908	3.46754	8.2e-06	0.000107411
NM_001205043|0|Jarid2|+	-0.196291	9.12072	8.21e-06	0.000107484
NM_138652|0|Atp12a|+	0.985072	1.42155	8.21e-06	0.000107484
NM_175106|0|Tmem177|-	0.458394	3.90012	8.26e-06	0.000107965
NM_001177840|0|Smox|+	0.90325	1.87115	8.28e-06	0.000108186
NM_021313|0|Rnf25|-	-0.4144	4.04162	8.33e-06	0.000108789
NM_001162977|0|Megf6|+	1.087	1.02446	8.38e-06	0.000109295
NM_019976|0|Psrc1|+	0.245774	6.40588	8.4e-06	0.000109561
NM_001001806|0|Zfp36l2|-	-0.333318	5.42988	8.41e-06	0.000109561
NM_177343|0|Camk1d|-	0.325535	5.08849	8.44e-06	0.000109858
NM_001195090|0|Tmc8|+	0.609284	2.68608	8.46e-06	0.000110062
NM_001145960|0|Slc37a2|-	0.874262	1.82201	8.48e-06	0.000110347
NM_175930|0|Rapgef5|+	0.548725	3.25895	8.54e-06	0.000111023
NM_001024617|0|Inpp4b|+	1.45079	0.0758714	8.64e-06	0.000112191
NM_001177883|0|Elavl2|-	-0.387075	4.37288	8.66e-06	0.000112412
NM_172470|0|Wdr35|+	0.278276	6.14365	8.69e-06	0.000112689
NM_153178|0|Eif2c2|-	-0.277528	7.79106	8.7e-06	0.000112799
NM_008825|0|Pfkfb2|-	-0.429642	3.85257	8.72e-06	0.000112917
NR_027059|0|2810008D09Rik|+	-0.653633	2.66697	8.74e-06	0.000113126
NM_001159527|0|Wdr35|+	0.278107	6.14355	8.77e-06	0.000113528
NM_001190161|0|Psrc1|+	0.245359	6.4062	8.79e-06	0.000113715
NM_028722|0|Msl1|+	-0.310007	5.05636	8.84e-06	0.000114207
NM_008542|0|Smad6|-	-0.352426	4.49059	8.91e-06	0.000115088
NM_010093|0|E2f3|-	-0.241113	6.19849	8.97e-06	0.000115814
NM_144958|0|Eif4a1|-	-0.220393	8.52919	8.99e-06	0.000115936
NM_001111100|0|Lipa|-	0.566218	2.91734	9e-06	0.000115936
NM_021460|0|Lipa|-	0.566218	2.91734	9e-06	0.000115936
NM_001164237|0|Rnf41|+	-0.317563	5.03309	9.02e-06	0.000116075
NM_001159375|0|Eif4a1|-	-0.220229	8.52879	9.05e-06	0.000116461
NM_178788|0|Dctd|+	-0.281064	5.49051	9.17e-06	0.000117815
NM_001253753|0|Zmym5|-	-0.350256	4.56088	9.17e-06	0.000117815
NM_008482|0|Lamb1|+	0.277481	5.68386	9.18e-06	0.000117815
NM_022000|0|Gnas|+	-0.274892	5.96395	9.32e-06	0.000119616
NM_144793|0|Slc25a38|+	-0.338327	4.64283	9.39e-06	0.000120398
NM_001164791|0|B230120H23Rik|+	0.48436	3.60441	9.41e-06	0.000120606
NM_009233|0|Sox1|+	0.690611	2.34004	9.46e-06	0.000121134
NM_010017|0|Dag1|-	0.206005	7.75243	9.5e-06	0.000121588
NM_001111053|0|Dclk1|+	2.13227	-1.04481	9.52e-06	0.000121717
NM_033652|0|Lmx1a|+	1.1543	1.36355	9.52e-06	0.000121717
NM_008590|0|Mest|+	-0.265905	6.50826	9.56e-06	0.000122071
NM_133683|0|Tmem19|-	0.316365	5.20695	9.59e-06	0.00012245
NM_007648|0|Cd3e|-	0.925145	1.56462	9.63e-06	0.000122872
NM_153535|0|Fam149a|-	2.20832	-1.07233	9.64e-06	0.000122872
NM_011056|0|Pde4d|+	0.521588	3.23184	9.71e-06	0.00012367
NM_001110338|0|Gprc5c|+	0.629712	2.52493	9.71e-06	0.00012367
NM_001040682|0|Clmn|-	0.509915	3.33753	9.82e-06	0.00012493
NR_028121|0|4930583H14Rik|-	0.683799	2.52006	9.85e-06	0.000125212
NM_023554|0|Nol7|+	-0.253186	6.14012	9.95e-06	0.000126333
NR_003258|0|Gnas|+	-0.273365	5.94593	9.95e-06	0.000126333
NM_007424|0|Acan|+	0.758575	2.07609	1e-05	0.000126931
NM_019488|0|Slc2a8|-	0.47431	3.53368	1e-05	0.000126956
NM_177857|0|Dennd2c|+	0.247953	5.94555	1.01e-05	0.00012855
NM_177429|0|Ofd1|-	-0.353706	4.6127	1.02e-05	0.000128607
NM_172719|0|Gcn1l1|+	-0.204125	7.73545	1.03e-05	0.000129849
NM_001252292|0|Mest|+	-0.263994	6.51294	1.03e-05	0.000130541
NM_001161515|0|Dctd|+	-0.279962	5.48173	1.04e-05	0.00013123
NM_019972|0|Sort1|+	0.52692	3.23676	1.04e-05	0.000131267
NM_021539|0|Wsb2|+	-0.260306	6.03346	1.04e-05	0.000131664
NM_031880|0|Tnk1|-	0.529486	3.00789	1.04e-05	0.00013173
NM_011443|0|Sox2|+	0.254405	9.12228	1.05e-05	0.000131887
NM_007897|0|Ebf1|+	0.902389	1.40826	1.05e-05	0.000132133
NM_001251833|0|Zfp192|-	-0.376866	4.22976	1.05e-05	0.000132815
NM_021878|0|Jarid2|+	-0.194011	9.06505	1.06e-05	0.000133063
NM_011777|0|Zyx|+	-0.337433	4.8108	1.06e-05	0.000133621
NM_001205044|0|Jarid2|+	-0.193947	9.06492	1.07e-05	0.000134074
NM_010197|0|Fgf1|-	1.0017	1.21079	1.08e-05	0.000135279
NM_001163024|0|Mon2|-	0.245614	6.34111	1.08e-05	0.000135279
NM_001163025|0|Mon2|-	0.245614	6.34111	1.08e-05	0.000135279
NM_153395|0|Mon2|-	0.245614	6.34111	1.08e-05	0.000135279
NM_001114311|0|Stox2|-	0.565961	3.37759	1.09e-05	0.000136251
NM_007976|0|F5|+	1.18932	0.876189	1.09e-05	0.000137
NM_021366|0|Klf13|-	0.246256	6.20476	1.1e-05	0.000137213
NM_001081117|0|Mki67|-	-0.262142	7.90105	1.1e-05	0.000137333
NM_011027|0|P2rx7|+	0.630965	2.72823	1.1e-05	0.000137721
NM_001159866|0|Uchl5|+	-0.248789	6.14458	1.12e-05	0.000140013
NM_001039231|0|Zfp951|-	0.325466	5.27532	1.12e-05	0.000140156
NM_001099644|0|Htr3a|-	2.1564	-0.820173	1.13e-05	0.00014031
NM_013561|0|Htr3a|-	2.1564	-0.820173	1.13e-05	0.00014031
NM_028341|0|Ttc39c|+	0.885047	1.5288	1.13e-05	0.000140453
NM_207650|0|Dtna|+	0.869662	1.56454	1.13e-05	0.000141154
NM_016852|0|Wbp2|-	0.24517	6.14705	1.14e-05	0.000142124
NM_145958|0|Kbtbd2|-	-0.278737	5.42017	1.14e-05	0.000142124
NM_001085500|0|Cisd3|+	-0.642677	2.7656	1.15e-05	0.00014279
NM_001038999|0|Atp8a1|-	0.531193	3.14804	1.16e-05	0.000144244
NM_207246|0|Rasgrp3|+	1.69601	-0.395224	1.16e-05	0.000144279
NM_001195083|0|Phc2|+	0.305953	5.47367	1.17e-05	0.00014482
NM_019562|0|Uchl5|+	-0.247926	6.1526	1.17e-05	0.000145325
NM_020506|0|Xpo4|-	-0.25531	6.08065	1.18e-05	0.000146538
NM_173866|0|Gpt2|+	0.349706	4.81301	1.18e-05	0.000146543
NM_207685|0|Elavl2|-	-0.388616	4.34649	1.22e-05	0.000150681
NM_201352|0|Gdpd5|+	1.22625	0.906588	1.22e-05	0.00015082
NM_001033043|0|Rnf17|+	-0.307092	6.11	1.23e-05	0.000151634
NM_001024911|0|Sept10|-	-0.326597	4.98024	1.23e-05	0.000152474
NM_008565|0|Mcm4|-	-0.195933	8.22391	1.24e-05	0.000152921
NM_001163571|0|Senp3|-	-0.212643	7.5209	1.25e-05	0.000153603
NM_001109628|0|Cdk12|+	-0.219626	7.838	1.25e-05	0.000154418
NM_010709|0|Eif2d|+	-0.222445	6.76609	1.25e-05	0.000154517
NM_001109626|0|Cdk12|+	-0.219307	7.84124	1.26e-05	0.00015452
NM_001081152|0|Npat|+	-0.263028	6.26664	1.26e-05	0.000154765
NM_019869|0|Rbm14|-	-0.198462	8.119	1.26e-05	0.000155491
NM_133193|0|Il1rl2|+	2.59773	-1.63464	1.27e-05	0.000155594
NM_152823|0|Unc5cl|+	1.06952	1.27401	1.27e-05	0.000155852
NM_001001883|0|Hecw2|-	0.769268	2.20342	1.27e-05	0.00015629
NM_198102|0|Tra2a|-	0.207527	7.41136	1.28e-05	0.000156522
NM_011956|0|Nubp2|-	-0.236661	6.2505	1.28e-05	0.000156522
NM_139141|0|Zfp192|-	-0.36786	4.256	1.3e-05	0.000158797
NM_026851|0|Mrpl52|+	-0.31927	5.29721	1.3e-05	0.000159312
NM_001168656|0|Socs2|-	-0.286382	5.52434	1.3e-05	0.000159418
NM_009684|0|Apaf1|-	0.28696	5.5204	1.31e-05	0.000159575
NM_013854|0|Abcf1|-	-0.201952	7.70938	1.31e-05	0.000159575
NM_013717|0|B9d1|+	-0.388985	3.94986	1.31e-05	0.000159575
NM_001081204|0|B3galtl|+	0.695165	2.58608	1.31e-05	0.000159625
NM_001165256|0|Dcaf4|+	0.30117	5.02851	1.31e-05	0.000160262
NM_013612|0|Slc11a1|+	1.07798	0.894702	1.32e-05	0.00016036
NM_009705|0|Arg2|+	0.803934	1.88021	1.33e-05	0.000162264
NM_026378|0|Dalrd3|+	-0.266381	5.7223	1.34e-05	0.000162515
NM_001164224|0|Aspscr1|+	-0.248418	6.00328	1.34e-05	0.000162827
NM_134097|0|Topors|-	-0.203336	7.78014	1.34e-05	0.00016345
NM_001005863|0|Mtus1|-	0.325343	4.67711	1.35e-05	0.000163893
NM_207530|0|Osbpl1a|-	0.275236	5.5075	1.35e-05	0.00016407
NM_030184|0|Armc9|+	-0.505914	3.04521	1.36e-05	0.000164965
NM_133186|0|Steap3|-	0.260863	5.68779	1.36e-05	0.000165219
NM_009727|0|Atp8a1|-	0.524127	3.14949	1.36e-05	0.000165265
NM_134000|0|Traf3ip2|+	0.421977	3.79186	1.37e-05	0.000165364
NM_013735|0|Trp53bp1|-	-0.235478	6.36836	1.37e-05	0.000165703
NM_001042558|0|Apaf1|-	0.286144	5.52103	1.37e-05	0.000165772
NM_013769|0|Tjp3|-	0.83494	1.90773	1.38e-05	0.000166816
NM_011159|0|Prkdc|+	-0.367954	5.37373	1.38e-05	0.000166816
NM_145827|0|Nlrp3|+	2.34894	-1.26296	1.38e-05	0.000166816
NM_001136070|0|Eif2d|+	-0.219904	6.83772	1.39e-05	0.000167793
NM_001205231|0|U2af2|+	-0.289914	6.52192	1.4e-05	0.000168181
NM_133671|0|U2af2|+	-0.289914	6.52192	1.4e-05	0.000168181
NM_001025393|0|Bclaf1|+	-0.200716	8.37043	1.4e-05	0.000168696
NM_010567|0|Inppl1|-	0.262692	5.9556	1.41e-05	0.0001693
NM_001168657|0|Socs2|-	-0.287879	5.5171	1.42e-05	0.000170441
NM_026079|0|Ikbkap|-	-0.222576	6.92881	1.42e-05	0.000170469
NM_010486|0|Elavl2|-	-0.38777	4.38723	1.43e-05	0.000171739
NM_027204|0|Mrpl12|+	-0.253558	6.38131	1.44e-05	0.00017305
NM_148924|0|Zfp263|+	-0.329475	5.12822	1.44e-05	0.00017305
NM_201616|0|Gnas|+	-0.239086	6.23666	1.46e-05	0.000175312
NM_207686|0|Elavl2|-	-0.387198	4.38691	1.47e-05	0.000176041
NR_027759|0|Dctd|+	-0.273258	5.54524	1.49e-05	0.000178432
NM_001033272|0|Spata13|+	0.439972	3.82101	1.49e-05	0.000178943
NM_028597|0|Thoc3|-	-0.228326	6.59268	1.5e-05	0.000179415
NM_080854|0|Slc34a3|-	1.26685	0.785648	1.5e-05	0.000179415
NR_040658|0|C330046G13Rik|-	0.409068	3.95641	1.51e-05	0.000180087
NM_134058|0|Pelo|-	-0.278442	5.55325	1.53e-05	0.000182722
NM_172298|0|Tshz3|+	0.857099	1.63395	1.54e-05	0.000184421
NM_007907|0|Eef2|+	0.186232	11.0017	1.55e-05	0.000184851
NM_197987|0|Trim37|+	-0.254833	6.19281	1.55e-05	0.000184851
NM_029789|0|Lass2|+	-0.298013	5.27068	1.55e-05	0.000184851
NM_007945|0|Eps8|-	0.303363	5.04304	1.55e-05	0.00018497
NM_008861|0|Pkd2|+	-0.25681	5.98231	1.56e-05	0.000185611
NM_145360|0|Idi1|+	-0.265705	6.14263	1.56e-05	0.000186086
NM_001081287|0|Mpp7|-	0.348756	4.45314	1.57e-05	0.000186095
NM_013471|0|Anxa4|-	-0.416318	3.76531	1.57e-05	0.000186649
NM_027123|0|Fastkd3|+	-0.290606	5.14336	1.57e-05	0.000186824
NM_011172|0|Prodh|-	-0.39679	4.07867	1.58e-05	0.000186898
NM_175438|0|Aldh4a1|+	0.232813	6.25488	1.58e-05	0.000187209
NM_145144|0|Aif1l|+	0.704674	2.28068	1.59e-05	0.000188991
NM_001252542|0|Ndor1|-	-0.303691	5.23696	1.6e-05	0.000189214
NM_001195088|0|Tmc8|+	0.599538	2.67486	1.6e-05	0.00018979
NM_017367|0|Ccni|-	0.227715	6.67077	1.6e-05	0.00018979
NM_011198|0|Ptgs2|+	1.52377	-0.19438	1.62e-05	0.000191223
NM_025389|0|Anapc11|+	-0.252176	5.8598	1.62e-05	0.000191235
NM_138598|0|D11Wsu99e|-	-0.283651	5.46906	1.62e-05	0.000191241
NM_018749|0|Eif3d|-	-0.195722	8.33643	1.62e-05	0.000191435
NM_133737|0|Lancl2|+	-0.317506	5.07833	1.64e-05	0.000193105
NM_009868|0|Cdh5|+	2.32549	-1.18609	1.64e-05	0.000193362
NM_009888|0|Cfh|-	1.63825	-0.131785	1.65e-05	0.000194154
NM_001168655|0|Socs2|-	-0.283585	5.5215	1.66e-05	0.000195294
NM_134102|0|Pla1a|-	0.643025	2.90812	1.67e-05	0.000196016
NM_008927|0|Map2k1|-	0.235943	6.54423	1.67e-05	0.000196211
NM_001122739|0|Inppl1|-	0.260018	5.95722	1.68e-05	0.00019788
NM_031260|0|Mov10l1|+	-0.474574	3.85315	1.68e-05	0.00019788
NM_001252555|0|Gstz1|+	-0.417677	3.75861	1.69e-05	0.000198394
NM_001143765|0|Syce1|-	-0.410334	4.07823	1.7e-05	0.000199678
NM_008001|0|Fgd1|+	0.2283	7.04372	1.72e-05	0.000201282
NM_028181|0|Ccpg1|+	0.335459	5.12878	1.72e-05	0.00020171
NM_001109657|0|Gas7|+	0.564742	2.90466	1.73e-05	0.00020195
NM_008088|0|Gas7|+	0.564742	2.90466	1.73e-05	0.00020195
NM_153787|0|Bclaf1|+	-0.19818	8.39395	1.73e-05	0.00020235
NM_001025378|0|Orc2|-	-0.274246	6.38999	1.74e-05	0.000202874
NM_011319|0|Sars|-	0.215335	7.42786	1.76e-05	0.000205911
NM_133719|0|Metrn|-	-0.357118	4.26776	1.77e-05	0.000206683
NM_133878|0|Rcc1|-	-0.216163	7.27919	1.79e-05	0.000208501
NM_001166636|0|Gm4312|+	0.652919	2.62623	1.79e-05	0.000208501
NM_001166637|0|Gm4301|+	0.652919	2.62623	1.79e-05	0.000208501
NM_001111026|0|Runx1t1|+	1.09918	1.3548	1.79e-05	0.000208501
NM_001017955|0|Zscan18|-	-0.384238	4.00897	1.8e-05	0.000209572
NM_026358|0|4930583H14Rik|-	0.664762	2.47448	1.81e-05	0.000210355
NM_001177837|0|Smox|+	0.724554	2.51264	1.82e-05	0.000211953
NM_001197082|0|Rcc1|-	-0.215912	7.27931	1.83e-05	0.000212538
NM_001025392|0|Bclaf1|+	-0.197567	8.39488	1.85e-05	0.00021455
NM_001109761|0|Capn3|+	0.735748	2.26317	1.85e-05	0.000214719
NM_144891|0|Gdap1l1|+	1.20002	0.759809	1.86e-05	0.000215935
NM_172522|0|Megf11|+	0.953687	1.33238	1.86e-05	0.00021614
NM_009387|0|Tk1|-	-0.389648	4.42539	1.87e-05	0.000216745
NM_028298|0|Zfp655|+	-0.272305	6.00543	1.9e-05	0.000219668
NM_001080819|0|Arid1a|-	-0.212043	9.06004	1.9e-05	0.000219668
NM_183024|0|Raver2|+	0.532115	3.193	1.91e-05	0.000220343
NM_001166493|0|Rasgrp3|+	1.65148	-0.386553	1.93e-05	0.000223046
NM_172491|0|D130040H23Rik|+	-0.627706	2.78685	1.93e-05	0.000223433
NM_025654|0|Rdm1|+	0.267487	6.00759	1.94e-05	0.00022411
NM_027513|0|Nup205|+	-0.193625	8.03466	1.94e-05	0.000224226
NM_207663|0|Synm|-	0.750843	1.90274	1.95e-05	0.000225154
NM_007706|0|Socs2|-	-0.279662	5.55599	1.95e-05	0.000225154
NM_001033338|0|Rimbp3|+	0.645766	2.42955	1.95e-05	0.000225168
NM_010731|0|Zbtb7a|+	-0.303902	5.47144	1.98e-05	0.000227638
NM_008471|0|Krt19|-	1.09476	1.0787	2.02e-05	0.000232006
NM_001204979|0|Sars|-	0.213509	7.42572	2.02e-05	0.000232006
NM_001161420|0|Vldlr|+	1.76897	0.109813	2.03e-05	0.000233007
NM_013703|0|Vldlr|+	1.76897	0.109813	2.03e-05	0.000233007
NM_001038010|0|Kat2a|-	-0.212856	7.46283	2.04e-05	0.000233604
NM_011817|0|Gadd45g|+	1.16948	0.62971	2.04e-05	0.000234441
NM_020004|0|Kat2a|-	-0.212776	7.46287	2.05e-05	0.000234688
NM_024222|0|Stt3b|-	-0.195373	7.48649	2.07e-05	0.000236525
NM_008568|0|Mcm7|-	-0.221456	7.50087	2.07e-05	0.000236525
NM_177829|0|Spink10|+	1.98914	-0.854732	2.07e-05	0.000237173
NM_001114386|0|Nedd4l|+	0.330856	4.84289	2.09e-05	0.000238739
NR_028263|0|B130006D01Rik|+	-1.91728	-0.844506	2.09e-05	0.000239401
NM_027959|0|Pdia6|+	0.19694	7.73286	2.1e-05	0.00024028
NM_134014|0|Xpo1|+	-0.213783	9.05271	2.12e-05	0.000241573
NM_053182|0|Pag1|-	0.725161	2.09245	2.12e-05	0.000241573
NM_172875|0|Adc|-	0.988295	1.33987	2.13e-05	0.000242829
NM_001038637|0|Gng2|-	0.319519	4.80962	2.15e-05	0.000244579
NM_010315|0|Gng2|-	0.319519	4.80962	2.15e-05	0.000244579
NM_001024539|0|Shc2|-	0.774997	1.98916	2.16e-05	0.000245395
NM_001166251|0|Mgll|+	0.618396	2.51657	2.16e-05	0.000245824
NM_013569|0|Kcnh2|-	0.435047	3.70261	2.17e-05	0.000246284
NM_001252293|0|Mest|+	-0.263949	6.24326	2.17e-05	0.000246477
NM_178413|0|Thnsl2|-	0.83716	1.87954	2.21e-05	0.000250791
NM_172898|0|Kirrel2|-	-0.466439	3.92568	2.21e-05	0.000251222
NM_024468|0|Trim39|-	-0.381905	4.21164	2.22e-05	0.000251689
NM_001081219|0|Myo1a|+	1.15114	0.607303	2.22e-05	0.000251689
NM_172955|0|Vcan|-	0.715274	2.23257	2.23e-05	0.000252425
NM_025691|0|Srp72|+	-0.211893	7.45148	2.23e-05	0.000252622
NM_001040691|0|Ung|+	-0.255029	7.29601	2.24e-05	0.000253916
NM_019654|0|Socs5|+	0.434407	3.5951	2.27e-05	0.000257045
NM_001077510|0|Gnas|+	-0.234163	6.22909	2.28e-05	0.000258345
NM_198303|0|Eif5b|+	-0.189913	7.92459	2.29e-05	0.000258369
NM_030141|0|1700061G19Rik|+	0.310432	5.1145	2.29e-05	0.000258475
NM_001146043|0|Gfm2|+	-0.261793	5.68135	2.3e-05	0.000259392
NM_033325|0|Loxl2|+	1.14625	0.903823	2.31e-05	0.000260103
NM_027435|0|Atad2|-	-0.212257	7.22123	2.34e-05	0.000263937
NM_028448|0|Cenpv|-	-0.346283	4.49205	2.34e-05	0.000263937
NM_133975|0|Trip12|-	-0.198716	9.45148	2.34e-05	0.000264065
NM_001164662|0|Cyfip1|+	-0.219091	6.99624	2.36e-05	0.000265165
NM_008881|0|Plxna1|-	0.200977	7.64293	2.38e-05	0.000267229
NM_001143802|0|Fam196a|-	-0.850386	1.87982	2.39e-05	0.000268457
NM_001159714|0|Prpf31|+	-0.21831	7.02155	2.39e-05	0.000268457
NM_001033929|0|Thnsl2|-	0.834632	1.87785	2.39e-05	0.000268963
NM_175252|0|Zfp934|-	-0.471691	3.38165	2.4e-05	0.000269631
NM_001039515|0|Arl4a|-	0.381167	4.28935	2.41e-05	0.00026997
NM_001195031|0|Pag1|-	0.720476	2.09405	2.41e-05	0.000270394
NM_009431|0|Ctr9|+	0.203354	7.07289	2.45e-05	0.000274617
NM_198423|0|Bahcc1|+	-0.251017	6.19556	2.48e-05	0.000277745
NM_019487|0|Hebp2|-	1.04506	1.11927	2.5e-05	0.000279675
NM_172681|0|D930015E06Rik|-	0.349015	4.3137	2.53e-05	0.000282597
NM_011348|0|Sema3e|+	0.809296	1.67067	2.54e-05	0.000284437
NM_001113553|0|Irak2|+	0.565689	2.80499	2.55e-05	0.000284437
NM_144828|0|Ppp1r1b|+	1.67025	-0.249457	2.55e-05	0.000284703
NM_001145978|0|Parp4|+	0.642725	2.57352	2.57e-05	0.000286442
NM_009461|0|Ubr1|-	-0.252914	5.87843	2.57e-05	0.000286687
NM_178653|0|Sccpdh|+	-0.319646	5.24715	2.58e-05	0.000287709
NM_001039493|0|Plekhm3|-	0.383673	4.3133	2.59e-05	0.000288246
NM_026579|0|D10Wsu102e|+	-0.212867	6.73281	2.59e-05	0.000288638
NM_139143|0|Slc39a6|-	-0.320017	4.86604	2.63e-05	0.000293154
NM_008773|0|P2ry2|-	1.09188	0.932921	2.64e-05	0.00029329
NM_177941|0|Ece2|+	-0.424208	3.65108	2.64e-05	0.000293889
NM_001099331|0|R3hdml|+	1.28221	0.234694	2.65e-05	0.000293981
NM_011101|0|Prkca|-	0.663945	2.38056	2.65e-05	0.000293981
NM_010363|0|Gstz1|+	-0.439884	3.6542	2.66e-05	0.000294931
NM_001122893|0|Fyn|+	0.436035	3.60329	2.67e-05	0.000296122
NM_007714|0|Clk4|+	-0.375741	4.01136	2.7e-05	0.000299071
NR_015456|0|D7Ertd715e|-	-0.407361	3.92645	2.7e-05	0.000299421
NM_011204|0|Ptpn13|+	0.32212	4.65003	2.71e-05	0.000300539
NM_030246|0|Dcaf4|+	0.290654	5.04624	2.74e-05	0.000302886
NM_008054|0|Fyn|+	0.433404	3.5722	2.74e-05	0.000302886
NM_011610|0|Tnfrsf1b|-	0.445615	3.51316	2.74e-05	0.000302886
NM_013415|0|Atp1b2|-	0.376452	4.02261	2.78e-05	0.000307506
NM_001025388|0|Gm5506|+	0.178468	11.0065	2.81e-05	0.000309893
NM_001198984|0|Tcof1|-	-0.189168	8.73693	2.81e-05	0.000310442
NM_001029873|0|Unc13a|-	-0.577952	2.88289	2.83e-05	0.000312497
NM_028049|0|Fbxo22|+	-0.228562	6.81608	2.85e-05	0.000314652
NM_008698|0|Nipsnap1|+	-0.236004	6.04198	2.87e-05	0.000315668
NM_153526|0|Insig1|+	-0.275088	5.63488	2.89e-05	0.000318032
NM_001037134|0|Ccne2|+	-0.354862	4.46294	2.89e-05	0.000318404
NR_003492|0|2210409E12Rik|+	0.672122	2.5304	2.91e-05	0.000320171
NM_001177324|0|Sept6|-	0.55753	2.68287	2.91e-05	0.000320171
NM_172161|0|Irak2|+	0.559309	2.83102	2.92e-05	0.000320645
NR_045153|0|E130008D07Rik|-	2.68854	-1.73918	2.92e-05	0.000320645
NR_040626|0|9230105E05Rik|+	-2.36701	-1.60763	2.92e-05	0.000320711
NM_001033536|0|Rfx7|+	-0.238054	6.83024	2.96e-05	0.000324711
NM_026887|0|Ap1s2|+	0.299375	5.13741	2.97e-05	0.000325567
NM_001164820|0|2310046K01Rik|+	-0.453869	3.549	2.97e-05	0.000325649
NM_009031|0|Rbbp7|+	-0.220126	6.76781	2.97e-05	0.000325649
NM_001253706|0|Sept6|-	0.471686	3.19261	2.99e-05	0.000326904
NR_033443|0|Sept6|-	0.471686	3.19261	2.99e-05	0.000326904
NM_027328|0|Prpf31|+	-0.216495	7.03512	3e-05	0.000327793
NM_001033448|0|Gm962|+	0.674217	2.37635	3.04e-05	0.000331759
NM_173002|0|Zxdc|+	0.327852	4.46546	3.09e-05	0.000337239
NM_008519|0|Ltb4r1|+	1.48998	-0.0181066	3.09e-05	0.000337429
NM_010153|0|Erbb3|-	0.365409	4.66985	3.11e-05	0.000338729
NM_029525|0|Prex2|+	0.286963	5.77619	3.11e-05	0.000338751
NM_001135152|0|Slc39a14|-	-0.292041	4.98825	3.14e-05	0.000342588
NM_013536|0|Emg1|-	-0.210199	6.87792	3.16e-05	0.000343723
NM_008951|0|Psmd4|-	-0.210387	7.00999	3.17e-05	0.000345166
NM_007936|0|Epha4|-	0.218294	6.90086	3.18e-05	0.000346465
NM_011053|0|Pdcd11|+	-0.197045	7.88902	3.19e-05	0.000346936
NM_001170345|0|Gm2058|+	0.43784	3.47212	3.19e-05	0.000346936
NM_013678|0|Surf2|+	-0.291889	5.16776	3.21e-05	0.000348502
NM_001163256|0|Fblim1|-	-0.182265	8.6123	3.22e-05	0.000348979
NM_198223|0|Aspscr1|+	-0.23712	6.02527	3.23e-05	0.000350127
NM_001160180|0|Tor1aip2|+	-0.206264	6.95383	3.23e-05	0.000350378
NM_001110330|0|Fiz1|-	-0.204649	7.13091	3.24e-05	0.000350519
NM_133754|0|Fblim1|-	-0.182194	8.61226	3.24e-05	0.000350519
NM_175551|0|Dido1|-	0.215059	7.42265	3.25e-05	0.000351499
NM_009990|0|Clip2|-	0.543613	3.05588	3.27e-05	0.000354135
NM_178281|0|Trim39|-	-0.375984	4.20251	3.28e-05	0.000354135
NM_019648|0|Metap2|-	-0.205619	6.95049	3.3e-05	0.000356145
NM_026917|0|Zdhhc3|-	-0.254169	6.05724	3.3e-05	0.000356566
NM_147217|0|Gprc5c|+	0.593271	2.55443	3.31e-05	0.000356978
NM_001162911|0|Zfp934|-	-0.454557	3.58256	3.32e-05	0.000358094
NM_023529|0|Ms4a10|-	1.59185	-0.0132604	3.32e-05	0.000358094
NM_001037279|0|2700094K13Rik|-	-0.21404	7.17924	3.34e-05	0.000359986
NM_001098222|0|Bhlhb9|+	-0.297926	5.04816	3.34e-05	0.000359986
NM_198161|0|Bhlhb9|+	-0.297926	5.04816	3.34e-05	0.000359986
NM_177086|0|Zmat4|+	0.589098	2.68543	3.35e-05	0.000360827
NM_177940|0|Ece2|+	-0.4198	3.64514	3.36e-05	0.000361388
NM_001177753|0|Pfkfb3|-	0.377364	4.06346	3.37e-05	0.000361388
NM_001177755|0|Pfkfb3|-	0.377364	4.06346	3.37e-05	0.000361388
NM_001177756|0|Pfkfb3|-	0.377364	4.06346	3.37e-05	0.000361388
NM_001109040|0|Kif21a|-	0.775923	1.8848	3.37e-05	0.000361588
NM_007383|0|Acads|-	-0.243381	5.79172	3.37e-05	0.000361636
NM_011351|0|Sema6c|+	0.475384	3.23428	3.37e-05	0.000361719
NM_001122892|0|Fyn|+	0.429785	3.54461	3.38e-05	0.000361767
NM_001159301|0|Lgals9|-	0.68715	1.95428	3.39e-05	0.000362313
NM_010708|0|Lgals9|-	0.68715	1.95428	3.39e-05	0.000362313
NM_144808|0|Slc39a14|-	-0.291048	4.99095	3.39e-05	0.00036289
NM_001252556|0|Gstz1|+	-0.444276	3.62523	3.41e-05	0.000364601
NM_023047|0|Dpysl5|+	0.591273	2.72846	3.42e-05	0.000365776
NM_001110329|0|Fiz1|-	-0.203587	7.13086	3.44e-05	0.000367185
NM_022420|0|Gprc5b|-	-0.288585	5.24122	3.44e-05	0.000367523
NM_020603|0|Wdr46|+	-0.227392	6.50647	3.49e-05	0.000372569
NM_178757|0|Irf2bp1|+	-0.314623	5.56748	3.5e-05	0.000373305
NM_027268|0|Scrn1|-	0.560238	2.81166	3.56e-05	0.000379188
NM_146026|0|Prr15l|+	1.63142	-0.529107	3.56e-05	0.000379305
NM_183208|0|Zmiz1|+	0.224793	6.32431	3.57e-05	0.000379813
NM_028901|0|Myo18b|-	0.865098	1.52941	3.57e-05	0.00038005
NM_053072|0|Fgd6|+	0.489851	3.52536	3.59e-05	0.000381845
NM_010295|0|Gclc|+	-0.257049	5.64832	3.61e-05	0.000383223
NM_178623|0|Urgcp|-	0.376633	4.02686	3.61e-05	0.000383537
NM_153102|0|Zfp352|+	0.677465	2.23135	3.64e-05	0.000385937
NM_001110328|0|Fiz1|-	-0.203138	7.13257	3.64e-05	0.000386213
NM_172588|0|Serinc5|+	0.491548	3.18184	3.69e-05	0.000391441
NM_011813|0|Fiz1|-	-0.203202	7.13081	3.69e-05	0.000391543
NM_153680|0|Snx17|+	-0.236906	6.18753	3.71e-05	0.000393486
NM_009688|0|Xiap|+	0.215945	6.47548	3.72e-05	0.000393609
NM_009791|0|Aspm|+	-0.226429	6.85693	3.73e-05	0.000394371
NM_001177754|0|Pfkfb3|-	0.375467	4.05854	3.76e-05	0.000396715
NM_001177757|0|Pfkfb3|-	0.375467	4.05854	3.76e-05	0.000396715
NM_133232|0|Pfkfb3|-	0.375467	4.05854	3.76e-05	0.000396715
NM_021339|0|Cdon|+	0.418052	3.90045	3.76e-05	0.000396715
NM_028021|0|Myh14|-	0.46233	4.0048	3.79e-05	0.000399933
NM_152807|0|Ccdc137|+	-0.364874	4.24486	3.8e-05	0.000400384
NM_153168|0|Lars2|+	0.221999	8.5543	3.8e-05	0.000400533
NM_008589|0|Mesp2|+	0.667264	2.09326	3.83e-05	0.000403384
NM_008750|0|Nxn|-	-0.284118	5.21296	3.84e-05	0.00040393
NM_009180|0|St6galnac2|-	-0.691417	2.375	3.84e-05	0.00040393
NM_007635|0|Ccng2|+	0.788482	1.97667	3.84e-05	0.000404022
NM_011370|0|Cyfip1|+	-0.211935	7.03515	3.86e-05	0.000405604
NM_031381|0|Tex13|-	-2.32407	-1.52997	3.86e-05	0.000405781
NM_001039162|0|Clip2|-	0.540894	3.05205	3.86e-05	0.000405868
NM_001164661|0|Cyfip1|+	-0.211933	7.03526	3.87e-05	0.000406358
NM_007754|0|Cpd|-	0.294823	4.98594	3.88e-05	0.000406923
NM_023053|0|Twsg1|-	0.294885	5.52485	3.89e-05	0.000408093
NM_001077364|0|Tsc22d3|-	1.35649	0.522271	3.92e-05	0.000411176
NM_027897|0|Rhpn2|+	0.330901	4.49652	3.93e-05	0.000411531
NM_001135151|0|Slc39a14|-	-0.287892	5.00144	3.98e-05	0.000416294
NM_144517|0|Tbc1d19|+	-0.500115	2.93973	4.02e-05	0.00042016
NM_028679|0|Irak3|-	0.275662	5.47804	4.04e-05	0.000422248
NM_009830|0|Ccne2|+	-0.34977	4.45132	4.06e-05	0.000424418
NM_001159725|0|Rab17|-	2.29487	-1.55538	4.07e-05	0.000424767
NM_011340|0|Serpinf1|-	1.62447	-0.335022	4.09e-05	0.000427487
NM_026473|0|Tubb6|+	0.246214	6.30972	4.11e-05	0.000428465
NM_212457|0|Bex4|+	-0.299881	5.31538	4.11e-05	0.000428761
NM_145999|0|Rhot2|-	-0.271768	5.61553	4.11e-05	0.000428821
NM_080467|0|Atp6v0a4|-	1.47241	0.543411	4.13e-05	0.00042997
NM_011980|0|Zfp146|-	-0.284726	5.56641	4.16e-05	0.000433654
NM_176832|0|Spire1|-	0.367791	4.01191	4.17e-05	0.000433798
NM_001167889|0|Suv420h1|+	-0.337013	4.76459	4.17e-05	0.000434286
NM_007463|0|Speg|+	0.558126	2.58368	4.19e-05	0.000435924
NM_173740|0|Maoa|+	-0.282836	5.28186	4.2e-05	0.000436445
NM_011552|0|Tcof1|-	-0.185638	8.71555	4.2e-05	0.000436445
NM_001177752|0|Pfkfb3|-	0.377265	3.98272	4.23e-05	0.000439319
NM_001160182|0|Tor1aip2|+	-0.207184	6.914	4.24e-05	0.000439461
NM_010309|0|Gnas|+	-0.255849	5.9846	4.24e-05	0.000439461
NM_201618|0|Gnas|+	-0.255849	5.9846	4.24e-05	0.000439461
NM_009054|0|Trim27|+	-0.192315	7.39873	4.25e-05	0.000440498
NM_001205204|0|Astn1|+	2.26926	-1.4451	4.26e-05	0.000440498
NM_007495|0|Astn1|+	2.26926	-1.4451	4.26e-05	0.000440498
NM_001163239|0|Nqo2|+	0.333949	4.4815	4.26e-05	0.000440584
NM_025410|0|Lage3|-	-0.513157	3.15259	4.26e-05	0.000440744
NM_175244|0|Hectd3|+	0.305477	4.78815	4.28e-05	0.000442116
NR_040296|0|Gm19434|+	2.37285	-1.48151	4.28e-05	0.0004423
NM_194355|0|Spire1|-	0.364504	4.07427	4.3e-05	0.000443632
NM_025531|0|Slmo2|-	-0.234516	5.88712	4.34e-05	0.00044813
NM_010930|0|Nov|+	1.18329	0.874529	4.35e-05	0.000448855
NM_001035226|0|Xpo1|+	-0.214805	8.95545	4.42e-05	0.00045495
NM_001109042|0|Kif21a|-	0.763135	1.84416	4.42e-05	0.00045495
NM_016705|0|Kif21a|-	0.763135	1.84416	4.42e-05	0.00045495
NM_175668|0|Gpr4|+	-0.302958	4.66021	4.43e-05	0.000455926
NM_001164689|0|Gm6710|-	-0.395986	4.12351	4.44e-05	0.000456001
NM_001159907|0|Gm17296|-	-0.302684	4.87822	4.44e-05	0.000456001
NM_001033166|0|2700094K13Rik|-	-0.210175	7.24548	4.47e-05	0.000459195
NM_009884|0|Cebpg|-	-0.313486	4.84619	4.53e-05	0.000465049
NM_008663|0|Myo7a|-	1.08153	1.04614	4.58e-05	0.000469689
NM_027556|0|Cep192|+	-0.220168	7.25834	4.59e-05	0.000470653
NM_013477|0|Atp6v0d1|-	0.233468	6.21615	4.62e-05	0.000473921
NM_001039106|0|Ddhd1|-	0.336335	4.37337	4.63e-05	0.000474236
NM_134011|0|Tbrg4|-	-0.194239	7.35319	4.64e-05	0.000474955
NM_020491|0|Sssca1|-	-0.242935	5.71587	4.72e-05	0.0004828
NM_001109041|0|Kif21a|-	0.758016	1.85694	4.76e-05	0.000487136
NM_201372|0|Ccdc84|-	-0.528398	2.76225	4.76e-05	0.000487136
NM_010286|0|Tsc22d3|-	1.37889	0.447264	4.78e-05	0.00048853
NM_011402|0|Slc34a2|+	1.58289	-0.182355	4.8e-05	0.000490165
NM_018774|0|Phc2|+	0.285876	5.34519	4.81e-05	0.000490994
NM_010321|0|Gnmt|-	2.11612	-1.06961	4.82e-05	0.000492261
NM_010707|0|Lgals6|+	0.648395	2.34285	4.83e-05	0.000492423
NR_002885|0|Gm10052|+	-0.215831	6.60816	4.83e-05	0.000492423
NM_023662|0|Pcm1|+	-0.251576	7.27961	4.89e-05	0.000497652
NM_177268|0|Ankrd16|+	-0.556338	2.93258	4.89e-05	0.000497652
NM_178632|0|Ints7|+	-0.212804	6.39872	4.89e-05	0.000497652
NM_207271|0|Tdpoz3|+	0.791693	1.97124	4.93e-05	0.000501355
NM_010276|0|Gem|+	1.5542	-0.0889511	4.94e-05	0.000502263
NM_008057|0|Fzd7|+	0.236569	6.49117	4.95e-05	0.000502663
NM_009335|0|Tfap2c|+	0.243306	5.81466	4.97e-05	0.000505105
NM_020052|0|Scube2|-	1.12109	0.590986	5.01e-05	0.000508838
NM_001100591|0|Rc3h2|-	-0.270159	5.98636	5.04e-05	0.00051158
NM_028775|0|Cyp2s1|-	0.354364	4.27032	5.05e-05	0.000512388
NM_008905|0|Ppfibp2|+	0.471176	3.34088	5.06e-05	0.000512388
NM_001077661|0|Urgcp|-	0.366212	4.06357	5.07e-05	0.00051345
NM_183308|0|Pon2|-	-0.574909	2.94127	5.09e-05	0.000514916
NM_146007|0|Col6a2|-	2.12461	-1.34167	5.09e-05	0.000514916
NM_001252332|0|Sept8|+	0.3165	4.79279	5.12e-05	0.000517989
NM_001195130|0|Phc2|+	0.28503	5.34583	5.13e-05	0.000518401
NM_031182|0|Tfap4|-	-0.335694	4.73895	5.14e-05	0.000519483
NM_207215|0|Mycbp2|-	-0.30915	6.29786	5.18e-05	0.000522983
NM_011677|0|Ung|+	-0.24441	7.22254	5.2e-05	0.000524547
NM_178617|0|Necab1|-	0.558891	2.61351	5.22e-05	0.00052642
NM_026585|0|D6Wsu116e|+	-0.206079	6.71468	5.23e-05	0.000527859
NM_172790|0|Ankrd52|+	-0.310987	5.19368	5.25e-05	0.000529177
NM_001252333|0|Sept8|+	0.31597	4.79189	5.26e-05	0.000529518
NM_197945|0|Prosapip1|-	0.5775	2.86304	5.26e-05	0.000529593
NM_016897|0|Timm23|-	-0.322282	4.83028	5.26e-05	0.000529731
NM_146042|0|Rnf144b|+	1.1948	0.684703	5.27e-05	0.000529842
NM_010459|0|Hoxb4|+	2.10289	-1.35771	5.27e-05	0.000530079
NM_007874|0|Reep5|-	0.420195	3.69681	5.29e-05	0.000531351
NM_001163449|0|Mapk8ip3|-	-0.337474	4.49262	5.33e-05	0.000534758
NM_001163450|0|Mapk8ip3|-	-0.337474	4.49262	5.33e-05	0.000534758
NM_001163451|0|Mapk8ip3|-	-0.337474	4.49262	5.33e-05	0.000534758
NM_008772|0|P2ry1|+	1.1076	0.766054	5.39e-05	0.000540337
NM_008783|0|Pbx1|-	0.863379	1.65801	5.42e-05	0.000543533
NM_010178|0|Srsf10|+	-0.226248	6.38082	5.5e-05	0.000551283
NM_177643|0|Zfp281|+	-0.182604	7.77331	5.51e-05	0.000551283
NM_025479|0|2810021B07Rik|+	-0.431735	4.32915	5.55e-05	0.000555136
NM_001198561|0|H2-Q7|+	1.31682	0.101317	5.58e-05	0.000557784
NM_026555|0|Rcn3|-	0.429843	3.63544	5.58e-05	0.000557784
NM_025685|0|Col27a1|+	0.898363	1.20853	5.62e-05	0.000561256
NM_011175|0|Lgmn|-	0.315065	4.54239	5.64e-05	0.000562879
NM_001159696|0|Tfap2c|+	0.241007	5.7748	5.66e-05	0.000565216
NM_029454|0|Pibf1|+	-0.266571	5.74008	5.72e-05	0.000570899
NM_033144|0|Sept8|+	0.312624	4.82228	5.73e-05	0.000570999
NM_133862|0|Fgg|+	2.00551	-1.05667	5.74e-05	0.000571926
NM_021513|0|Thap11|+	-0.248759	5.72024	5.77e-05	0.000574887
NR_024067|0|Snhg6|-	0.428019	3.85716	5.77e-05	0.000574948
NM_007413|0|Adora2b|+	0.858058	1.73718	5.79e-05	0.000575832
NM_133838|0|Ehd4|-	0.246397	5.73632	5.8e-05	0.000576537
NM_001033293|0|Uap1l1|-	0.388628	4.51133	5.8e-05	0.000576537
NM_009646|0|Aire|-	0.631788	2.24011	5.81e-05	0.000577569
NM_028148|0|Scaf11|-	-0.185801	7.93638	5.89e-05	0.000584916
NM_001177950|0|Rpgr|-	-0.374552	3.88763	5.9e-05	0.000585584
NM_001163447|0|Mapk8ip3|-	-0.335855	4.5012	5.92e-05	0.000586742
NM_013931|0|Mapk8ip3|-	-0.335855	4.5012	5.92e-05	0.000586742
NM_009702|0|Aqr|-	0.190406	7.80681	5.93e-05	0.00058737
NM_001160251|0|Zfp281|+	-0.181889	7.77537	5.93e-05	0.00058737
NM_178874|0|Tmcc2|-	0.59149	2.82208	5.93e-05	0.00058746
NM_172543|0|Fam117a|+	0.292597	4.80012	5.95e-05	0.00058928
NM_028120|0|Ccdc123|+	-0.326504	4.44597	6.01e-05	0.000594765
NM_027052|0|Slc38a4|-	-0.190051	8.26893	6.02e-05	0.000594765
NM_177262|0|Pkn1|-	0.335417	4.26096	6.04e-05	0.000596566
[truncated: 17,746 more rows]

## Sheet: 1-19 Red
Table S1. edgeR was used to identify differentially expressed genes between 1-19 Red ESCs and conventional ESCs.
GeneID	logFC	logCPM	PValue	FDR
NM_001038654|0|Slc16a3|+	2.10763	5.37834	3.69e-187	5.69e-183
NM_001038653|0|Slc16a3|+	2.10956	5.40792	7.36e-187	5.69e-183
NM_030696|0|Slc16a3|+	2.10953	5.4026	8.63e-187	5.69e-183
NM_001177535|0|Gm4340|+	1.21968	7.47631	6.94e-122	3.43e-118
NM_001110316|0|Zscan4f|+	1.26377	6.79145	9.47e-106	3.74e-102
NR_033707|0|Zscan4a|-	1.25203	6.76706	1.5e-89	4.94e-86
NM_009760|0|Bnip3|-	2.27072	4.23389	6.43e-88	1.81e-84
NM_001013765|0|Zscan4c|+	1.26645	6.97638	2.73e-87	6.74e-84
NM_001161802|0|Zscan4e|-	1.22486	6.4432	3.9e-81	8.57e-78
NM_001185173|0|Zscan4b|-	1.18928	6.16371	9.4e-79	1.86e-75
NM_001013824|0|Gm5662|-	1.13687	6.39524	8.15e-76	1.46e-72
NM_001100186|0|Zscan4d|-	1.11502	6.37663	1e-70	1.65e-67
NM_008826|0|Pfkl|-	0.898782	7.2626	3.16e-65	4.8e-62
NM_001098789|0|Ndufa4l2|+	4.15616	1.92444	2.14e-62	3.02e-59
NM_001122662|0|Gm2016|+	1.03178	6.57455	6.47e-60	8.53e-57
NM_001159402|0|Upp1|+	0.891512	7.63791	4.12e-56	5.09e-53
NM_001159401|0|Upp1|+	0.891795	7.60159	2.1e-55	2.44e-52
NM_009477|0|Upp1|+	0.89149	7.59337	4.19e-55	4.6e-52
NM_009415|0|Tpi1|-	0.901494	7.01378	9.59e-53	9.98e-50
NM_146126|0|Sord|+	1.28504	4.53497	1.31e-51	1.29e-48
NM_001085516|0|Gm12794|+	1.34468	4.21934	3.34e-49	3.14e-46
NM_001177565|0|Gm8300|+	1.07316	5.59111	2.45e-48	2.2e-45
NM_001177574|0|Gm2022|+	1.03862	5.36825	6.39e-47	5.49e-44
NR_003647|0|Gm5039|-	1.12216	5.08641	1.22e-46	1.01e-43
NM_012011|0|Eif2s3y|+	-1.9078	2.87763	1.93e-45	1.52e-42
NM_001177573|0|BB287469|+	1.01483	5.47082	6.63e-45	5.04e-42
NM_012008|0|Ddx3y|-	-2.40778	2.41779	3.48e-44	2.54e-41
NM_001005423|0|Mreg|-	0.721378	7.9283	1.35e-43	9.56e-41
NM_175628|0|A2m|+	1.39258	3.80901	2.18e-43	1.49e-40
NM_001163172|0|Tmem92|-	1.49384	3.76382	5.01e-43	3.3e-40
NM_001034896|0|Tmem92|-	1.52173	3.56664	9.27e-41	5.91e-38
NM_029083|0|Ddit4|-	0.996606	5.32358	1.02e-40	6.3e-38
NM_183248|0|Nkx6-2|-	-1.17496	4.31634	1.24e-40	7.45e-38
NM_177099|0|Lefty2|+	0.991327	4.89073	1.65e-40	9.59e-38
NM_001161767|0|Galnt6|-	1.04664	4.96419	4.42e-40	2.43e-37
NM_172451|0|Galnt6|-	1.04664	4.96419	4.42e-40	2.43e-37
NM_001161768|0|Galnt6|-	1.04561	4.96617	1.01e-39	5.41e-37
NM_010699|0|Ldha|+	0.767623	8.57705	6.15e-39	3.2e-36
NM_027450|0|Glipr2|+	1.13663	4.40059	3.95e-38	2e-35
NM_183195|0|Marveld1|+	0.913597	5.24621	9.63e-38	4.76e-35
NM_001136069|0|Ldha|+	0.767466	8.53881	3.45e-37	1.66e-34
NM_010094|0|Lefty1|+	1.41587	3.49471	2.87e-36	1.35e-33
NM_028132|0|Pgm2|+	1.46459	3.75639	3.08e-36	1.41e-33
NM_022435|0|Sp5|+	-1.8566	3.33923	4.57e-36	2.03e-33
NR_027857|0|Nkx6-2|-	-1.07296	4.51894	4.62e-36	2.03e-33
NM_011030|0|P4ha1|+	1.14143	4.48053	1.37e-35	5.88e-33
NM_183029|0|Igf2bp2|-	0.653388	6.84139	6.26e-34	2.63e-31
NM_026929|0|Chac1|+	1.47252	3.18697	2.69e-33	1.11e-30
NR_033604|0|Gm4971|-	1.12611	4.26166	2.98e-33	1.2e-30
NM_009829|0|Ccnd2|-	-1.18539	3.91547	1.34e-32	5.3e-30
NM_008815|0|Etv4|-	-0.621653	7.33193	3.79e-32	1.47e-29
NM_001177564|0|Gm4027|+	1.0458	4.19808	1.31e-31	4.99e-29
NM_010262|0|Gbx2|-	-0.743706	6.43978	1.31e-30	4.9e-28
NM_013864|0|Ndrg2|-	1.20761	3.70903	1.76e-30	6.44e-28
NM_001145959|0|Ndrg2|-	1.20641	3.70817	2.12e-30	7.62e-28
NM_028772|0|Dmgdh|+	-1.33647	3.44267	2.47e-30	8.65e-28
NM_001199270|0|Aldoart1|-	0.564648	8.44665	2.49e-30	8.65e-28
NM_019703|0|Pfkp|-	0.611836	7.42005	5.85e-30	1.99e-27
NM_052994|0|Spock2|+	1.06074	4.09193	1.22e-29	4.1e-27
NR_033562|0|Gm1995|+	0.937333	4.63673	1.81e-29	5.95e-27
NM_001040611|0|Peg10|+	-0.633239	9.99219	2.55e-29	8.12e-27
NM_130877|0|Peg10|+	-0.633239	9.99219	2.55e-29	8.12e-27
NM_026993|0|Ddah1|+	-0.637364	6.88139	4.4e-29	1.38e-26
NM_133197|0|Mcf2|-	0.869535	4.80072	4.98e-29	1.54e-26
NM_011498|0|Bhlhe40|+	1.22152	3.91946	7.51e-29	2.28e-26
NM_174993|0|Fmr1nb|+	-1.44002	3.01715	1.02e-28	3.05e-26
NM_001142734|0|Gm8994|+	0.646621	6.29247	1.09e-28	3.21e-26
NM_008716|0|Notch3|-	0.863942	4.87632	2.7e-28	7.83e-26
NM_001166619|0|Fmr1nb|+	-1.43081	3.00764	5.05e-28	1.45e-25
NM_001033253|0|Plekhg1|-	0.801389	5.33045	1.15e-27	3.26e-25
NM_009579|0|Slc30a1|+	-0.636235	6.26457	1.36e-27	3.78e-25
NM_009593|0|Abcg1|+	1.3592	3.05449	1.66e-27	4.57e-25
NM_021897|0|Trp53inp1|+	0.539113	7.78145	2.59e-27	7.02e-25
NM_001199105|0|Trp53inp1|+	0.539038	7.78148	2.63e-27	7.02e-25
NM_001159942|0|Plekhg1|-	0.797312	5.33376	2.92e-27	7.68e-25
NM_013602|0|Mt1|+	-0.588291	7.87693	5.03e-27	1.31e-24
NM_001034101|0|Gm13119|+	1.22489	3.36557	5.15e-27	1.32e-24
NM_007554|0|Bmp4|-	-0.639	6.28316	5.75e-27	1.46e-24
NM_001166620|0|Fmr1nb|+	-1.42696	2.87674	8.17e-27	2.04e-24
NM_009675|0|Aoc3|+	3.07725	0.915566	1.98e-26	4.89e-24
NM_145575|0|Cald1|+	0.69919	5.52289	2.17e-26	5.3e-24
NM_033571|0|Fkbp6|-	-1.75297	2.25905	2.63e-26	6.34e-24
NM_026268|0|Dusp6|+	-0.60867	6.32377	4.83e-26	1.15e-23
NM_019999|0|Pnkd|+	0.996041	4.14379	5e-26	1.18e-23
NM_011400|0|Slc2a1|+	0.548758	8.45313	5.46e-26	1.27e-23
NM_028894|0|Lonrf3|+	1.16062	3.5898	1.13e-25	2.6e-23
NM_001166638|0|Gm4303|+	1.04521	4.04325	1.21e-25	2.7e-23
NM_001166639|0|Gm4305|+	1.04521	4.04325	1.21e-25	2.7e-23
NM_001166641|0|Gm4307|+	1.04521	4.04325	1.21e-25	2.7e-23
NM_033325|0|Loxl2|+	2.22981	1.71134	2.66e-25	5.85e-23
NM_026138|0|6330407J23Rik|+	-0.779977	4.91034	3.93e-25	8.53e-23
NM_001007579|0|BC080695|+	1.58136	2.4937	4.06e-25	8.72e-23
NM_011031|0|P4ha2|+	1.29063	3.4404	5.28e-25	1.12e-22
NM_027496|0|Ankrd33b|-	-0.716045	5.72591	7.18e-25	1.51e-22
NM_001136076|0|P4ha2|+	1.26386	3.44232	1.09e-24	2.27e-22
NM_020486|0|Bcam|-	-0.538726	7.15518	1.31e-24	2.69e-22
NM_008009|0|Fgfbp1|-	-1.38453	2.88686	1.54e-24	3.13e-22
NM_001164441|0|Ankrd33b|-	-0.712457	5.73247	1.57e-24	3.16e-22
NM_001177307|0|Aldoa|-	0.509147	9.213	1.67e-24	3.33e-22
NM_007438|0|Aldoa|-	0.509204	9.20908	1.86e-24	3.67e-22
NM_008744|0|Ntn1|-	-0.611746	6.68076	3.17e-24	6.19e-22
NM_016964|0|Stag3|+	-0.7681	4.76408	3.92e-24	7.6e-22
NM_001177308|0|Aldoa|-	0.510641	9.06341	4.55e-24	8.74e-22
NR_027958|0|D930048N14Rik|+	-1.15815	3.57833	1.56e-23	2.97e-21
NM_153127|0|Mmrn2|+	0.667137	5.39308	4.27e-23	8.03e-21
NM_008161|0|Gpx3|+	0.977703	3.81526	4.64e-23	8.66e-21
NM_001083929|0|Gpx3|+	0.96603	3.83441	6.42e-23	1.19e-20
NM_001039239|0|Zfp808|+	-0.766281	5.68366	7.03e-23	1.29e-20
NM_013545|0|Ptpn6|-	0.85456	4.24263	7.34e-23	1.33e-20
NR_040355|0|1700029I01Rik|+	0.609238	5.99316	1.35e-22	2.43e-20
NM_023844|0|Jam2|+	0.48635	8.01424	1.74e-22	3.1e-20
NM_010089|0|Usp17l5|+	1.09629	3.69433	2.5e-22	4.42e-20
NM_021323|0|Usp29|+	1.24687	2.96376	2.67e-22	4.67e-20
NR_033576|0|Usp-ps|-	1.11487	3.31027	3.9e-22	6.76e-20
NM_175229|0|Srrm2|+	-0.50313	9.63333	5.08e-22	8.73e-20
NM_001077705|0|Ptpn6|-	0.852382	4.17268	5.17e-22	8.81e-20
NM_022004|0|Fxyd6|+	0.639787	5.69036	6.82e-22	1.15e-19
NM_001100177|0|Calcoco2|-	0.558926	6.4234	7.62e-22	1.28e-19
NM_009402|0|Pglyrp1|+	-1.6264	2.29083	1.03e-21	1.7e-19
NM_008083|0|Gap43|-	1.422	2.68181	1.33e-21	2.2e-19
NM_016697|0|Gpc3|-	0.835114	4.33512	1.98e-21	3.24e-19
NM_029755|0|Calcoco2|-	0.542058	6.58829	2.26e-21	3.66e-19
NM_001177464|0|Zfp516|+	0.629338	5.78488	2.52e-21	4.06e-19
NM_183033|0|Zfp516|+	0.628989	5.78466	2.99e-21	4.76e-19
NM_177231|0|Arrb1|+	1.02787	3.94221	3.55e-21	5.57e-19
NM_178220|0|Arrb1|+	1.02787	3.94221	3.55e-21	5.57e-19
NM_013811|0|Dnahc8|+	-0.609861	5.8284	4.17e-21	6.49e-19
NM_001105561|0|Gm11545|-	1.44147	2.37485	7.04e-21	1.09e-18
NM_001033759|0|Tmem2|+	0.574842	6.32741	9.33e-21	1.43e-18
NM_031997|0|Tmem2|+	0.574197	6.33072	1.07e-20	1.62e-18
NM_007913|0|Egr1|+	1.21982	3.21024	1.25e-20	1.88e-18
NM_008512|0|Lrp1|-	0.57728	6.41731	1.28e-20	1.91e-18
NM_001033228|0|Itga1|-	-1.25997	2.70335	1.39e-20	2.07e-18
NM_011861|0|Pacsin1|+	1.23184	3.03897	1.54e-20	2.27e-18
NM_001039104|0|Trpm1|+	1.3249	2.71953	1.85e-20	2.71e-18
NM_177788|0|Exoc3l|-	-0.757331	4.59107	2.02e-20	2.93e-18
NM_007741|0|Col9a2|+	1.45244	2.45769	3.1e-20	4.48e-18
NM_008828|0|Pgk1|+	0.686081	5.92021	4.31e-20	6.18e-18
NM_007932|0|Eng|+	0.622681	5.56208	4.97e-20	7.07e-18
NM_001097621|0|Kif26a|+	0.73712	4.76273	5.18e-20	7.31e-18
NM_001146350|0|Eng|+	0.622643	5.57246	5.23e-20	7.33e-18
NM_001199116|0|Slc29a1|-	-0.468535	7.86465	5.38e-20	7.49e-18
NM_001199113|0|Slc29a1|-	-0.466884	7.89914	5.61e-20	7.72e-18
NM_001146348|0|Eng|+	0.622131	5.56138	5.63e-20	7.72e-18
NM_145587|0|Sbk1|+	0.549456	6.06759	6.62e-20	9.02e-18
NM_001199115|0|Slc29a1|-	-0.465796	7.86158	1.19e-19	1.6e-17
NM_022880|0|Slc29a1|-	-0.465694	7.86878	1.19e-19	1.6e-17
NM_172525|0|Arhgap29|+	0.669109	5.15269	1.22e-19	1.63e-17
NM_010738|0|Ly6a|-	-1.09033	3.18137	1.37e-19	1.82e-17
NM_001199114|0|Slc29a1|-	-0.464512	7.86011	1.66e-19	2.19e-17
NM_010636|0|Klf12|-	-0.912105	4.17171	1.78e-19	2.33e-17
NM_001083894|0|Liph|-	0.810987	4.41176	2.69e-19	3.49e-17
NM_008969|0|Ptgs1|+	-0.816916	4.32694	2.89e-19	3.73e-17
NM_178700|0|Grsf1|-	-0.456232	7.49444	3.06e-19	3.93e-17
NM_010299|0|Gm2a|+	0.84068	4.22314	3.51e-19	4.47e-17
NM_008976|0|Ptpn14|+	0.682314	5.43238	3.59e-19	4.55e-17
NM_027288|0|Manba|+	0.471268	7.76449	3.68e-19	4.63e-17
NM_021287|0|Spnb3|+	0.822023	4.50796	3.8e-19	4.74e-17
NM_018752|0|Trpm1|+	1.26381	2.81319	3.81e-19	4.74e-17
NR_040709|0|A930011O12Rik|+	-1.67956	1.72366	4.34e-19	5.36e-17
NM_172731|0|Fgd5|+	1.27505	2.55687	9.71e-19	1.19e-16
NM_001083918|0|Gm13139|+	0.574176	5.60829	1.04e-18	1.27e-16
NM_001081644|0|Gm428|+	1.5784	2.10975	1.73e-18	2.1e-16
NM_001244916|0|Sall2|-	1.07946	3.04679	1.77e-18	2.13e-16
NM_011317|0|Khdrbs1|-	-0.438101	7.8425	1.81e-18	2.17e-16
NM_138313|0|Bmf|-	1.22736	3.47765	1.91e-18	2.28e-16
NM_026599|0|Cgnl1|-	0.60697	5.7463	2.13e-18	2.52e-16
NM_001001559|0|Dub2a|-	1.12649	3.00409	2.19e-18	2.57e-16
NM_001081954|0|Dux|-	1.9433	1.3205	2.28e-18	2.66e-16
NR_036631|0|Zim3|-	1.351	2.40043	2.29e-18	2.66e-16
NM_013690|0|Tek|+	1.40674	2.19013	2.35e-18	2.72e-16
NM_011173|0|Pros1|+	0.569503	5.54746	2.43e-18	2.79e-16
NM_001177646|0|Sirpa|+	1.293	2.53233	2.54e-18	2.89e-16
NM_009574|0|Zic2|+	0.944378	3.94162	2.55e-18	2.89e-16
NM_007678|0|Cebpa|+	1.75173	2.05233	3.59e-18	4.05e-16
NM_053207|0|Egln1|-	0.785165	4.34213	3.87e-18	4.34e-16
NM_144861|0|Rprd1a|-	0.641954	5.23118	3.89e-18	4.34e-16
NM_007547|0|Sirpa|+	1.27781	2.56017	4.06e-18	4.51e-16
NM_022887|0|Tsc1|+	-0.643963	5.26049	4.42e-18	4.88e-16
NM_201373|0|Trim56|-	1.56867	2.05392	6.45e-18	7.08e-16
NM_009565|0|Zbtb7b|-	-0.611363	5.51401	6.94e-18	7.58e-16
NM_011961|0|Plod2|+	0.602824	5.42162	7.1e-18	7.71e-16
NM_015732|0|Axin2|+	-0.572514	5.58978	7.41e-18	8.01e-16
NM_001142916|0|Plod2|+	0.599685	5.42643	1.04e-17	1.12e-15
NM_001098476|0|Grsf1|-	-0.466368	7.25767	1.51e-17	1.61e-15
NM_015772|0|Sall2|-	1.06559	3.0018	1.68e-17	1.78e-15
NR_003959|0|Aldoart2|+	0.646903	5.29208	1.74e-17	1.84e-15
NM_026272|0|Narf|+	0.675737	4.63208	1.79e-17	1.88e-15
NM_007635|0|Ccng2|+	1.38954	2.38707	1.8e-17	1.88e-15
NM_007872|0|Dnmt3a|+	0.505143	6.64199	2.06e-17	2.15e-15
NM_001177647|0|Sirpa|+	1.34503	2.32493	2.21e-17	2.29e-15
NM_001081392|0|Mdn1|+	-0.571873	8.33438	2.29e-17	2.35e-15
NM_011777|0|Zyx|+	-0.683908	4.66744	2.53e-17	2.59e-15
NM_018861|0|Slc1a4|-	0.676096	4.60734	2.68e-17	2.73e-15
NM_010471|0|Hpca|-	1.33186	2.36614	2.84e-17	2.87e-15
NM_008052|0|Dtx1|-	0.890227	3.65124	2.88e-17	2.9e-15
NM_001253883|0|Pkm2|+	0.413907	9.52277	3.43e-17	3.44e-15
NM_010422|0|Hexb|-	0.590141	5.39294	3.47e-17	3.46e-15
NM_001130419|0|Hpca|-	1.32855	2.36373	3.49e-17	3.47e-15
NM_009931|0|Col4a1|-	0.644673	5.12058	3.55e-17	3.51e-15
NM_001033446|0|Gm949|+	0.501288	6.81028	3.9e-17	3.83e-15
NM_001145953|0|Lgals3|+	0.734704	4.39308	3.97e-17	3.86e-15
NM_010705|0|Lgals3|+	0.734704	4.39308	3.97e-17	3.86e-15
NM_023665|0|D4Wsu53e|+	-0.50263	6.84026	4.13e-17	4e-15
NM_001160319|0|Ubr4|+	-0.504099	8.63894	4.19e-17	4.04e-15
NM_054041|0|Antxr1|-	1.43798	2.06679	4.58e-17	4.39e-15
NM_008975|0|Ptp4a3|+	0.601072	5.52736	4.77e-17	4.55e-15
NM_145974|0|N4bp3|-	-0.541215	6.12312	4.96e-17	4.71e-15
NM_001033790|0|B020004J07Rik|-	1.72893	1.63915	5.53e-17	5.23e-15
NM_001126315|0|Gm13109|-	1.15516	2.67706	6.27e-17	5.9e-15
NM_022327|0|Ralb|-	0.602007	5.34891	6.61e-17	6.19e-15
NM_010495|0|Id1|+	-0.532908	5.81584	7.36e-17	6.87e-15
NM_011099|0|Pkm2|+	0.409317	9.53423	7.51e-17	6.97e-15
NM_199025|0|Zbtb26|-	-0.835936	3.97586	8.74e-17	8.07e-15
NM_080448|0|Srgap3|-	1.09387	2.94243	1.01e-16	9.26e-15
NM_001039509|0|Pnkd|+	0.772962	4.30712	1.15e-16	1.05e-14
NM_010197|0|Fgf1|-	1.65817	1.68543	1.16e-16	1.05e-14
NM_010112|0|Efs|-	0.835483	3.87781	1.34e-16	1.21e-14
NM_009259|0|Spn|-	0.918502	3.75326	1.38e-16	1.25e-14
NM_001166389|0|Ptp4a3|+	0.58825	5.47613	1.41e-16	1.27e-14
NM_001166388|0|Ptp4a3|+	0.588123	5.47606	1.5e-16	1.34e-14
NM_001005868|0|Erbb2ip|-	-0.716063	4.26204	1.55e-16	1.38e-14
NM_009795|0|Capns1|-	-0.436916	8.00518	1.7e-16	1.51e-14
NR_045036|0|Khdrbs1|-	-0.43942	7.12833	1.84e-16	1.62e-14
NM_028673|0|Zdbf2|+	-0.517577	7.45232	1.96e-16	1.73e-14
NM_021563|0|Erbb2ip|-	-0.714431	4.25299	2.28e-16	2e-14
NR_002847|0|Malat1|-	-0.780116	8.44011	2.31e-16	2.01e-14
NM_172877|0|Pramef8|+	0.468842	6.60688	2.37e-16	2.06e-14
NM_023627|0|Isyna1|+	-0.430036	7.55707	2.5e-16	2.16e-14
NM_001177538|0|Gm10394|+	1.45982	1.92201	2.78e-16	2.38e-14
NM_001177539|0|Gm10391|+	1.45982	1.92201	2.78e-16	2.38e-14
NM_008812|0|Padi2|+	1.15442	2.88417	2.84e-16	2.42e-14
NM_170687|0|Ank3|+	0.857183	3.57729	3.03e-16	2.57e-14
NM_019800|0|Acp6|+	0.453142	7.01932	3.23e-16	2.73e-14
NM_001113563|0|Stat5b|-	1.2019	2.53711	3.24e-16	2.73e-14
NM_026167|0|Klhl13|-	0.432715	8.46042	4.28e-16	3.58e-14
NM_019738|0|Nupr1|-	1.06151	3.08456	4.58e-16	3.82e-14
NM_018780|0|Sfrp5|-	1.24728	2.59316	5.32e-16	4.42e-14
NM_001243857|0|Fam124a|+	1.25105	2.35619	5.44e-16	4.5e-14
NM_008342|0|Igfbp2|+	0.414125	8.56319	5.5e-16	4.53e-14
NM_007566|0|Birc6|+	-0.510916	6.82958	6.2e-16	5.08e-14
NM_011489|0|Stat5b|-	1.19783	2.50108	6.52e-16	5.33e-14
NM_178884|0|Obsl1|-	0.595876	5.38177	6.93e-16	5.64e-14
NM_175121|0|Slc38a2|-	0.404664	8.09584	7.95e-16	6.44e-14
NM_146005|0|Ank3|+	0.867563	3.51855	9.59e-16	7.64e-14
NM_170689|0|Ank3|+	0.867563	3.51855	9.59e-16	7.64e-14
NM_170690|0|Ank3|+	0.867563	3.51855	9.59e-16	7.64e-14
NM_170729|0|Ank3|+	0.867563	3.51855	9.59e-16	7.64e-14
NM_007887|0|Dub1|+	1.01841	3.2662	1.05e-15	8.31e-14
NM_007955|0|Ptprv|-	0.881462	3.69837	1.17e-15	9.27e-14
NM_001024602|0|AW555464|+	0.593408	5.78052	1.25e-15	9.86e-14
NM_011103|0|Prkcd|-	0.750335	4.27043	1.29e-15	1.01e-13
NM_016809|0|Rbm3|-	-0.809865	4.33621	1.29e-15	1.01e-13
NM_001004153|0|AU018091|-	0.408744	7.77592	1.32e-15	1.02e-13
NM_007988|0|Fasn|-	-0.399277	9.5809	1.48e-15	1.15e-13
NM_001122843|0|Tnpo2|+	-0.461817	7.33385	2.18e-15	1.68e-13
NM_019417|0|Pdlim4|-	2.14516	0.800197	2.41e-15	1.85e-13
NM_178363|0|Ylpm1|+	-0.449923	6.82533	2.73e-15	2.09e-13
NM_008740|0|Nsf|-	0.417752	7.33786	2.86e-15	2.18e-13
NM_001166634|0|Gm4302|+	1.04607	3.04954	2.96e-15	2.25e-13
NR_033485|0|4933403O03Rik|-	2.40266	0.578363	3.17e-15	2.4e-13
NM_019713|0|Rassf1|+	-0.831536	3.56409	3.26e-15	2.45e-13
NM_145390|0|Tnpo2|+	-0.463061	7.34934	3.27e-15	2.45e-13
NM_008609|0|Mmp15|+	1.02453	2.93765	3.71e-15	2.78e-13
NM_153404|0|Liph|-	0.759467	3.99787	3.73e-15	2.78e-13
NM_010680|0|Lama3|+	1.11603	2.77025	4.69e-15	3.49e-13
NM_053096|0|Cml2|-	1.60292	1.60615	4.84e-15	3.58e-13
NM_011242|0|Rasgrp2|+	-0.591005	4.90929	4.98e-15	3.66e-13
NM_008610|0|Mmp2|+	1.21758	2.82563	4.98e-15	3.66e-13
NM_011542|0|Tcea3|+	-0.484953	6.00855	5.46e-15	4e-13
NM_028244|0|Rrp1b|+	-0.419904	7.30027	5.88e-15	4.29e-13
NR_028121|0|4930583H14Rik|-	1.0756	2.77414	6.38e-15	4.64e-13
NM_001163818|0|Ppp1r10|+	0.44384	6.75555	6.59e-15	4.77e-13
NM_001122997|0|Dnmt3b|+	-0.403096	8.09855	6.7e-15	4.83e-13
NM_028021|0|Myh14|-	0.77631	4.1967	7.21e-15	5.18e-13
NM_207272|0|Tdpoz4|+	1.05532	2.79079	7.23e-15	5.18e-13
NM_001163734|0|Rrp1b|+	-0.420186	7.22001	7.27e-15	5.19e-13
NM_001003961|0|Dnmt3b|+	-0.403267	8.11179	8.01e-15	5.69e-13
NM_001081148|0|Cyp2b23|-	-1.46208	2.29512	8.11e-15	5.75e-13
NM_001134459|0|Prickle2|-	1.32392	2.21228	8.32e-15	5.87e-13
NM_181395|0|Pxdn|+	0.821012	3.74007	8.71e-15	6.13e-13
NM_011708|0|Vwf|+	1.2289	2.31039	8.78e-15	6.16e-13
NM_001003963|0|Dnmt3b|+	-0.40325	8.09537	8.96e-15	6.26e-13
NM_001003960|0|Dnmt3b|+	-0.402676	8.09932	9.03e-15	6.28e-13
NM_023596|0|Slc29a3|-	0.573997	5.77448	9.53e-15	6.61e-13
NM_001169576|0|Ube2h|-	0.625556	4.49648	9.6e-15	6.61e-13
NM_009459|0|Ube2h|-	0.625556	4.49648	9.6e-15	6.61e-13
NM_007424|0|Acan|+	1.20488	2.37789	9.78e-15	6.71e-13
NM_001163131|0|Elf3|-	0.544773	5.35927	9.99e-15	6.83e-13
NM_010068|0|Dnmt3b|+	-0.402651	8.08277	1.02e-14	6.94e-13
NM_175934|0|Ppp1r10|+	0.438929	6.739	1.19e-14	8.07e-13
NM_001081146|0|Prickle2|-	1.31951	2.20929	1.2e-14	8.1e-13
NM_026358|0|4930583H14Rik|-	1.05953	2.72965	1.22e-14	8.2e-13
NM_001113735|0|Gm13057|+	1.03347	2.85888	1.24e-14	8.33e-13
NM_001113736|0|Gm13040|+	1.03347	2.85888	1.24e-14	8.33e-13
NM_008590|0|Mest|+	-0.451879	6.42791	1.26e-14	8.38e-13
NM_001252292|0|Mest|+	-0.44983	6.43259	1.43e-14	9.53e-13
NM_144794|0|Tmem63a|+	1.39177	1.8917	1.47e-14	9.76e-13
NM_001134461|0|Prickle2|-	1.31399	2.20526	1.53e-14	1.01e-12
NM_019737|0|B4galt6|-	-0.418844	7.70646	1.54e-14	1.02e-12
NM_008471|0|Krt19|-	1.67573	1.49828	1.58e-14	1.04e-12
NM_153743|0|Dnmt3a|+	0.498041	5.90427	1.66e-14	1.09e-12
NM_011491|0|Stc2|-	1.71797	1.31375	1.69e-14	1.1e-12
NM_001039514|0|Dhps|+	-0.600503	4.79545	1.9e-14	1.23e-12
NM_152804|0|Plk2|+	0.53668	5.24017	1.97e-14	1.28e-12
NM_001037711|0|Cgn|-	0.692596	4.23028	2.02e-14	1.3e-12
NM_001174053|0|Camk2b|-	0.866628	3.52764	2.03e-14	1.31e-12
NM_001252202|0|Map4k4|+	0.412764	7.28397	2.16e-14	1.39e-12
NM_033652|0|Lmx1a|+	1.51154	1.63223	2.27e-14	1.45e-12
NM_001134460|0|Prickle2|-	1.273	2.29151	2.3e-14	1.47e-12
NM_007921|0|Elf3|-	0.539574	5.34725	2.33e-14	1.48e-12
NM_177776|0|Smtnl2|-	0.449474	6.11998	2.44e-14	1.54e-12
NM_001174054|0|Camk2b|-	0.871344	3.51644	2.71e-14	1.7e-12
NM_007595|0|Camk2b|-	0.871344	3.51644	2.71e-14	1.7e-12
NM_001252201|0|Map4k4|+	0.41244	7.31063	2.91e-14	1.82e-12
NM_001160412|0|Triml2|+	-0.444044	6.22356	3.21e-14	2.01e-12
NM_001252200|0|Map4k4|+	0.407873	7.34981	3.41e-14	2.13e-12
NM_011535|0|Tbx3|+	0.397777	8.82725	3.44e-14	2.14e-12
NM_198052|0|Tbx3|+	0.397644	8.82509	3.55e-14	2.2e-12
NM_001243748|0|Rassf1|+	-0.843698	3.42826	3.56e-14	2.2e-12
NM_001160268|0|Plekha6|+	1.25971	2.44854	3.78e-14	2.33e-12
NM_027884|0|Tns1|-	0.561019	5.44366	4.23e-14	2.6e-12
NM_008630|0|Mt2|+	-0.419292	8.14553	4.3e-14	2.63e-12
NM_009670|0|Ank3|+	0.825454	3.47558	4.43e-14	2.71e-12
NM_026555|0|Rcn3|-	0.792375	3.85819	5.41e-14	3.29e-12
NM_008696|0|Map4k4|+	0.405719	7.34455	5.51e-14	3.34e-12
NM_001100461|0|Pnma5|-	-0.845626	3.39066	6.44e-14	3.89e-12
NM_011844|0|Mgll|+	1.01476	2.79278	6.63e-14	3.99e-12
NM_001173506|0|Mtap1a|+	-0.546264	6.30584	6.75e-14	4.05e-12
NM_015731|0|Atp9a|-	0.642042	4.27052	6.9e-14	4.13e-12
NM_007658|0|Cdc25a|+	-0.390204	7.27049	6.95e-14	4.15e-12
NM_001166251|0|Mgll|+	1.02328	2.77967	7.25e-14	4.32e-12
NM_009846|0|Cd24a|+	0.547606	4.91226	7.49e-14	4.44e-12
NM_145222|0|B3gnt7|+	-0.428513	6.31969	7.83e-14	4.64e-12
NM_001161541|0|Islr2|-	-0.66011	4.29688	8.06e-14	4.76e-12
NM_025590|0|Acot11|-	0.958306	2.92187	8.32e-14	4.89e-12
NM_153532|0|Zfp280c|-	-0.627735	4.63805	9.07e-14	5.32e-12
NM_001177352|0|Myc|+	-0.445585	6.20821	9.18e-14	5.35e-12
NM_010849|0|Myc|+	-0.445585	6.20821	9.18e-14	5.35e-12
NM_170688|0|Ank3|+	0.835122	3.41245	9.66e-14	5.6e-12
NM_170728|0|Ank3|+	0.835122	3.41245	9.66e-14	5.6e-12
NM_177193|0|Islr2|-	-0.659136	4.29709	9.79e-14	5.66e-12
NM_021530|0|Slc4a8|+	0.75387	3.80291	9.83e-14	5.67e-12
NM_032393|0|Mtap1a|+	-0.54651	6.31726	9.98e-14	5.73e-12
NM_182930|0|Plekha6|+	1.23981	2.45702	1e-13	5.73e-12
NM_022409|0|Zfp296|+	-0.459343	6.61144	1.02e-13	5.81e-12
NM_014193|0|Cacna1s|+	1.12022	2.42502	1.02e-13	5.81e-12
NM_028973|0|Lrrc15|-	1.11994	2.77833	1.08e-13	6.12e-12
NM_009694|0|Apobec2|-	0.923643	3.02342	1.1e-13	6.25e-12
NM_001166650|0|Zfp280c|-	-0.634326	4.60862	1.11e-13	6.27e-12
NM_001177353|0|Myc|+	-0.443068	6.20636	1.18e-13	6.6e-12
NM_001177354|0|Myc|+	-0.443068	6.20636	1.18e-13	6.6e-12
NM_001166648|0|Zfp280c|-	-0.630115	4.63327	1.18e-13	6.63e-12
NM_177078|0|Adrbk2|-	0.991788	2.79072	1.28e-13	7.14e-12
NM_001161535|0|Islr2|-	-0.655661	4.29499	1.36e-13	7.56e-12
NM_011805|0|Dido1|-	-0.52096	6.44051	1.38e-13	7.65e-12
NM_028814|0|2810403A07Rik|+	-0.431668	6.30158	1.4e-13	7.72e-12
NM_001161540|0|Islr2|-	-0.655591	4.29255	1.4e-13	7.72e-12
NM_001167936|0|Zyg11a|-	-0.570164	5.08353	1.49e-13	8.2e-12
NM_021565|0|Midn|+	-0.437603	8.18917	1.52e-13	8.36e-12
NM_133189|0|Cacng7|+	-0.694154	4.27785	1.58e-13	8.64e-12
NM_001042660|0|Smad7|+	0.412422	7.49006	1.65e-13	9e-12
NM_001081049|0|Mll1|-	-0.503091	6.76946	1.73e-13	9.44e-12
NM_001166649|0|Zfp280c|-	-0.626872	4.63268	1.74e-13	9.46e-12
NM_001161536|0|Islr2|-	-0.653085	4.30489	1.81e-13	9.81e-12
NM_001166249|0|Mgll|+	1.03324	2.70151	1.86e-13	1e-11
NM_001081023|0|Cacna1s|+	1.10806	2.42139	2.18e-13	1.17e-11
NM_027652|0|Ept1|+	-0.457925	5.87803	2.38e-13	1.28e-11
NM_001161537|0|Islr2|-	-0.649624	4.3028	2.51e-13	1.35e-11
NM_001161538|0|Islr2|-	-0.650631	4.30104	2.54e-13	1.35e-11
NM_001161539|0|Islr2|-	-0.648935	4.30002	2.79e-13	1.49e-11
NM_010881|0|Ncoa1|-	0.517407	5.31441	3.07e-13	1.63e-11
NM_001166636|0|Gm4312|+	1.02835	2.86839	3.24e-13	1.71e-11
NM_001166637|0|Gm4301|+	1.02835	2.86839	3.24e-13	1.71e-11
NM_016689|0|Aqp3|-	0.439654	6.22373	3.25e-13	1.71e-11
NM_177152|0|Lrig3|+	0.684664	4.01789	3.28e-13	1.72e-11
NM_016919|0|Col5a3|-	1.37835	1.77471	3.3e-13	1.73e-11
NM_009685|0|Apbb1|-	0.857859	3.13756	3.35e-13	1.75e-11
NM_175380|0|Gpd1l|-	0.518526	5.29571	3.59e-13	1.87e-11
NM_009484|0|Uty|-	-2.5535	0.212338	3.7e-13	1.92e-11
NM_009932|0|Col4a2|+	0.777308	3.69502	3.94e-13	2.04e-11
NM_181404|0|Kank1|+	0.662627	4.11919	3.95e-13	2.04e-11
NM_010890|0|Nedd4|+	-0.357751	10.4068	3.96e-13	2.04e-11
NM_009369|0|Tgfbi|+	0.88169	3.06925	4.17e-13	2.14e-11
NR_028320|0|AU015836|+	0.81682	3.59696	4.36e-13	2.24e-11
NM_130878|0|Cdhr1|-	1.59202	1.43712	4.64e-13	2.38e-11
NM_178365|0|Pacsin1|+	1.25934	2.43448	4.76e-13	2.43e-11
NM_009538|0|Plagl1|+	-1.47956	1.96116	4.9e-13	2.5e-11
NM_172476|0|Tmc7|-	1.25498	2.03278	5.63e-13	2.86e-11
NM_175276|0|Fhod3|+	0.769777	3.57481	5.86e-13	2.97e-11
NM_023842|0|Dsp|+	0.752796	4.11292	6.13e-13	3.1e-11
NM_011107|0|Pla2g1b|+	0.542398	4.90499	6.14e-13	3.1e-11
NM_144880|0|Ppp2r5a|-	-0.427939	6.24025	6.18e-13	3.11e-11
NM_026046|0|Zfp329|-	-0.609101	4.40865	6.46e-13	3.24e-11
NM_183408|0|Pde4a|+	0.90489	3.01322	6.88e-13	3.44e-11
NM_152823|0|Unc5cl|+	1.56469	1.6264	7.19e-13	3.59e-11
NM_001164433|0|Mical1|+	0.598451	4.50489	7.27e-13	3.62e-11
NM_001042605|0|Cd74|+	1.0079	2.71477	7.48e-13	3.71e-11
NM_025591|0|Fam136a|+	-0.403617	6.92421	7.58e-13	3.75e-11
NM_010517|0|Igfbp4|+	-0.848334	3.49596	8.14e-13	4.02e-11
NM_009482|0|Utf1|+	-0.376756	8.73872	8.56e-13	4.22e-11
NM_138315|0|Mical1|+	0.579795	4.59758	8.66e-13	4.26e-11
NM_007880|0|Arid3a|+	0.685145	4.11721	8.8e-13	4.31e-11
NM_033474|0|Arvcf|+	0.525966	5.11409	9.93e-13	4.86e-11
NM_001253885|0|Apbb1|-	0.823083	3.19577	1.05e-12	5.11e-11
NM_130447|0|Dusp16|-	0.660401	4.02611	1.08e-12	5.25e-11
NM_183355|0|Pbx1|-	0.796403	3.34594	1.08e-12	5.25e-11
NM_028994|0|Pck2|+	0.520326	5.29473	1.09e-12	5.28e-11
NM_145226|0|Oas3|-	1.19565	2.02712	1.09e-12	5.28e-11
NM_001253886|0|Apbb1|-	0.821911	3.19503	1.11e-12	5.35e-11
NR_001461|0|Kcnq1ot1|-	-1.44157	2.57526	1.12e-12	5.39e-11
NM_010545|0|Cd74|+	1.0024	2.69432	1.18e-12	5.66e-11
NM_183297|0|Nxph4|-	2.04799	0.654073	1.19e-12	5.68e-11
NM_029142|0|4930502E18Rik|+	-1.36657	1.71953	1.19e-12	5.69e-11
NM_172584|0|Itpk1|-	-0.386817	7.661	1.22e-12	5.83e-11
NM_001033472|0|A830080D01Rik|+	-0.458252	6.03808	1.24e-12	5.91e-11
NM_001111043|0|Serpinh1|-	0.574897	5.58913	1.34e-12	6.34e-11
NM_001111044|0|Serpinh1|-	0.573839	5.58815	1.34e-12	6.35e-11
NR_028497|0|Gm13315|+	0.846806	3.324	1.41e-12	6.66e-11
NM_175242|0|Ppp1r18|+	-0.542202	5.45758	1.41e-12	6.66e-11
NM_008795|0|Cdk18|-	0.727863	4.09288	1.43e-12	6.73e-11
NM_018754|0|Sfn|-	-0.561111	4.97605	1.49e-12	6.98e-11
NM_001164663|0|9830001H06Rik|-	0.638908	4.36355	1.49e-12	6.98e-11
NM_010145|0|Ephx1|-	0.912072	2.93959	1.53e-12	7.14e-11
NM_173737|0|8430410A17Rik|+	-0.404247	6.6193	1.58e-12	7.33e-11
NM_001033225|0|Pnrc1|-	0.481863	5.53778	1.75e-12	8.12e-11
NM_009657|0|Aldoc|+	0.913308	2.86688	1.76e-12	8.16e-11
NM_001170345|0|Gm2058|-	0.641295	4.15245	1.94e-12	8.97e-11
NM_029035|0|Spsb1|-	0.928858	3.07791	2e-12	9.23e-11
NM_019389|0|Vcan|-	0.586142	5.02511	2.07e-12	9.5e-11
NM_001025250|0|Vegfa|-	0.561664	4.95886	2.23e-12	1.02e-10
NM_001005341|0|Ypel2|-	0.853891	3.35814	2.28e-12	1.04e-10
NM_201409|0|Dub1a|-	0.892959	3.09248	2.29e-12	1.04e-10
NM_011060|0|Padi3|-	1.5114	1.36395	2.35e-12	1.07e-10
NM_172381|0|AI314180|-	-0.632732	4.28843	2.37e-12	1.08e-10
NM_170730|0|Ank3|+	0.801965	3.30738	2.39e-12	1.09e-10
NM_001253680|0|Slc7a7|-	-0.456145	5.71238	2.52e-12	1.14e-10
NM_001085522|0|Gm13251|-	0.48304	5.93353	2.62e-12	1.18e-10
NM_133187|0|Fam198b|+	0.852628	3.22131	2.71e-12	1.21e-10
NM_134063|0|BC016423|-	-0.472943	6.14598	2.71e-12	1.21e-10
NM_009328|0|Tcf15|+	-0.476893	5.8812	2.71e-12	1.21e-10
NM_172761|0|Mthfsd|-	-0.788107	3.43691	2.85e-12	1.28e-10
NM_001169577|0|Ube2h|-	0.612939	4.26392	3.13e-12	1.4e-10
NM_172989|0|Lpar1|-	0.511224	5.57908	3.4e-12	1.51e-10
NM_025708|0|Tmem186|-	-0.565736	4.71986	3.45e-12	1.53e-10
NM_023047|0|Dpysl5|+	0.932039	2.94501	3.57e-12	1.58e-10
NM_025721|0|Spesp1|-	1.00446	2.87715	3.67e-12	1.62e-10
NM_015734|0|Col5a1|+	0.647607	3.9788	3.68e-12	1.62e-10
NM_001013373|0|Tmprss13|+	2.86504	-0.252153	3.82e-12	1.68e-10
NM_009825|0|Serpinh1|-	0.566631	5.60016	3.86e-12	1.69e-10
NM_016780|0|Itgb3|+	1.01358	2.49538	3.86e-12	1.69e-10
NM_001136086|0|Dpysl3|-	1.1084	2.75889	3.99e-12	1.75e-10
NM_001081230|0|Mtap9|+	-0.628703	4.15513	4.15e-12	1.81e-10
NM_010910|0|Nefl|+	-0.700423	3.68457	4.19e-12	1.82e-10
NM_009880|0|Cdx1|-	-0.499684	5.43356	4.55e-12	1.98e-10
NM_009505|0|Vegfa|-	0.555644	4.949	4.66e-12	2.02e-10
NM_207205|0|Igsf3|+	0.544645	4.94859	4.73e-12	2.04e-10
NM_001025257|0|Vegfa|-	0.557537	4.90643	4.78e-12	2.06e-10
NM_138679|0|Ash1l|+	-0.509683	5.42899	4.87e-12	2.1e-10
NM_001253679|0|Slc7a7|-	-0.451284	5.73906	4.95e-12	2.13e-10
NM_001081249|0|Vcan|-	0.578428	5.13696	5.25e-12	2.25e-10
NM_001252293|0|Mest|+	-0.424291	6.1738	5.36e-12	2.29e-10
NM_010706|0|Lgals4|+	0.934933	2.77051	5.4e-12	2.3e-10
NM_175511|0|Fam78a|-	0.888054	3.33278	5.42e-12	2.31e-10
NM_001031814|0|Smg1|-	-0.416434	7.67134	5.71e-12	2.43e-10
NM_027238|0|Ttc39b|-	-0.413179	6.68932	5.88e-12	2.5e-10
NM_010907|0|Nfkbia|-	0.628161	4.36382	5.95e-12	2.52e-10
NM_010588|0|Jag2|-	0.701816	3.72642	6.12e-12	2.58e-10
NM_033373|0|Krt23|-	-1.67879	1.08091	6.14e-12	2.59e-10
NM_053155|0|Clmn|-	0.782485	3.50893	6.51e-12	2.74e-10
NM_010336|0|Lpar1|-	0.505176	5.56999	6.81e-12	2.86e-10
NM_008538|0|Marcks|-	0.505651	5.4454	6.87e-12	2.88e-10
NM_026708|0|Tlcd1|+	-0.63081	4.23973	6.97e-12	2.91e-10
NM_175155|0|Sash1|-	0.497743	5.22098	7.15e-12	2.98e-10
NM_001113549|0|Ltbp4|-	-0.35199	7.56463	7.95e-12	3.31e-10
NM_001039501|0|Wfdc10|+	5.41311	-1.469	8.4e-12	3.49e-10
NM_001040682|0|Clmn|-	0.777631	3.50258	8.51e-12	3.53e-10
NM_029851|0|Dync2h1|-	-0.750991	3.36912	9.32e-12	3.85e-10
NM_030187|0|Ak7|+	0.619514	4.17264	9.36e-12	3.86e-10
NM_001025388|0|Gm5506|+	0.338257	11.095	9.78e-12	4.03e-10
NM_019413|0|Robo1|+	0.476458	5.43689	1.08e-11	4.43e-10
NM_009468|0|Dpysl3|-	1.09984	2.78254	1.1e-11	4.5e-10
NM_011405|0|Slc7a7|-	-0.443638	5.77481	1.2e-11	4.9e-10
NM_023402|0|Myl12b|-	-0.45916	5.47032	1.21e-11	4.94e-10
NM_011914|0|Whsc2|-	0.366373	6.71443	1.23e-11	5.02e-10
NM_011720|0|Wnt8b|+	3.49154	-0.785076	1.26e-11	5.11e-10
NM_009530|0|Atrx|-	-0.3624	8.62566	1.35e-11	5.47e-10
NM_001146710|0|Ppp1r18|+	-0.523882	5.3228	1.36e-11	5.5e-10
NM_033524|0|Spred1|+	-0.425175	6.27386	1.45e-11	5.87e-10
NM_175641|0|Ltbp4|-	-0.348489	7.55604	1.46e-11	5.89e-10
NM_172132|0|Kdm4b|+	0.477116	5.17837	1.5e-11	6.05e-10
NM_170598|0|Rbm12|-	-0.380378	6.73981	1.55e-11	6.22e-10
NM_029397|0|Rbm12|-	-0.380239	6.74024	1.58e-11	6.33e-10
NM_001205336|0|Arap3|-	1.19283	1.88251	1.67e-11	6.7e-10
NR_045047|0|2810011L19Rik|+	1.47653	1.25939	1.69e-11	6.75e-10
NM_019798|0|Pde4a|+	0.890883	2.89156	1.73e-11	6.9e-10
NM_016690|0|Hnrpdl|-	-0.35741	7.0422	1.8e-11	7.14e-10
NM_016795|0|Srpk1|-	-0.408651	6.33013	1.8e-11	7.16e-10
NM_016783|0|Pgrmc1|+	-0.404132	6.17193	1.83e-11	7.24e-10
NM_013515|0|Stom|-	0.936261	2.93161	1.89e-11	7.47e-10
NM_008594|0|Mfge8|-	0.354279	6.98756	1.93e-11	7.6e-10
NM_181072|0|Myo1e|+	0.461232	5.41846	1.99e-11	7.82e-10
NR_030669|0|1700034H15Rik|-	-0.733222	3.71719	2.01e-11	7.89e-10
NM_080436|0|Rdh1|+	1.39865	1.55911	2.05e-11	8.03e-10
NM_031163|0|Col2a1|-	1.04092	2.50328	2.1e-11	8.22e-10
NM_001033793|0|Ubtfl1|+	1.44042	1.68501	2.27e-11	8.88e-10
NM_001113515|0|Col2a1|-	1.05061	2.49386	2.29e-11	8.92e-10
NM_010612|0|Kdr|-	-1.23631	1.71062	2.38e-11	9.24e-10
NM_001146711|0|Ppp1r18|+	-0.520536	5.31028	2.41e-11	9.38e-10
NM_016677|0|Hpcal1|+	0.653394	3.9453	2.42e-11	9.4e-10
NM_172719|0|Gcn1l1|+	-0.33666	7.6767	2.52e-11	9.74e-10
NM_172607|0|Naprt1|-	-0.749994	3.38707	2.54e-11	9.79e-10
NM_146155|0|Ahdc1|+	-0.34443	7.64558	2.66e-11	1.02e-09
NM_009337|0|Tcl1|-	0.41068	5.85631	2.88e-11	1.11e-09
NM_177461|0|Micall1|+	0.861993	2.8158	3.05e-11	1.17e-09
NM_010807|0|Marcksl1|+	-0.335523	8.90182	3.1e-11	1.19e-09
NM_139206|0|Arap3|-	1.17653	1.87075	3.11e-11	1.19e-09
NM_015767|0|Ttpa|+	0.696455	3.8708	3.25e-11	1.24e-09
NR_033570|0|Gm7104|-	0.747456	3.36083	3.26e-11	1.24e-09
NM_145581|0|Siglec5|+	1.79784	0.977593	3.42e-11	1.3e-09
NM_008655|0|Gadd45b|+	-0.637288	3.83154	3.56e-11	1.35e-09
NM_001040072|0|Nynrin|+	0.428265	5.7989	3.68e-11	1.39e-09
NM_175271|0|Lpar4|+	0.876452	3.16327	3.99e-11	1.51e-09
NM_133806|0|Uap1|-	0.507053	4.89925	4.09e-11	1.54e-09
NM_203319|0|Dhx37|-	-0.3849	6.32005	4.14e-11	1.56e-09
NM_001253759|0|Enox1|+	-0.471954	5.08027	4.24e-11	1.59e-09
NM_015826|0|Dmrt1|+	-0.483546	5.17273	4.49e-11	1.68e-09
NM_001113383|0|Gls|-	-0.462496	5.43748	4.59e-11	1.72e-09
NM_001081635|0|Ccnd3|+	-0.331854	8.1408	4.77e-11	1.78e-09
NM_008029|0|Flt4|+	0.867041	3.00491	4.87e-11	1.82e-09
NM_172813|0|Enox1|+	-0.471291	5.07648	4.91e-11	1.83e-09
NM_001166482|0|Mthfsd|-	-0.763372	3.27668	4.91e-11	1.83e-09
NM_001081636|0|Ccnd3|+	-0.331424	8.15497	5.21e-11	1.93e-09
NM_015774|0|Ero1l|-	0.441715	5.94178	5.48e-11	2.03e-09
NM_001005507|0|Smg7|-	-0.330633	7.72672	5.56e-11	2.05e-09
NM_011386|0|Skil|+	0.401203	6.42356	5.68e-11	2.09e-09
NM_008855|0|Prkcb|+	1.0832	2.37461	5.76e-11	2.12e-09
NM_201386|0|Plec|-	-0.379975	7.00062	5.79e-11	2.12e-09
NM_201394|0|Plec|-	-0.380304	7.00279	5.79e-11	2.12e-09
NM_008654|0|Ppp1r15a|-	0.545885	5.07505	6.01e-11	2.2e-09
NM_001033189|0|C77080|-	-0.353927	7.29902	6.19e-11	2.26e-09
NM_201385|0|Plec|-	-0.379387	7.00046	6.27e-11	2.29e-09
NM_175651|0|Cnpy1|-	-0.812492	3.1129	6.31e-11	2.3e-09
NM_001039090|0|Skil|+	0.401484	6.41367	6.38e-11	2.31e-09
NM_001130149|0|Drosha|+	-0.34966	7.55583	6.38e-11	2.31e-09
NM_026799|0|Drosha|+	-0.34966	7.55583	6.38e-11	2.31e-09
NM_001160256|0|Smg7|-	-0.329419	7.71373	6.45e-11	2.33e-09
NM_001110192|0|Inpp5d|+	0.35681	6.713	6.7e-11	2.41e-09
NM_010566|0|Inpp5d|+	0.35681	6.713	6.7e-11	2.41e-09
NM_148942|0|Serpinb6c|-	1.07579	2.23482	6.91e-11	2.48e-09
NM_001163549|0|Plec|-	-0.37893	6.99835	6.96e-11	2.49e-09
NM_201391|0|Plec|-	-0.37893	6.99835	6.96e-11	2.49e-09
NM_001163478|0|Rabggtb|-	0.348259	6.88869	7.07e-11	2.53e-09
NM_201390|0|Plec|-	-0.378735	6.99824	7.1e-11	2.53e-09
NM_001033306|0|Shb|-	0.678174	3.90088	7.22e-11	2.57e-09
NM_001163542|0|Plec|-	-0.378414	6.99849	7.29e-11	2.59e-09
NM_011117|0|Plec|-	-0.378414	6.99849	7.29e-11	2.59e-09
NM_201387|0|Plec|-	-0.378436	6.99808	7.35e-11	2.6e-09
NM_001164203|0|Plec|-	-0.378405	6.99818	7.45e-11	2.63e-09
NM_201388|0|Plec|-	-0.378405	6.99818	7.45e-11	2.63e-09
NM_201392|0|Plec|-	-0.378204	6.99818	7.47e-11	2.63e-09
NM_001110193|0|Inpp5d|+	0.357419	6.63653	7.51e-11	2.64e-09
NM_011231|0|Rabggtb|-	0.346542	6.9085	7.51e-11	2.64e-09
NM_001045489|0|Mfge8|-	0.343809	6.97163	7.62e-11	2.67e-09
NM_001163540|0|Plec|-	-0.378174	6.99974	7.78e-11	2.71e-09
NM_201389|0|Plec|-	-0.378174	6.99974	7.78e-11	2.71e-09
NM_012006|0|Acot1|+	0.913144	2.99432	7.78e-11	2.71e-09
NM_021522|0|Usp14|-	-0.400273	7.17212	7.8e-11	2.71e-09
NM_201393|0|Plec|-	-0.378037	6.99844	7.84e-11	2.72e-09
NM_133804|0|Tmem132a|-	0.506357	4.66262	7.89e-11	2.73e-09
NM_182992|0|Mypn|-	0.845417	3.31267	7.89e-11	2.73e-09
NM_021436|0|Tmeff1|+	0.359162	6.80993	8.04e-11	2.78e-09
NM_021415|0|Cacna1h|-	2.10696	0.27148	8.59e-11	2.96e-09
NM_019588|0|Plce1|+	0.760263	3.14808	8.77e-11	3.01e-09
NR_028094|0|Rabggtb|-	0.344814	6.92116	8.77e-11	3.01e-09
NM_001081390|0|Palld|-	0.649798	4.09885	8.82e-11	3.03e-09
NM_001161747|0|Palm|+	0.631454	4.06978	8.93e-11	3.06e-09
NR_028095|0|Rabggtb|-	0.34318	6.94053	9.11e-11	3.12e-09
NM_008482|0|Lamb1|+	0.422395	5.76686	9.29e-11	3.17e-09
NM_029632|0|Ppp1r11|-	-0.522558	4.80632	9.32e-11	3.18e-09
NM_027143|0|Khnyn|+	0.664085	4.2399	9.5e-11	3.23e-09
NM_177899|0|Zfp866|-	-0.504564	4.78529	9.57e-11	3.25e-09
NM_015798|0|Fbxo15|+	0.372027	7.79046	9.67e-11	3.28e-09
NM_023128|0|Palm|+	0.627617	4.07285	1e-10	3.39e-09
NM_001077696|0|Hdac5|-	0.479198	5.04228	1.01e-10	3.39e-09
NM_010412|0|Hdac5|-	0.479198	5.04228	1.01e-10	3.39e-09
NM_001252505|0|St6gal1|+	0.826012	2.86619	1.01e-10	3.4e-09
NM_001033352|0|Klhl21|+	-0.444999	5.8022	1.04e-10	3.49e-09
NR_028096|0|Rabggtb|-	0.342133	6.94172	1.04e-10	3.49e-09
NM_001164598|0|Irf2bp2|-	-0.451275	5.46423	1.04e-10	3.49e-09
NM_001205037|0|Gm11544|-	1.38407	1.48883	1.07e-10	3.59e-09
NM_028060|0|Slc35f2|+	-0.471352	5.2315	1.09e-10	3.63e-09
NM_001008542|0|Mxi1|+	0.490738	5.00171	1.1e-10	3.65e-09
NM_001163691|0|Cacna1h|-	2.0927	0.260555	1.12e-10	3.74e-09
NM_009667|0|Ampd3|+	0.782587	3.18495	1.15e-10	3.83e-09
NM_001253857|0|Tet1|-	-0.360801	9.35763	1.18e-10	3.91e-09
NM_027384|0|Tet1|-	-0.360168	9.35104	1.19e-10	3.93e-09
NM_001081376|0|Chd5|+	0.759758	3.26221	1.19e-10	3.94e-09
NM_001038589|0|Usp14|-	-0.3999	7.12499	1.2e-10	3.97e-09
NM_145933|0|St6gal1|+	0.806248	2.96698	1.23e-10	4.06e-09
NM_011897|0|Spry2|-	0.343243	7.62738	1.27e-10	4.19e-09
NM_001177995|0|Prdm16|-	0.899155	2.73737	1.28e-10	4.19e-09
NM_027504|0|Prdm16|-	0.88974	2.75869	1.29e-10	4.22e-09
NM_029216|0|Chd5|+	0.758563	3.24938	1.29e-10	4.23e-09
NR_028098|0|Rabggtb|-	0.347892	6.7527	1.46e-10	4.76e-09
NM_175518|0|D730040F13Rik|-	-0.490921	5.62275	1.54e-10	5.02e-09
NM_019763|0|Spen|-	-0.405934	7.81993	1.57e-10	5.1e-09
NM_001252508|0|D430019H16Rik|+	2.15673	0.312589	1.6e-10	5.2e-09
NM_175668|0|Gpr4|+	-0.515904	4.56905	1.63e-10	5.27e-09
NM_001160257|0|Smg7|-	-0.321577	7.68918	1.64e-10	5.3e-09
NM_173781|0|Rab6b|+	-0.936573	2.68483	1.66e-10	5.36e-09
NM_001163479|0|Rabggtb|-	0.346695	6.75405	1.7e-10	5.49e-09
NM_001163749|0|Camsap3|+	0.433965	5.4863	1.76e-10	5.69e-09
NM_008230|0|Hdc|-	1.55343	1.13176	1.8e-10	5.8e-09
NM_027171|0|Camsap3|+	0.433342	5.48556	1.85e-10	5.93e-09
NM_029639|0|1600029D21Rik|+	0.972261	2.40051	1.85e-10	5.94e-09
NM_010180|0|Fbln1|+	0.399734	5.75424	1.88e-10	6.01e-09
NM_078477|0|Klf16|-	-0.391756	6.29632	1.98e-10	6.33e-09
NM_001081001|0|Brca2|+	-0.408775	6.73208	1.99e-10	6.37e-09
NM_007632|0|Ccnd3|+	-0.322522	8.31727	2.01e-10	6.39e-09
NM_001040111|0|Arap1|+	0.491547	4.7345	2.02e-10	6.44e-09
NM_009230|0|Soat1|-	0.533447	4.51655	2.04e-10	6.48e-09
NM_001177694|0|Gm4858|+	1.04555	2.16726	2.05e-10	6.5e-09
NM_028410|0|Prkrir|+	-0.362893	6.28758	2.12e-10	6.73e-09
NM_001164089|0|Cops7a|-	-0.366668	6.52646	2.13e-10	6.73e-09
NR_028097|0|Rabggtb|-	0.342962	6.78966	2.16e-10	6.82e-09
NM_025414|0|Myo19|+	-0.472738	4.88303	2.23e-10	7.04e-09
NM_145448|0|9030617O03Rik|+	0.756033	3.24484	2.27e-10	7.14e-09
NM_009255|0|Serpine2|-	0.793791	3.04078	2.33e-10	7.31e-09
NM_013660|0|Sema4d|-	0.480179	5.08214	2.44e-10	7.67e-09
NM_007408|0|Plin2|-	0.624012	3.83699	2.54e-10	7.97e-09
NM_146035|0|Mgat2|+	-0.428712	5.72845	2.6e-10	8.13e-09
NM_175450|0|Wdr18|+	-0.338361	7.27728	2.63e-10	8.21e-09
NM_207255|0|Zfp532|+	-0.365001	6.99689	2.65e-10	8.26e-09
NM_001252506|0|St6gal1|+	0.823367	2.79397	2.65e-10	8.26e-09
NM_009765|0|Brca2|+	-0.406561	6.72727	2.76e-10	8.56e-09
NM_009199|0|Slc1a1|+	0.804011	3.03177	2.86e-10	8.88e-09
NM_019488|0|Slc2a8|-	0.661325	3.6466	2.99e-10	9.25e-09
NM_026644|0|Agpat4|+	0.728709	3.44395	3.12e-10	9.65e-09
NM_172491|0|D130040H23Rik|+	-0.861754	2.69984	3.18e-10	9.82e-09
NM_001081668|0|Nup62cl|-	-0.478778	5.03166	3.21e-10	9.89e-09
NM_177386|0|Sfmbt2|+	-0.501498	4.67296	3.22e-10	9.91e-09
NM_019869|0|Rbm14|-	-0.328012	8.06149	3.33e-10	1.02e-08
NM_001085538|0|Gm11757|-	1.10854	1.88495	3.34e-10	1.02e-08
NM_001177578|0|Gm13871|-	1.10854	1.88495	3.34e-10	1.02e-08
NM_008153|0|Cmklr1|-	0.712608	3.85536	3.36e-10	1.03e-08
NM_009872|0|Cdk5r2|+	0.888895	2.85201	3.5e-10	1.07e-08
NM_001198808|0|Sfmbt2|+	-0.500578	4.6695	3.65e-10	1.11e-08
NM_020048|0|Med20|+	-0.457862	5.07837	3.9e-10	1.19e-08
NM_001005508|0|Arhgap30|+	0.597205	3.94522	3.92e-10	1.19e-08
NM_001038613|0|Olfm1|+	1.12973	2.00094	4.07e-10	1.24e-08
NM_001161430|0|Nxt2|+	-0.455025	5.12105	4.08e-10	1.24e-08
NM_001159725|0|Rab17|-	3.10734	-0.929404	4.17e-10	1.26e-08
NM_172782|0|Nxt2|+	-0.451391	5.13734	4.19e-10	1.27e-08
NM_008506|0|Mycl1|+	0.667678	3.66112	4.22e-10	1.27e-08
NM_001029988|0|Fat2|-	2.65046	-0.292815	4.82e-10	1.45e-08
NM_133983|0|Cd276|-	0.459835	4.94941	4.89e-10	1.47e-08
NM_145569|0|Mat2a|-	-0.336605	8.65972	5.07e-10	1.52e-08
NM_001048054|0|Dusp16|-	0.645239	3.6704	5.08e-10	1.52e-08
NM_001081150|0|Lonrf1|-	-0.42488	5.29163	5.13e-10	1.53e-08
NM_029416|0|Klf17|-	1.87855	0.621456	5.49e-10	1.64e-08
NM_001033276|0|Mll2|-	-0.387511	7.23956	5.88e-10	1.76e-08
NM_007994|0|Fbp2|-	0.865722	2.79154	5.9e-10	1.76e-08
NM_010707|0|Lgals6|+	0.919122	2.51599	6.44e-10	1.92e-08
NM_001029837|0|Pik3cd|-	0.560463	4.05176	6.69e-10	1.99e-08
NM_020605|0|Jph3|+	2.10404	0.488789	6.79e-10	2.01e-08
NM_178703|0|Slc6a1|+	-0.622298	3.90787	6.86e-10	2.03e-08
NM_001252532|0|Llgl2|+	-0.322209	7.41715	6.91e-10	2.05e-08
NM_001166390|0|Ptp4a3|+	0.562603	4.33829	7.01e-10	2.07e-08
NM_145438|0|Llgl2|+	-0.321898	7.41621	7.11e-10	2.1e-08
NM_172632|0|Mapk4|-	-0.704785	3.47873	7.12e-10	2.1e-08
NM_018738|0|Igtp|+	2.35976	0.133973	7.13e-10	2.1e-08
NM_027184|0|Ipmk|+	0.34503	6.70174	7.37e-10	2.16e-08
NM_008998|0|Rab17|-	2.89264	-0.741955	7.37e-10	2.16e-08
NM_001110211|0|Anxa6|-	0.385827	5.85401	7.81e-10	2.28e-08
NM_013472|0|Anxa6|-	0.385827	5.85401	7.81e-10	2.28e-08
NM_178655|0|Ank2|-	0.864766	2.69767	7.82e-10	2.28e-08
NM_007957|0|Esx1|-	1.73341	0.953115	7.89e-10	2.3e-08
NM_001163571|0|Senp3|-	-0.331956	7.46819	8.05e-10	2.34e-08
NM_019440|0|Irgm2|+	1.61474	0.915126	8.13e-10	2.36e-08
NM_021480|0|Tdh|-	-0.369044	6.28806	8.51e-10	2.47e-08
NM_001033260|0|Stox1|-	1.2298	1.47076	9.06e-10	2.62e-08
NM_030143|0|Ddit4l|+	0.57661	4.0707	9.06e-10	2.62e-08
NM_001122603|0|Fcgbp|+	1.45924	1.08217	9.25e-10	2.67e-08
NM_001103179|0|Brwd1|-	-0.357776	6.42306	9.3e-10	2.68e-08
NM_054040|0|Tulp4|+	0.572338	3.98675	9.31e-10	2.68e-08
NM_021278|0|Tmsb4x|-	-0.339511	7.16782	9.32e-10	2.68e-08
NM_001081127|0|Adamts14|-	0.607685	3.78679	9.33e-10	2.68e-08
NM_138651|0|Cds2|+	0.316598	7.55289	9.61e-10	2.76e-08
NM_012003|0|Cops7a|-	-0.318279	7.23758	9.71e-10	2.78e-08
NM_028664|0|Ankrd45|+	0.534253	4.28704	9.78e-10	2.8e-08
NM_001126330|0|Trp73|-	0.847901	2.90047	9.8e-10	2.8e-08
NM_008484|0|Lamb3|+	1.51591	1.08521	9.97e-10	2.84e-08
NM_016673|0|Cntfr|-	-0.718974	3.12233	1.06e-09	3.03e-08
NM_001164052|0|Pik3cd|-	0.556042	4.0394	1.07e-09	3.04e-08
NM_009106|0|Rtkn|+	0.544922	4.38638	1.09e-09	3.09e-08
NM_028602|0|Tex19.1|+	-0.368903	6.36605	1.09e-09	3.09e-08
NM_011642|0|Trp73|-	0.846948	2.86913	1.1e-09	3.12e-08
NM_001085412|0|Gm13078|+	1.57483	0.836508	1.16e-09	3.29e-08
NM_009287|0|Stim1|+	0.654937	3.73933	1.18e-09	3.32e-08
NM_001126331|0|Trp73|-	0.863459	2.81242	1.23e-09	3.48e-08
NM_001164049|0|Pik3cd|-	0.551422	4.05172	1.25e-09	3.52e-08
NM_001164050|0|Pik3cd|-	0.551422	4.05172	1.25e-09	3.52e-08
NM_001039155|0|Triobp|+	1.4929	1.18602	1.28e-09	3.6e-08
NM_133641|0|Rtkn|+	0.540234	4.38876	1.3e-09	3.65e-08
NM_001039106|0|Ddhd1|-	0.502599	4.47047	1.34e-09	3.74e-08
NM_175293|0|D630023F18Rik|-	0.77773	2.88679	1.34e-09	3.76e-08
NM_145076|0|Trim24|+	-0.324816	7.52015	1.36e-09	3.81e-08
NM_001136056|0|Cntfr|-	-0.716174	3.14778	1.37e-09	3.81e-08
NM_001172095|0|Kdm4c|+	0.376795	6.09763	1.37e-09	3.83e-08
NM_145152|0|Lrrc3|-	1.16399	1.74892	1.38e-09	3.85e-08
NM_010362|0|Gsto1|+	-0.483447	4.65822	1.4e-09	3.88e-08
NM_001038230|0|Anapc11|+	-0.376977	5.99771	1.41e-09	3.9e-08
NM_001081549|0|Rcan1|-	0.505192	4.52006	1.41e-09	3.9e-08
NM_008845|0|Pip4k2a|-	0.760329	2.97454	1.42e-09	3.92e-08
NM_023418|0|Pgam1|+	0.306382	8.28623	1.42e-09	3.93e-08
NM_025934|0|Riok2|+	-0.331455	7.10914	1.44e-09	3.97e-08
NM_008840|0|Pik3cd|-	0.549579	4.05374	1.44e-09	3.97e-08
NM_001136227|0|Rtkn|+	0.541081	4.38315	1.5e-09	4.14e-08
NM_016851|0|Irf6|+	0.860107	2.63016	1.51e-09	4.14e-08
NM_021523|0|Huwe1|+	-0.385727	9.31258	1.51e-09	4.15e-08
NM_001103181|0|Tulp4|+	0.571617	3.89753	1.52e-09	4.16e-08
NM_009873|0|Cdk6|+	-0.595632	4.26717	1.56e-09	4.25e-08
NM_023231|0|Stoml2|-	-0.382668	5.75398	1.62e-09	4.43e-08
NM_008197|0|H1f0|+	0.475918	5.48847	1.63e-09	4.44e-08
NM_001164051|0|Pik3cd|-	0.546033	4.06125	1.65e-09	4.49e-08
NM_001008543|0|Mxi1|+	0.48002	4.94619	1.65e-09	4.49e-08
NM_080467|0|Atp6v0a4|-	1.89235	0.853868	1.69e-09	4.58e-08
NM_001013779|0|Aim2|+	-0.556724	4.61946	1.79e-09	4.84e-08
NM_001033345|0|Gm216|+	1.32119	1.46081	1.82e-09	4.93e-08
NM_144787|0|Kdm4c|+	0.371215	6.1276	1.83e-09	4.95e-08
NM_175003|0|Arhgap44|-	0.619396	3.69871	1.91e-09	5.16e-08
NM_001130458|0|Tcn2|-	0.704959	3.5661	1.93e-09	5.19e-08
NM_001130459|0|Tcn2|-	0.704959	3.5661	1.93e-09	5.19e-08
NM_015749|0|Tcn2|-	0.704959	3.5661	1.93e-09	5.19e-08
NM_010585|0|Itpr1|+	-0.445556	5.0467	1.98e-09	5.32e-08
NM_172588|0|Serinc5|+	0.711508	3.31615	2.01e-09	5.38e-08
NM_178362|0|Sorbs1|-	0.683914	3.40777	2.01e-09	5.38e-08
NM_001082476|0|Ndor1|-	-0.375946	5.7863	2.04e-09	5.47e-08
NM_011175|0|Lgmn|-	0.502865	4.65154	2.06e-09	5.51e-08
NM_009440|0|Tsx|+	1.76052	0.663659	2.07e-09	5.51e-08
NM_021524|0|Nampt|+	0.333168	7.17125	2.09e-09	5.57e-08
NM_178874|0|Tmcc2|-	0.833462	2.97508	2.15e-09	5.72e-08
NM_001252541|0|Ndor1|-	-0.378402	5.73483	2.16e-09	5.73e-08
NM_001001980|0|Limch1|+	0.699787	3.31255	2.16e-09	5.74e-08
NM_001033405|0|Treml2|+	0.967899	2.22198	2.21e-09	5.85e-08
NM_010828|0|Cited2|+	0.368814	6.00858	2.24e-09	5.92e-08
NM_019811|0|Acss2|+	0.708786	3.31797	2.24e-09	5.92e-08
NM_001161420|0|Vldlr|+	2.14977	0.40154	2.25e-09	5.92e-08
NM_013703|0|Vldlr|+	2.14977	0.40154	2.25e-09	5.92e-08
NM_153505|0|Nckap1l|+	-0.512642	4.28695	2.35e-09	6.19e-08
NM_001177758|0|Pfkfb3|-	0.566229	4.02167	2.45e-09	6.44e-08
NM_183389|0|Duxbl|+	1.3224	1.21423	2.55e-09	6.7e-08
NM_178357|0|Klf11|+	0.466142	4.7946	2.6e-09	6.82e-08
NM_001081011|0|Srgap2|-	0.415061	5.98164	2.62e-09	6.86e-08
NM_023900|0|Plekhj1|-	-0.426682	5.28568	2.76e-09	7.21e-08
NM_183199|0|Usp44|+	0.8075	2.66355	2.8e-09	7.3e-08
NM_013720|0|Mga|+	-0.343627	7.8574	3.03e-09	7.91e-08
NM_001099288|0|Arhgap44|-	0.612224	3.69427	3.07e-09	8e-08
NM_010568|0|Insr|-	0.680766	3.54053	3.08e-09	8.01e-08
NM_016871|0|Tomm40|-	-0.322432	7.69491	3.18e-09	8.26e-08
NM_133198|0|Pygl|-	1.3327	1.40653	3.27e-09	8.47e-08
NM_175484|0|Coro2b|-	0.587147	4.02204	3.28e-09	8.51e-08
NM_025412|0|Pycrl|-	-0.424864	5.29355	3.29e-09	8.52e-08
NM_010708|0|Lgals9|-	1.01156	2.16021	3.31e-09	8.54e-08
NM_028149|0|Fbxl20|-	0.586925	4.13699	3.33e-09	8.59e-08
NM_001004357|0|Cntnap2|+	0.73975	2.94893	3.35e-09	8.64e-08
NM_008797|0|Pcx|+	0.426988	5.25584	3.41e-09	8.76e-08
NM_007881|0|Atn1|-	-0.342065	6.33237	3.45e-09	8.86e-08
NM_011574|0|Cirh1a|+	-0.332825	7.41665	3.53e-09	9.05e-08
NM_030702|0|Senp3|-	-0.328588	7.59018	3.62e-09	9.29e-08
NM_001177754|0|Pfkfb3|-	0.535232	4.15286	3.68e-09	9.41e-08
NM_001177757|0|Pfkfb3|-	0.535232	4.15286	3.68e-09	9.41e-08
NM_133232|0|Pfkfb3|-	0.535232	4.15286	3.68e-09	9.41e-08
NM_019995|0|Fam48a|+	-0.404046	5.45827	3.72e-09	9.47e-08
NM_146063|0|Krt79|-	2.63427	-0.292182	3.81e-09	9.71e-08
NM_001177752|0|Pfkfb3|-	0.543915	4.08119	3.84e-09	9.77e-08
NM_001159301|0|Lgals9|-	1.00492	2.1558	3.9e-09	9.91e-08
NM_199307|0|Ece1|+	0.40928	5.53793	3.91e-09	9.92e-08
NR_029382|0|Mir17hg|+	-0.466665	5.24679	3.96e-09	1e-07
NM_008226|0|Hcn2|+	0.551768	3.97243	4.06e-09	1.03e-07
NM_001162946|0|Pcx|+	0.424205	5.25941	4.07e-09	1.03e-07
NM_001126326|0|Gm11756|-	1.80316	0.351745	4.07e-09	1.03e-07
NM_001177753|0|Pfkfb3|-	0.533771	4.15581	4.18e-09	1.05e-07
NM_001177755|0|Pfkfb3|-	0.533771	4.15581	4.18e-09	1.05e-07
NM_001177756|0|Pfkfb3|-	0.533771	4.15581	4.18e-09	1.05e-07
NM_001164171|0|Myh6|-	0.903303	2.32292	4.21e-09	1.06e-07
NM_010856|0|Myh6|-	0.903303	2.32292	4.21e-09	1.06e-07
NM_025771|0|Cntnap2|+	0.724688	3.06386	4.29e-09	1.07e-07
NM_027982|0|Ppm1j|+	-0.558976	4.07914	4.32e-09	1.08e-07
NM_019466|0|Rcan1|-	0.513157	4.3552	4.34e-09	1.08e-07
NM_031257|0|Plekha2|-	0.44947	5.0078	4.46e-09	1.11e-07
NM_011319|0|Sars|-	0.310545	7.48138	4.55e-09	1.13e-07
NM_027126|0|Hfe2|+	1.21923	1.45751	4.59e-09	1.14e-07
NM_145533|0|Smox|+	0.817775	2.89038	4.6e-09	1.14e-07
NM_001025246|0|Trp53i11|+	0.476342	4.76137	4.68e-09	1.16e-07
NM_001037098|0|Nacc2|-	0.761589	2.85224	4.71e-09	1.17e-07
NM_001204979|0|Sars|-	0.310039	7.47995	4.73e-09	1.17e-07
NM_172821|0|Map3k13|+	1.42998	0.928486	4.74e-09	1.17e-07
NM_029153|0|Scamp1|-	0.455373	5.2896	4.76e-09	1.18e-07
NM_018872|0|Tmem131|-	-0.317546	7.95463	4.82e-09	1.19e-07
NM_001146085|0|Fbxo34|+	0.418124	5.10867	4.89e-09	1.2e-07
NM_001164274|0|Mga|+	-0.339075	7.79085	5.11e-09	1.26e-07
NM_009569|0|Zfpm1|+	0.675437	3.28542	5.14e-09	1.26e-07
NM_026495|0|Nacc2|-	0.75909	2.87223	5.16e-09	1.27e-07
NM_001177835|0|Smox|+	0.824361	2.76983	5.19e-09	1.27e-07
NM_001099644|0|Htr3a|-	2.53643	-0.518759	5.23e-09	1.28e-07
NM_013561|0|Htr3a|-	2.53643	-0.518759	5.23e-09	1.28e-07
NM_008064|0|Gaa|+	0.359685	5.92183	5.28e-09	1.29e-07
NM_001013368|0|E2f8|-	-0.40345	5.4421	5.31e-09	1.3e-07
NM_021713|0|Myg1|+	-0.374503	5.75124	5.34e-09	1.3e-07
NM_175124|0|Lrrc28|-	0.515113	4.70272	5.44e-09	1.33e-07
NM_172468|0|Snx30|+	0.460707	4.77508	5.54e-09	1.35e-07
NM_025864|0|Tmem206|+	-0.396797	5.57141	5.56e-09	1.35e-07
NM_001146086|0|Fbxo34|+	0.41623	5.10365	5.64e-09	1.37e-07
NM_001177833|0|Smox|+	0.813795	2.89835	5.74e-09	1.39e-07
NM_001163576|0|Parp10|-	1.46814	1.11696	5.84e-09	1.41e-07
NM_001168684|0|Tmcc3|+	1.32355	1.17388	5.98e-09	1.44e-07
NM_177026|0|Tmcc3|+	1.32355	1.17388	5.98e-09	1.44e-07
NM_173053|0|Limk2|-	0.371018	5.76965	6.21e-09	1.5e-07
NM_025541|0|Asf1a|+	-0.397989	5.68804	6.39e-09	1.54e-07
NM_001159344|0|Casz1|+	0.568093	4.17276	6.42e-09	1.54e-07
NM_010141|0|Epha7|+	-0.975989	2.20241	6.44e-09	1.55e-07
NM_001034962|0|Sorbs1|-	0.683157	3.31037	6.49e-09	1.56e-07
NM_008982|0|Ptprj|-	0.552242	4.00492	6.55e-09	1.57e-07
NM_008513|0|Lrp5|-	0.369923	5.76048	6.79e-09	1.62e-07
NM_008871|0|Serpine1|-	0.602893	3.75536	6.83e-09	1.63e-07
NM_028270|0|Aldh1b1|+	0.715627	3.3372	6.9e-09	1.65e-07
NM_001253887|0|Apbb1|-	0.8411	2.42394	7.02e-09	1.67e-07
NM_145125|0|Brwd1|-	-0.340655	6.38456	7.04e-09	1.68e-07
NM_027328|0|Prpf31|+	-0.310685	6.99374	7.05e-09	1.68e-07
NM_007962|0|Mpzl2|+	-0.429185	5.03807	7.11e-09	1.69e-07
NM_144925|0|Tnrc6a|+	-0.344682	6.69207	7.23e-09	1.72e-07
NM_001034963|0|Sorbs1|-	0.68091	3.309	7.24e-09	1.72e-07
NM_053108|0|Glrx|+	0.493403	4.5817	7.35e-09	1.74e-07
NM_001163138|0|Card6|-	0.853149	2.69902	7.35e-09	1.74e-07
NM_172962|0|Ddr1|-	0.461435	4.81241	7.36e-09	1.74e-07
NM_008706|0|Nqo1|-	-0.467065	4.84196	7.58e-09	1.79e-07
NM_010917|0|Nid1|+	0.31058	7.39793	7.7e-09	1.81e-07
NM_028908|0|4933403G14Rik|+	0.510789	4.2205	7.79e-09	1.83e-07
NM_001109748|0|Tomm40|-	-0.315915	7.71907	7.82e-09	1.84e-07
NM_010560|0|Il6st|+	-0.372662	6.36165	7.87e-09	1.85e-07
NM_024233|0|Rexo2|-	-0.425785	5.26258	7.97e-09	1.87e-07
NM_019498|0|Olfm1|+	1.01457	1.96185	8.01e-09	1.88e-07
NM_009705|0|Arg2|+	1.01601	2.02181	8.14e-09	1.91e-07
NM_010798|0|Mif|-	0.339879	7.40855	8.25e-09	1.93e-07
NM_152807|0|Ccdc137|+	-0.5408	4.17127	8.26e-09	1.93e-07
NM_028315|0|Dis3|-	-0.289253	7.95034	8.33e-09	1.94e-07
NM_009634|0|Adsl|+	-0.325172	6.64785	8.44e-09	1.97e-07
NM_001029876|0|Urb2|+	-0.292564	7.58927	8.5e-09	1.98e-07
NM_133840|0|Clp1|-	0.332724	6.20131	8.51e-09	1.98e-07
NM_008893|0|Pola2|-	-0.344321	6.07517	8.55e-09	1.98e-07
NM_030236|0|Fbxo34|+	0.412108	5.0949	8.65e-09	2.01e-07
NM_176845|0|Ddhd1|-	0.477764	4.48848	8.83e-09	2.04e-07
NM_001159714|0|Prpf31|+	-0.309795	6.98141	9.06e-09	2.09e-07
NM_172051|0|Tmcc3|+	1.29892	1.21336	9.28e-09	2.14e-07
NR_027414|0|Fbxo34|+	0.409508	5.13616	9.31e-09	2.15e-07
NM_001034851|0|Fam134b|+	1.07296	1.827	9.32e-09	2.15e-07
NM_172799|0|Ttll6|+	1.02063	1.93268	9.45e-09	2.17e-07
NM_001177836|0|Smox|+	0.870752	2.62894	9.52e-09	2.19e-07
NM_153102|0|Zfp352|+	0.898931	2.37453	9.55e-09	2.19e-07
NM_019973|0|Son|+	-0.313359	8.67511	9.6e-09	2.2e-07
NM_146156|0|Pdik1l|-	-0.520109	4.05809	9.63e-09	2.21e-07
NM_001177650|0|Fnbp1|-	-0.397314	5.2138	9.68e-09	2.21e-07
NM_153420|0|Acpl2|-	1.49735	0.813186	9.72e-09	2.22e-07
NM_134097|0|Topors|-	-0.295298	7.73952	9.9e-09	2.26e-07
NM_007633|0|Ccne1|-	-0.288026	7.85882	1e-08	2.28e-07
NM_026082|0|Dock7|-	-0.416767	5.36245	1e-08	2.28e-07
NM_013910|0|Kdm2b|-	0.312151	6.90653	1e-08	2.28e-07
NM_010444|0|Nr4a1|+	-0.380246	5.84683	1.01e-08	2.29e-07
NM_001042719|0|Ddhd1|-	0.476055	4.49797	1.01e-08	2.29e-07
NM_001034964|0|Sorbs1|-	0.684692	3.29587	1.01e-08	2.29e-07
NM_001163575|0|Parp10|-	1.44373	1.0991	1.04e-08	2.36e-07
NR_028143|0|Lrrc28|-	0.506083	4.68733	1.04e-08	2.36e-07
NM_010217|0|Ctgf|+	0.506419	4.66444	1.07e-08	2.41e-07
NM_026594|0|Rpl39l|+	0.495412	4.90343	1.07e-08	2.42e-07
NM_001114328|0|Ccpg1|+	0.405575	5.32676	1.08e-08	2.43e-07
NM_023449|0|Slc9a3r2|-	0.66698	3.40392	1.1e-08	2.48e-07
NR_028144|0|Lrrc28|-	0.5063	4.68421	1.11e-08	2.5e-07
NM_010718|0|Limk2|-	0.376302	5.66737	1.13e-08	2.54e-07
NM_177742|0|Triml1|-	-0.411787	5.13472	1.15e-08	2.57e-07
NM_027195|0|Casz1|+	0.723917	3.39728	1.16e-08	2.59e-07
NM_144813|0|Slc24a1|-	1.07365	1.84875	1.18e-08	2.63e-07
NM_175656|0|Hist1h4i|-	0.97482	2.11054	1.19e-08	2.67e-07
NM_009539|0|Zap70|+	1.06068	1.7351	1.2e-08	2.67e-07
NM_019392|0|Tyro3|+	0.378418	5.51594	1.21e-08	2.69e-07
NM_001252542|0|Ndor1|-	-0.397332	5.1974	1.26e-08	2.8e-07
NM_028724|0|Rin2|+	0.757806	2.85687	1.28e-08	2.85e-07
NM_001081097|0|Grik3|+	-0.345222	6.7092	1.29e-08	2.88e-07
NM_001177834|0|Smox|+	0.806179	2.82826	1.3e-08	2.88e-07
NM_145480|0|Rfc4|-	-0.403529	5.26051	1.32e-08	2.92e-07
NM_001145198|0|1500009L16Rik|+	0.750062	2.87154	1.33e-08	2.96e-07
NM_007499|0|Atm|-	-0.361969	6.48801	1.34e-08	2.96e-07
NM_007498|0|Atf3|-	1.71674	0.391055	1.34e-08	2.96e-07
NM_144516|0|Zmynd11|-	-0.472698	4.61565	1.35e-08	2.98e-07
NM_030238|0|Dync1h1|+	-0.341553	8.49019	1.36e-08	2.99e-07
NR_002687|0|Gm5424|+	0.279104	8.39973	1.37e-08	3.01e-07
NM_009361|0|Tfdp1|+	-0.361414	5.8997	1.38e-08	3.04e-07
NM_016881|0|Pmm2|+	-0.462334	4.48621	1.39e-08	3.07e-07
NM_019521|0|Gas6|-	0.705997	3.22148	1.43e-08	3.15e-07
NM_008343|0|Igfbp3|-	0.463331	4.57401	1.45e-08	3.18e-07
NM_134050|0|Rab15|-	0.667963	3.24465	1.46e-08	3.2e-07
NM_177475|0|Zfp280b|+	-0.296616	7.13095	1.48e-08	3.24e-07
NM_021539|0|Wsb2|+	-0.362007	5.98938	1.48e-08	3.24e-07
NM_007584|0|Ddr1|-	0.452178	4.84029	1.5e-08	3.27e-07
NM_172736|0|Leng8|+	-0.328972	6.90116	1.5e-08	3.27e-07
NM_009166|0|Sorbs1|-	0.669062	3.32719	1.5e-08	3.27e-07
NM_177741|0|Ppp1r3b|+	1.31959	1.17903	1.5e-08	3.27e-07
NM_001013784|0|E130309D14Rik|+	0.76219	2.92512	1.5e-08	3.27e-07
NM_023119|0|Eno1|+	0.333946	7.95293	1.51e-08	3.28e-07
NR_003372|0|Gm7904|-	0.514669	4.11477	1.58e-08	3.44e-07
NM_053272|0|Dhcr24|+	-0.287656	8.06581	1.68e-08	3.64e-07
NM_133816|0|Sh3bp4|+	0.409492	5.62812	1.69e-08	3.66e-07
NM_009292|0|Stra8|+	0.935561	2.13547	1.77e-08	3.82e-07
NM_172522|0|Megf11|+	1.17732	1.48441	1.77e-08	3.82e-07
NM_023053|0|Twsg1|-	0.399557	5.58508	1.8e-08	3.89e-07
NM_001024539|0|Shc2|-	0.933944	2.09352	1.83e-08	3.94e-07
NM_146256|0|Hpdl|-	-0.577838	3.6527	1.83e-08	3.95e-07
NM_001198831|0|Ddr1|-	0.449055	4.83848	1.84e-08	3.96e-07
NR_040269|0|2900056M20Rik|-	-0.663166	3.16182	1.86e-08	3.99e-07
NM_001134465|0|Fam116a|+	0.41886	5.07905	1.86e-08	3.99e-07
NM_001039595|0|Gm13043|+	1.25575	1.33207	1.87e-08	4e-07
NM_001198833|0|Ddr1|-	0.447469	4.85517	1.95e-08	4.18e-07
NM_001164806|0|Bend4|-	0.31635	7.3216	1.98e-08	4.24e-07
NM_178880|0|Son|+	-0.297349	8.96431	2.04e-08	4.36e-07
NM_146028|0|Stac2|-	0.729932	3.37361	2.04e-08	4.36e-07
NM_145417|0|Rnpep|-	0.401764	5.25935	2.06e-08	4.38e-07
NM_009446|0|Tuba3a|-	0.402898	5.17855	2.07e-08	4.4e-07
NM_001159624|0|Rnpep|-	0.405058	5.2109	2.07e-08	4.41e-07
NM_011925|0|Cd97|-	0.327462	6.18293	2.08e-08	4.42e-07
NM_008808|0|Pdgfa|-	-0.370442	5.61213	2.09e-08	4.43e-07
NM_011562|0|Tdgf1|-	0.292301	8.5899	2.1e-08	4.46e-07
NM_144793|0|Slc25a38|+	-0.462702	4.59031	2.11e-08	4.47e-07
NM_183208|0|Zmiz1|+	0.319436	6.37768	2.12e-08	4.49e-07
NM_001005866|0|Kdm2b|-	0.30001	7.02826	2.14e-08	4.52e-07
NM_172285|0|Plcg2|+	0.500247	4.36741	2.18e-08	4.59e-07
NM_001081362|0|Trrap|+	-0.293878	7.56707	2.18e-08	4.6e-07
NM_001199141|0|Zmynd11|-	-0.462545	4.66444	2.23e-08	4.71e-07
NM_001081064|0|Pdzd2|-	0.578225	3.62781	2.26e-08	4.77e-07
NM_009649|0|Akap2|+	0.312764	6.9888	2.3e-08	4.83e-07
NM_025626|0|Fam107b|+	0.664347	3.26856	2.31e-08	4.84e-07
NM_001252662|0|Epb4.9|-	-0.426421	5.03806	2.32e-08	4.86e-07
NM_001177648|0|Fnbp1|-	-0.387531	5.28039	2.33e-08	4.88e-07
NM_001163030|0|Cd97|-	0.327471	6.15609	2.33e-08	4.88e-07
NM_010499|0|Ier2|-	-0.292216	7.20921	2.36e-08	4.94e-07
NM_001033432|0|Heca|-	0.681997	3.37732	2.37e-08	4.95e-07
NM_001166453|0|Pls3|-	0.686378	3.23045	2.37e-08	4.95e-07
NM_027897|0|Rhpn2|+	0.479964	4.58338	2.38e-08	4.97e-07
NM_001171026|0|Os9|-	0.51928	4.1807	2.39e-08	4.98e-07
NM_001085373|0|Mcc|-	-0.455683	5.00493	2.39e-08	4.98e-07
NM_011487|0|Stat4|+	0.878559	2.39453	2.45e-08	5.08e-07
NM_019774|0|Akap8|-	-0.280965	7.58449	2.51e-08	5.2e-07
NM_182997|0|Prkab2|+	-0.514825	4.02154	2.59e-08	5.37e-07
NM_028133|0|Egln3|-	0.615768	3.95873	2.59e-08	5.37e-07
NM_009298|0|Surf6|-	-0.335179	6.51007	2.61e-08	5.41e-07
NM_001206369|0|Gsn|+	1.1299	1.56724	2.62e-08	5.42e-07
NM_001038700|0|Fnbp1|-	-0.389617	5.21527	2.67e-08	5.5e-07
NM_001177649|0|Fnbp1|-	-0.389617	5.21527	2.67e-08	5.5e-07
NM_001252663|0|Epb4.9|-	-0.424052	5.03575	2.7e-08	5.56e-07
NM_001033929|0|Thnsl2|-	1.09389	2.04571	2.73e-08	5.61e-07
NM_178413|0|Thnsl2|-	1.09389	2.04571	2.73e-08	5.61e-07
NM_001015889|0|Taf9|+	-0.394693	6.03668	2.74e-08	5.63e-07
NM_001166454|0|Pls3|-	0.692365	3.21397	2.75e-08	5.65e-07
NM_001025372|0|Adcyap1r1|+	1.73507	0.625873	2.78e-08	5.7e-07
NM_001024617|0|Inpp4b|+	1.74782	0.288974	2.8e-08	5.74e-07
NM_010847|0|Mxi1|+	0.433393	5.04721	2.84e-08	5.82e-07
NM_001205231|0|U2af2|+	-0.3299	6.50567	2.85e-08	5.83e-07
NM_133671|0|U2af2|+	-0.3299	6.50567	2.85e-08	5.83e-07
NM_145629|0|Pls3|-	0.693844	3.21693	2.86e-08	5.83e-07
NM_001110266|0|Vegfa|-	0.503297	4.34283	2.9e-08	5.91e-07
NM_009151|0|Selplg|-	3.59032	-1.48941	2.9e-08	5.91e-07
NM_027643|0|Naa40|-	-0.297419	7.03345	2.91e-08	5.92e-07
NM_001003953|0|Kdm2b|-	0.296475	7.03409	2.93e-08	5.96e-07
NM_001081298|0|Lphn2|-	-0.499865	4.39636	2.97e-08	6.03e-07
NM_001242396|0|Jmjd1c|+	-0.331005	7.76931	3.01e-08	6.1e-07
NM_009237|0|Sox3|-	0.750859	3.04928	3.02e-08	6.11e-07
NM_008305|0|Hspg2|+	-0.339011	8.42336	3.1e-08	6.27e-07
NM_207221|0|Jmjd1c|+	-0.331084	7.7894	3.1e-08	6.27e-07
NM_008687|0|Nfib|-	-0.485391	4.64047	3.12e-08	6.31e-07
NM_001159324|0|Gaa|+	0.341259	5.87951	3.19e-08	6.43e-07
NM_001162977|0|Megf6|+	1.28482	1.15707	3.2e-08	6.45e-07
NM_001113210|0|Nfib|-	-0.48532	4.66399	3.22e-08	6.48e-07
NM_178267|0|Zfp827|+	-0.58023	3.61118	3.25e-08	6.53e-07
NM_001097978|0|Gm11758|-	1.18764	1.25334	3.31e-08	6.64e-07
NM_001164789|0|Eomes|+	-0.506743	4.17079	3.31e-08	6.64e-07
NM_153153|0|Svil|+	0.585711	4.10272	3.32e-08	6.65e-07
NM_001035533|0|Akap2|+	0.307059	6.99998	3.37e-08	6.75e-07
NM_133673|0|Tor1b|+	-0.413309	5.27192	3.43e-08	6.85e-07
NM_177345|0|Mapkap1|+	0.410177	5.0824	3.43e-08	6.85e-07
NM_020332|0|Ank|+	0.772879	2.69236	3.44e-08	6.86e-07
NM_008014|0|Ppm1g|-	-0.281998	8.28948	3.44e-08	6.87e-07
NM_033042|0|Tnfrsf25|+	-0.972992	1.85351	3.47e-08	6.92e-07
NM_001033272|0|Spata13|+	0.535209	3.87779	3.48e-08	6.92e-07
NM_001143765|0|Syce1|-	-0.50449	4.04004	3.5e-08	6.95e-07
NM_001035532|0|Akap2|+	0.306535	7.00202	3.5e-08	6.96e-07
NM_028341|0|Ttc39c|+	1.11427	1.68326	3.52e-08	6.99e-07
NM_023051|0|Clstn1|+	0.32254	6.46264	3.54e-08	7.02e-07
NM_009504|0|Vdr|-	1.50039	0.839521	3.55e-08	7.03e-07
NM_007974|0|F2rl1|-	-0.332043	6.08496	3.58e-08	7.07e-07
NM_023260|0|Mrps34|+	-0.407798	5.91109	3.58e-08	7.07e-07
NM_023055|0|Slc9a3r2|-	0.599689	3.77433	3.61e-08	7.13e-07
NM_001199136|0|Macf1|-	-0.354284	7.94425	3.63e-08	7.15e-07
NM_010311|0|Gnaz|+	1.05158	1.63661	3.7e-08	7.28e-07
NM_021327|0|Tnip1|-	0.397003	4.99897	3.7e-08	7.29e-07
NM_008681|0|Ndrg1|-	0.596474	3.52659	3.78e-08	7.44e-07
NM_177715|0|Kctd12|-	0.755841	3.37631	3.79e-08	7.45e-07
NM_001199275|0|Tnip1|-	0.395524	5.00577	3.81e-08	7.47e-07
NM_198667|0|BC061212|-	0.946804	2.07266	3.89e-08	7.63e-07
NM_001113209|0|Nfib|-	-0.486396	4.66853	3.94e-08	7.71e-07
NM_177081|0|Ptpn7|+	1.19921	1.28164	4.02e-08	7.86e-07
NM_001101443|0|Prrt4|-	1.23679	1.31359	4.03e-08	7.88e-07
NM_028597|0|Thoc3|-	-0.305732	6.55889	4.07e-08	7.96e-07
NM_144811|0|Cbx7|-	-0.305389	7.40525	4.12e-08	8.04e-07
NM_001085374|0|Mcc|-	-0.454575	5.03612	4.13e-08	8.04e-07
NM_197997|0|4930422G04Rik|+	-0.402413	5.07462	4.17e-08	8.11e-07
NM_001081314|0|C2cd4b|+	1.08325	1.6683	4.22e-08	8.21e-07
NM_001134474|0|Vcan|-	0.569988	4.04617	4.26e-08	8.27e-07
NM_001206368|0|Gsn|+	1.1255	1.54958	4.26e-08	8.27e-07
NM_001081395|0|Amotl1|-	0.390841	5.50762	4.27e-08	8.28e-07
NM_021424|0|Pvrl1|+	-0.324479	6.41692	4.28e-08	8.28e-07
NM_001045482|0|Rbak|-	-0.552021	3.92816	4.36e-08	8.44e-07
NM_001097623|0|Trerf1|+	0.528595	4.5278	4.39e-08	8.49e-07
NM_001205330|0|Mtap4|+	0.274602	8.06653	4.54e-08	8.77e-07
NM_016798|0|Pdlim3|+	1.385	1.07252	4.54e-08	8.77e-07
NM_009983|0|Ctsd|-	0.278273	7.68125	4.56e-08	8.79e-07
NM_001206367|0|Gsn|+	1.11626	1.57384	4.64e-08	8.94e-07
NM_013514|0|Epb4.9|-	-0.421452	4.99977	4.7e-08	9.04e-07
NM_029554|0|0610040J01Rik|+	1.09548	1.97407	4.71e-08	9.06e-07
NM_030887|0|Jdp2|+	1.13208	1.50692	4.77e-08	9.16e-07
NM_178249|0|Pramel6|+	1.12195	1.49649	4.79e-08	9.2e-07
NM_183201|0|Slfn5|+	1.15261	1.45904	4.81e-08	9.22e-07
NM_019459|0|Nphs1|+	-0.442732	4.57825	5e-08	9.57e-07
NM_021326|0|Rbak|-	-0.546988	3.93906	5e-08	9.57e-07
NM_177362|0|Zfp771|+	-0.558775	4.63882	5.05e-08	9.65e-07
NM_172622|0|Trerf1|+	0.527843	4.50677	5.06e-08	9.66e-07
NM_008633|0|Mtap4|+	0.273984	8.03035	5.06e-08	9.66e-07
NM_001205332|0|Mtap4|+	0.274561	8.01053	5.07e-08	9.66e-07
NR_040270|0|2900056M20Rik|-	-0.64878	3.1333	5.07e-08	9.66e-07
NM_011898|0|Spry4|-	-0.274667	7.67938	5.14e-08	9.78e-07
NM_183187|0|Fam107a|-	4.22825	-1.72988	5.18e-08	9.85e-07
NM_018741|0|Igfbpl1|-	0.839157	2.25719	5.24e-08	9.94e-07
NM_172705|0|Phf13|-	-0.364232	5.49363	5.26e-08	9.97e-07
NM_173067|0|Syt7|+	0.833965	2.48348	5.29e-08	1e-06
NM_133201|0|Mfn2|-	-0.37371	5.30118	5.3e-08	1e-06
NM_001206851|0|Usp44|+	0.64383	3.16018	5.32e-08	1e-06
NM_011980|0|Zfp146|-	-0.371338	5.52922	5.32e-08	1e-06
NM_145554|0|Ldlrap1|-	0.427283	4.99372	5.33e-08	1.01e-06
NM_007684|0|Cetn3|+	-0.370214	5.54875	5.36e-08	1.01e-06
NM_001081214|0|Pprc1|+	-0.26645	8.41477	5.36e-08	1.01e-06
NM_001042421|0|Kntc1|+	-0.337713	6.38407	5.4e-08	1.02e-06
NM_207298|0|Cercam|+	0.675075	3.13948	5.43e-08	1.02e-06
NM_023479|0|Elac2|+	-0.315455	6.46275	5.51e-08	1.03e-06
NM_177614|0|Os9|-	0.506269	4.15696	5.57e-08	1.04e-06
NM_080575|0|Acss1|-	0.778753	2.80204	5.57e-08	1.05e-06
NM_133204|0|Zscan5b|+	1.26046	1.35151	5.69e-08	1.07e-06
NM_027290|0|Mcm10|-	-0.27442	7.65916	5.7e-08	1.07e-06
NM_001199276|0|Tnip1|-	0.392773	4.96847	5.73e-08	1.07e-06
NM_080728|0|Myh7|-	1.21111	1.16002	5.74e-08	1.07e-06
NM_001081402|0|Wdr70|-	0.421229	4.96358	5.74e-08	1.07e-06
NM_031182|0|Tfap4|-	-0.460976	4.68599	5.8e-08	1.08e-06
NM_172443|0|Tbc1d16|-	0.522148	4.13551	5.89e-08	1.1e-06
NM_001081256|0|Kdm3b|+	-0.313864	7.42561	5.94e-08	1.1e-06
NM_028995|0|Nipal3|-	0.501229	4.27358	6.11e-08	1.14e-06
NM_199200|0|Fam171a2|-	1.00046	1.82674	6.13e-08	1.14e-06
NM_008927|0|Map2k1|-	0.309833	6.58617	6.22e-08	1.15e-06
NR_045046|0|2610035F20Rik|-	1.60133	0.690064	6.23e-08	1.15e-06
NM_145946|0|Fanci|+	-0.328304	6.31682	6.24e-08	1.16e-06
NM_027342|0|Fam162a|-	0.43294	4.70553	6.3e-08	1.17e-06
NM_001177667|0|Spna2|+	-0.26558	8.51103	6.31e-08	1.17e-06
NM_033602|0|Peli2|+	0.724249	3.11919	6.34e-08	1.17e-06
NM_134077|0|Rbm26|-	-0.277142	7.57835	6.39e-08	1.18e-06
NM_024172|0|Hspbp1|-	-0.322222	6.0221	6.43e-08	1.19e-06
NM_010136|0|Eomes|+	-0.495551	4.19567	6.49e-08	1.19e-06
NM_001076554|0|Spna2|+	-0.265262	8.51021	6.5e-08	1.2e-06
NR_027769|0|Deaf1|-	-0.460266	4.34499	6.51e-08	1.2e-06
NM_001134475|0|Vcan|-	0.586501	3.79661	6.53e-08	1.2e-06
NM_001110267|0|Vegfa|-	0.493475	4.32765	6.66e-08	1.22e-06
NM_001177668|0|Spna2|+	-0.264925	8.50982	6.73e-08	1.23e-06
NM_022987|0|Zic5|-	0.820468	2.78742	6.76e-08	1.24e-06
NM_008057|0|Fzd7|+	0.335067	6.54671	6.86e-08	1.26e-06
NM_001100458|0|Fam169a|+	-0.28253	7.05924	6.88e-08	1.26e-06
NM_007548|0|Prdm1|-	1.04776	1.58629	6.92e-08	1.26e-06
NM_134011|0|Tbrg4|-	-0.281194	7.31467	6.93e-08	1.26e-06
NM_001163794|0|Pdik1l|-	-0.497214	4.01227	6.93e-08	1.26e-06
NM_001025779|0|Cdc6|+	-0.359599	5.63351	6.94e-08	1.26e-06
NM_001109042|0|Kif21a|-	0.963518	1.97008	6.96e-08	1.27e-06
NM_016705|0|Kif21a|-	0.963518	1.97008	6.96e-08	1.27e-06
NM_010447|0|Hnrnpa1|+	-0.28415	7.21895	7.11e-08	1.29e-06
NM_027180|0|Arap1|+	0.440757	4.46565	7.15e-08	1.3e-06
NM_001038587|0|Adar|+	-0.330715	6.0286	7.21e-08	1.31e-06
NM_022563|0|Ddr2|-	0.55457	3.98506	7.22e-08	1.31e-06
NM_026162|0|Plxdc2|+	0.75244	2.58916	7.34e-08	1.33e-06
NM_026823|0|Arl8a|+	0.472458	4.34056	7.55e-08	1.37e-06
NM_019655|0|Adar|+	-0.33056	6.01546	7.72e-08	1.39e-06
NM_009029|0|Rb1|-	0.801087	2.51792	7.76e-08	1.4e-06
NM_008783|0|Pbx1|-	1.07884	1.80973	7.8e-08	1.41e-06
NM_009344|0|Phlda1|+	-0.491628	4.13279	7.85e-08	1.41e-06
NM_001146045|0|Fam169a|+	-0.281532	7.05282	7.86e-08	1.42e-06
NM_146120|0|Gsn|+	1.10625	1.55916	7.88e-08	1.42e-06
NM_026640|0|Fam111a|+	-0.372331	5.38945	8.06e-08	1.45e-06
NM_009373|0|Tgm2|-	0.660099	2.96279	8.08e-08	1.45e-06
NM_001164804|0|Coro2a|-	1.33923	0.920778	8.09e-08	1.45e-06
NM_178893|0|Coro2a|-	1.33923	0.920778	8.09e-08	1.45e-06
NM_001109040|0|Kif21a|-	0.952784	1.99517	8.21e-08	1.47e-06
NM_025880|0|2410002F23Rik|+	-0.33058	5.99825	8.54e-08	1.53e-06
NM_027236|0|Eif1ad|+	-0.31692	6.25695	8.6e-08	1.54e-06
NM_029665|0|Ipo11|-	-0.309593	6.83943	8.62e-08	1.54e-06
NM_010894|0|Neurod1|-	0.817871	2.59706	8.69e-08	1.55e-06
NM_178143|0|Prkaa2|-	0.477505	4.36076	8.74e-08	1.56e-06
NM_011037|0|Pax2|+	2.42634	-0.752768	8.79e-08	1.57e-06
NM_010143|0|Ephb3|+	0.40897	4.89813	8.82e-08	1.57e-06
NM_001110268|0|Vegfa|-	0.493485	4.26157	8.87e-08	1.58e-06
NM_027139|0|Taf9|+	-0.377895	6.055	8.89e-08	1.58e-06
NM_001039129|0|Hnrnpa1|+	-0.281186	7.23969	8.95e-08	1.59e-06
NM_001109041|0|Kif21a|-	0.954532	1.98028	9e-08	1.6e-06
NM_008185|0|Gstt1|-	1.60819	0.492167	9.04e-08	1.6e-06
NM_001163031|0|Cd97|-	0.316967	6.07976	9.06e-08	1.6e-06
NM_029961|0|Abcb5|-	1.23208	1.41292	9.42e-08	1.66e-06
NM_146149|0|Fam151a|+	0.955715	1.79937	9.46e-08	1.67e-06
NM_008259|0|Foxa1|-	1.89135	0.0150508	9.49e-08	1.68e-06
NM_175231|0|Whsc1|+	-0.324856	5.88525	9.51e-08	1.68e-06
NM_001081102|0|Whsc1|+	-0.324682	5.88638	9.63e-08	1.7e-06
NM_016874|0|Deaf1|-	-0.454902	4.33991	9.77e-08	1.72e-06
NM_001163029|0|Cd97|-	0.315688	6.08182	9.78e-08	1.72e-06
NM_007907|0|Eef2|+	0.255454	11.0405	9.87e-08	1.73e-06
NM_027664|0|Rimklb|-	0.421503	4.8253	9.99e-08	1.75e-06
NM_178751|0|Orai2|-	1.3817	0.777563	1.01e-07	1.77e-06
NM_007999|0|Fen1|-	-0.277144	7.08347	1.01e-07	1.77e-06
NM_175503|0|Aard|+	0.352404	5.51602	1.01e-07	1.77e-06
NM_001109626|0|Cdk12|+	-0.28948	7.81072	1.01e-07	1.77e-06
NM_007407|0|Adcyap1r1|+	1.69118	0.634558	1.02e-07	1.78e-06
NM_001146007|0|Trim12c|-	0.729313	2.6459	1.03e-07	1.79e-06
NM_001146296|0|Adar|+	-0.326962	6.02205	1.03e-07	1.79e-06
NM_001040112|0|Arap1|+	0.43462	4.46837	1.03e-07	1.79e-06
NM_025310|0|Ftsj3|-	-0.276687	7.82671	1.03e-07	1.8e-06
NM_011610|0|Tnfrsf1b|-	0.558712	3.58084	1.04e-07	1.81e-06
NM_025387|0|Tmem14c|+	-0.390897	5.11826	1.05e-07	1.82e-06
NM_013484|0|C2|-	2.16382	-0.381051	1.05e-07	1.83e-06
NM_001109628|0|Cdk12|+	-0.289213	7.80774	1.06e-07	1.83e-06
NM_023684|0|Lime1|+	-0.567225	3.619	1.06e-07	1.84e-06
NM_001199310|0|Lig1|+	-0.27135	7.8229	1.06e-07	1.84e-06
NM_009643|0|Ahnak|+	-0.31506	6.8553	1.08e-07	1.87e-06
NM_001199137|0|Macf1|-	-0.33201	7.86139	1.08e-07	1.87e-06
NM_001170345|0|Gm2058|+	0.556748	3.54315	1.09e-07	1.89e-06
NM_018801|0|Syt7|+	0.810243	2.46833	1.1e-07	1.9e-06
NM_011799|0|Cdc6|+	-0.35721	5.61692	1.14e-07	1.96e-06
NM_028447|0|Prrc1|+	-0.314868	6.01441	1.14e-07	1.96e-06
NM_001034168|0|Ank2|-	0.901698	2.16991	1.2e-07	2.06e-06
NM_026410|0|Cdca5|+	-0.304085	6.42443	1.21e-07	2.07e-06
NM_001110337|0|Gprc5c|+	0.575212	3.47291	1.22e-07	2.09e-06
NM_001033528|0|Usp36|-	-0.310996	6.49009	1.24e-07	2.12e-06
NM_175677|0|Trim12c|-	0.725806	2.64059	1.24e-07	2.13e-06
NM_011846|0|Mmp17|+	0.445074	4.35076	1.25e-07	2.14e-06
NM_026591|0|Mrpl24|+	-0.332784	5.96271	1.25e-07	2.15e-06
NM_001039965|0|Zfp869|-	-0.588454	3.42558	1.27e-07	2.18e-06
NM_001039967|0|Zfp869|-	-0.588454	3.42558	1.27e-07	2.18e-06
NM_153554|0|Aldh18a1|-	0.341941	5.87264	1.31e-07	2.23e-06
NM_026319|0|Ift74|+	-0.469229	4.35654	1.31e-07	2.24e-06
NM_001253709|0|Mbnl1|+	-0.709312	3.08234	1.37e-07	2.33e-06
NM_026585|0|D6Wsu116e|+	-0.288003	6.67864	1.37e-07	2.34e-06
NM_001033466|0|Zbtb2|+	-0.404291	4.92877	1.38e-07	2.36e-06
NM_001253711|0|Mbnl1|+	-0.699359	3.10258	1.39e-07	2.36e-06
NM_028106|0|Zbed3|+	-0.5176	3.76725	1.39e-07	2.37e-06
NM_019698|0|Aldh18a1|-	0.341835	5.87553	1.4e-07	2.37e-06
NM_010638|0|Klf9|+	0.302147	7.29032	1.41e-07	2.39e-06
NM_139148|0|Clca4|-	0.561662	3.62361	1.43e-07	2.42e-06
NR_045535|0|Sh2d3c|+	1.03652	1.77877	1.48e-07	2.5e-06
NM_011443|0|Sox2|+	0.311556	9.15515	1.49e-07	2.52e-06
NM_176832|0|Spire1|-	0.48116	4.0785	1.5e-07	2.54e-06
NM_194355|0|Spire1|-	0.47589	4.13962	1.5e-07	2.54e-06
NM_001033430|0|Jhdm1d|-	0.41488	4.60672	1.51e-07	2.55e-06
NM_175478|0|Lrfn3|-	0.750783	2.57152	1.53e-07	2.57e-06
NM_027526|0|Rasgef1a|+	1.52792	0.584046	1.54e-07	2.59e-06
NM_017367|0|Ccni|-	0.291528	6.70719	1.56e-07	2.63e-06
NM_027148|0|Exosc8|-	-0.399941	4.89463	1.57e-07	2.64e-06
NM_025389|0|Anapc11|+	-0.332453	5.82524	1.57e-07	2.64e-06
NM_001164057|0|Pola2|-	-0.335665	5.78538	1.58e-07	2.65e-06
NM_009421|0|Traf1|-	1.83395	-0.0298642	1.59e-07	2.67e-06
NM_011625|0|Ppp1r13b|-	0.578442	3.48387	1.6e-07	2.67e-06
NM_009193|0|Slbp|-	-0.329685	6.0208	1.6e-07	2.68e-06
NM_011957|0|Creb3l1|-	0.825517	2.36649	1.6e-07	2.68e-06
NM_024241|0|Kif24|-	-0.613854	3.52702	1.6e-07	2.68e-06
NM_178246|0|Smg5|+	-0.272891	7.72409	1.62e-07	2.7e-06
NM_207271|0|Tdpoz3|+	0.9618	2.07972	1.64e-07	2.73e-06
NM_001163570|0|Exosc8|-	-0.399441	4.89485	1.65e-07	2.75e-06
NM_011204|0|Ptpn13|+	0.451416	4.72498	1.66e-07	2.76e-06
NM_027406|0|Aldh1l1|+	0.845375	2.55598	1.67e-07	2.78e-06
NM_008861|0|Pkd2|+	-0.325329	5.95283	1.68e-07	2.79e-06
NM_134038|0|Slc16a6|-	-0.51736	4.06607	1.69e-07	2.81e-06
NM_080289|0|Grhpr|+	0.342291	5.65164	1.7e-07	2.82e-06
NM_178782|0|Bcorl1|+	0.497441	4.33403	1.7e-07	2.82e-06
NM_172549|0|Cabin1|-	-0.301106	6.65986	1.72e-07	2.85e-06
NM_001111075|0|Cdc25b|+	0.449132	4.32332	1.73e-07	2.87e-06
NM_133999|0|Fig4|-	0.340586	6.17475	1.74e-07	2.87e-06
NM_024208|0|Echdc3|-	1.53617	0.421225	1.75e-07	2.89e-06
NM_008189|0|Guca1a|-	1.12198	1.66052	1.76e-07	2.91e-06
NM_001252553|0|Folr1|-	-0.337046	5.67366	1.77e-07	2.93e-06
NM_172416|0|Ostm1|+	0.494228	3.9726	1.78e-07	2.93e-06
NM_009116|0|Prrx2|+	1.02295	1.7687	1.8e-07	2.97e-06
NM_001252554|0|Folr1|-	-0.336809	5.67353	1.81e-07	2.98e-06
NM_001252664|0|Epb4.9|-	-0.413867	4.93775	1.83e-07	3.01e-06
NM_001080769|0|Uhrf1bp1|+	-0.307262	6.25857	1.84e-07	3.02e-06
NM_145395|0|Duoxa1|-	3.17166	-1.39723	1.84e-07	3.02e-06
NM_016958|0|Krt14|-	1.7102	0.104661	1.87e-07	3.08e-06
NM_028057|0|Cyb5r1|+	-0.305063	6.26202	1.88e-07	3.08e-06
NM_001252666|0|Epb4.9|-	-0.411854	4.93626	1.89e-07	3.1e-06
NM_023117|0|Cdc25b|+	0.443875	4.33377	1.9e-07	3.11e-06
NM_001205053|0|Jdp2|+	1.08442	1.45689	1.9e-07	3.11e-06
NM_009387|0|Tk1|-	-0.462535	4.39595	1.92e-07	3.14e-06
NM_029789|0|Lass2|+	-0.370166	5.24021	1.94e-07	3.17e-06
NM_001252665|0|Epb4.9|-	-0.412583	4.93637	1.94e-07	3.17e-06
NM_001038010|0|Kat2a|-	-0.292511	7.42781	1.96e-07	3.2e-06
NM_020004|0|Kat2a|-	-0.292427	7.42785	1.97e-07	3.21e-06
NM_001001892|0|H2-K1|-	0.629183	3.36733	1.97e-07	3.21e-06
NM_181595|0|Ppp1r9a|+	-0.405621	4.8359	2e-07	3.26e-06
NM_001029868|0|Pdzd4|-	0.38596	5.05844	2.02e-07	3.29e-06
NM_029934|0|Mboat7|-	-0.377866	5.16274	2.02e-07	3.29e-06
NM_001083188|0|Lig1|+	-0.266257	7.81291	2.03e-07	3.29e-06
NM_027435|0|Atad2|-	-0.276603	7.1933	2.05e-07	3.32e-06
NM_145999|0|Rhot2|-	-0.34645	5.58375	2.05e-07	3.33e-06
NM_133655|0|Cd81|+	0.283854	6.84706	2.06e-07	3.33e-06
NM_013781|0|Sh2d3c|+	1.02727	1.76592	2.07e-07	3.35e-06
NM_001034030|0|Limk2|-	0.356212	5.44447	2.09e-07	3.38e-06
NM_001163567|0|Fam102b|-	0.859343	2.17103	2.13e-07	3.45e-06
NM_153562|0|Rrnad1|-	-0.379122	5.14339	2.14e-07	3.45e-06
NM_028398|0|Agxt2l2|+	-0.583903	3.46181	2.15e-07	3.46e-06
NM_001177839|0|Smox|+	0.887803	2.33472	2.16e-07	3.47e-06
NM_001081378|0|Kidins220|+	0.373322	5.13572	2.16e-07	3.47e-06
NM_013900|0|Mfi2|+	2.20357	-0.634732	2.16e-07	3.47e-06
NM_008663|0|Myo7a|-	1.26265	1.18255	2.17e-07	3.48e-06
NM_008034|0|Folr1|-	-0.332095	5.71588	2.17e-07	3.49e-06
NM_001177416|0|Gm6792|+	-0.583797	3.75999	2.18e-07	3.5e-06
NM_178601|0|Imp4|+	-0.295796	6.47061	2.19e-07	3.51e-06
NM_001085540|0|Pramef17|-	1.70245	0.374805	2.2e-07	3.52e-06
NM_007831|0|Dcc|-	0.909851	2.00612	2.2e-07	3.53e-06
NR_002885|0|Gm10052|+	-0.295029	6.57355	2.24e-07	3.58e-06
NM_001029842|0|Slc16a6|-	-0.511414	4.04165	2.25e-07	3.59e-06
NM_025807|0|Slc16a9|+	-0.744579	2.57122	2.25e-07	3.6e-06
NM_001177417|0|Gm6792|+	-0.582886	3.75946	2.27e-07	3.62e-06
NM_001177838|0|Smox|+	0.907543	2.15307	2.28e-07	3.64e-06
NM_001252552|0|Folr1|-	-0.330781	5.71744	2.31e-07	3.67e-06
NM_001253710|0|Mbnl1|+	-0.684947	3.09593	2.31e-07	3.68e-06
NM_001039484|0|Kcnj10|+	0.970143	1.90203	2.33e-07	3.7e-06
NM_011461|0|Spic|-	1.0966	1.53928	2.37e-07	3.76e-06
NM_001253713|0|Mbnl1|+	-0.688371	3.08679	2.38e-07	3.78e-06
NM_001081123|0|Arhgap36|+	2.60179	-0.990166	2.39e-07	3.8e-06
NM_054085|0|Alpk3|+	0.52194	3.90183	2.48e-07	3.93e-06
NM_011520|0|Sdc3|+	1.02296	1.87722	2.5e-07	3.96e-06
NM_022656|0|Nisch|-	-0.258039	8.19581	2.59e-07	4.09e-06
NM_023217|0|Pgpep1|-	0.40525	4.62426	2.62e-07	4.14e-06
NR_027799|0|Tbrg3|-	-1.15044	2.15702	2.64e-07	4.17e-06
NM_001252438|0|D16Ertd472e|-	-0.329716	5.68823	2.66e-07	4.2e-06
NM_031377|0|Pramel1|+	0.674485	2.89512	2.68e-07	4.23e-06
NM_175556|0|Plch2|-	1.76595	0.163339	2.69e-07	4.24e-06
NM_001039181|0|Npr3|-	-0.924017	1.87594	2.71e-07	4.26e-06
NM_008728|0|Npr3|-	-0.924017	1.87594	2.71e-07	4.26e-06
NM_001099297|0|Duox1|+	0.912874	1.89834	2.71e-07	4.26e-06
NM_212483|0|Krt42|-	0.459736	4.20815	2.72e-07	4.28e-06
NM_001198787|0|Aatk|-	1.89346	0.180109	2.74e-07	4.31e-06
NM_001205052|0|Jdp2|+	1.07266	1.46635	2.76e-07	4.33e-06
NM_181274|0|Zfp869|-	-0.573631	3.43875	2.8e-07	4.39e-06
NM_008059|0|G0s2|-	1.5524	0.400516	2.83e-07	4.43e-06
NM_028780|0|Tm9sf1|-	-0.379655	5.03601	2.84e-07	4.44e-06
NM_007511|0|Atp7b|-	1.00084	1.63795	2.85e-07	4.46e-06
NM_030229|0|Polr3h|-	-0.390776	5.12349	2.91e-07	4.55e-06
NM_008542|0|Smad6|-	-0.436918	4.45565	2.93e-07	4.57e-06
NM_007940|0|Ephx2|-	0.541004	3.72531	2.94e-07	4.59e-06
NM_026664|0|Vps53|-	-0.498278	3.95877	2.95e-07	4.6e-06
NM_024267|0|Ipo4|-	-0.275604	7.09819	2.95e-07	4.6e-06
NM_009431|0|Ctr9|+	0.268048	7.10939	2.97e-07	4.63e-06
NM_001109657|0|Gas7|+	0.67579	2.97458	3e-07	4.65e-06
NM_008088|0|Gas7|+	0.67579	2.97458	3e-07	4.65e-06
NM_007377|0|Aatk|-	1.86671	0.22013	3e-07	4.65e-06
NM_011401|0|Slc2a3|-	0.253873	10.2541	3e-07	4.65e-06
NM_009809|0|Casp14|-	1.99569	-0.0665627	3e-07	4.65e-06
NM_011159|0|Prkdc|+	-0.405652	5.35912	3e-07	4.65e-06
NM_001111053|0|Dclk1|+	2.46488	-0.787694	3.07e-07	4.75e-06
NM_009275|0|Srprb|-	-0.323225	5.73838	3.12e-07	4.83e-06
NM_197990|0|1700025G04Rik|-	0.700315	2.64015	3.17e-07	4.89e-06
NM_001112715|0|Ifitm1|+	0.549973	3.87641	3.19e-07	4.93e-06
NM_001163642|0|Setdb1|-	-0.262973	7.50781	3.24e-07	5e-06
NM_018877|0|Setdb1|-	-0.262973	7.50781	3.24e-07	5e-06
NM_172875|0|Adc|-	1.18772	1.47991	3.24e-07	5e-06
NM_017461|0|Sept1|-	-0.263986	7.7381	3.28e-07	5.05e-06
NM_023732|0|Abcb6|-	-0.405504	4.73621	3.29e-07	5.06e-06
NM_001253874|0|Itgal|+	0.64925	3.17018	3.33e-07	5.12e-06
NM_008400|0|Itgal|+	0.64925	3.17018	3.33e-07	5.12e-06
NM_001163641|0|Setdb1|-	-0.262623	7.50883	3.35e-07	5.14e-06
NR_002883|0|Gm5643|+	-0.267411	7.89916	3.37e-07	5.16e-06
NM_026304|0|l7Rn6|-	-0.411856	4.81579	3.41e-07	5.22e-06
NM_010404|0|Hap1|-	-0.307459	6.0679	3.44e-07	5.27e-06
NM_010715|0|Lig1|+	-0.262376	7.84503	3.45e-07	5.28e-06
NM_008092|0|Gata4|-	1.27245	1.08204	3.5e-07	5.35e-06
NM_010189|0|Fcgrt|-	0.890366	2.01446	3.52e-07	5.38e-06
NM_001113360|0|Plch2|-	1.73565	0.0802023	3.55e-07	5.41e-06
NM_001159657|0|5430407P10Rik|-	0.799605	2.35055	3.6e-07	5.49e-06
NM_001177837|0|Smox|+	0.832541	2.58078	3.6e-07	5.49e-06
NM_008739|0|Nsd1|+	-0.271727	8.54291	3.63e-07	5.52e-06
NR_045056|0|3110056K07Rik|-	-1.24377	1.22669	3.65e-07	5.56e-06
NM_001042514|0|Txnrd1|+	-0.251135	8.38916	3.66e-07	5.56e-06
NM_001042523|0|Txnrd1|+	-0.250377	8.36627	3.66e-07	5.56e-06
NM_001252547|0|Sh2d3c|+	1.01187	1.76187	3.71e-07	5.64e-06
NM_139228|0|Rhbdl3|+	1.61162	0.530889	3.72e-07	5.65e-06
NM_183263|0|Rnmtl1|+	-0.508498	3.74955	3.73e-07	5.66e-06
NM_175930|0|Rapgef5|+	0.61871	3.30242	3.74e-07	5.66e-06
NM_023220|0|2010106G01Rik|-	0.4319	4.43274	3.75e-07	5.68e-06
NM_010047|0|Dgcr6|+	-0.499805	4.05846	3.78e-07	5.72e-06
NM_001112813|0|Cacna1g|-	1.59331	0.291415	3.89e-07	5.87e-06
NM_009783|0|Cacna1g|-	1.59331	0.291415	3.89e-07	5.87e-06
NM_020010|0|Cyp51|-	-0.317769	6.06755	3.92e-07	5.91e-06
NM_001159536|0|Adcy3|+	0.495339	3.78375	3.94e-07	5.94e-06
NM_175751|0|Zfp608|-	2.2008	-0.357241	3.96e-07	5.96e-06
NM_009461|0|Ubr1|-	-0.320354	5.84961	3.97e-07	5.98e-06
NM_010755|0|Maff|+	0.78783	2.35002	3.98e-07	5.98e-06
NM_020052|0|Scube2|-	1.37584	0.763101	3.98e-07	5.98e-06
NM_008261|0|Hnf4a|+	0.66247	2.89884	4.02e-07	6.04e-06
NM_183138|0|Tet3|-	0.546408	3.65688	4.05e-07	6.08e-06
NM_001033178|0|Tmem181a|+	-0.449631	4.16861	4.16e-07	6.23e-06
NM_001253738|0|Tpm3|+	-0.257786	8.31561	4.31e-07	6.46e-06
NM_001195205|0|Trmt2a|+	-0.294705	6.13557	4.34e-07	6.5e-06
NM_025681|0|Lix1|+	-0.579132	3.24019	4.34e-07	6.5e-06
NM_001081126|0|Gpr161|+	1.67119	0.0893353	4.36e-07	6.51e-06
NM_026142|0|3632451O06Rik|-	0.693447	2.80651	4.36e-07	6.51e-06
NM_001159537|0|Adcy3|+	0.492839	3.78475	4.41e-07	6.58e-06
NM_178242|0|Tnrc18|-	-0.343819	6.22512	4.42e-07	6.6e-06
NM_028128|0|Rfc5|-	-0.301643	6.27874	4.48e-07	6.67e-06
NM_001253740|0|Tpm3|+	-0.25719	8.31446	4.48e-07	6.67e-06
NM_175562|0|Rab39|-	1.28131	1.14079	4.52e-07	6.72e-06
NM_001081295|0|Arhgef26|+	0.348192	5.35958	4.52e-07	6.72e-06
NM_011172|0|Prodh|-	-0.49102	4.04015	4.52e-07	6.72e-06
NM_001013771|0|Gm973|+	1.07639	1.35147	4.53e-07	6.73e-06
NM_009481|0|Usp9x|+	-0.301973	9.11216	4.58e-07	6.8e-06
NM_001243903|0|Gm14322|+	-0.366318	4.99878	4.64e-07	6.87e-06
NM_009164|0|Sh3bp1|+	-0.378165	4.9468	4.66e-07	6.9e-06
NM_025442|0|Alg5|+	-0.530256	3.59093	4.67e-07	6.91e-06
NM_025503|0|1700029P11Rik|+	0.499215	3.72133	4.68e-07	6.91e-06
NM_001081116|0|Arhgef17|-	0.411345	5.03213	4.68e-07	6.91e-06
NM_029337|0|Ep400|-	-0.280127	7.47304	4.69e-07	6.93e-06
NM_001005608|0|Itgb4|+	0.492008	3.97705	4.71e-07	6.96e-06
NM_001014761|0|Scn2b|+	-0.907213	2.13791	4.74e-07	6.99e-06
NM_173066|0|Ep400|-	-0.279993	7.46484	4.76e-07	7.02e-06
NM_001081013|0|Rlf|-	0.303557	6.77255	4.77e-07	7.03e-06
NM_198610|0|Igsf21|-	-0.664439	3.23176	4.79e-07	7.05e-06
NM_178635|0|Uvrag|-	0.379726	4.87199	4.82e-07	7.08e-06
NM_025967|0|D16Ertd472e|-	-0.326215	5.6294	4.84e-07	7.11e-06
NM_178337|0|Tbce|-	-0.480686	4.12338	4.88e-07	7.17e-06
NM_173068|0|Syt7|+	0.771016	2.48755	4.9e-07	7.19e-06
NM_001110129|0|Ppih|-	-0.52249	3.53457	4.93e-07	7.22e-06
NM_012045|0|Pla2g2f|-	2.53426	-1.15708	4.94e-07	7.24e-06
NM_011221|0|Purb|-	-0.262252	7.17171	5.02e-07	7.35e-06
NM_001001806|0|Zfp36l2|-	-0.39076	5.40629	5.04e-07	7.38e-06
NM_011340|0|Serpinf1|-	1.84763	-0.168535	5.14e-07	7.51e-06
NM_172620|0|Vps52|+	-0.324262	5.65446	5.19e-07	7.58e-06
NM_001004150|0|A4galt|-	0.713688	2.75058	5.25e-07	7.67e-06
NM_027102|0|Esam|+	-0.750867	2.35786	5.27e-07	7.69e-06
NM_201371|0|Prmt8|-	0.956727	1.64436	5.34e-07	7.79e-06
NM_001253872|0|Itgal|+	0.639774	3.17814	5.38e-07	7.83e-06
NM_001253873|0|Itgal|+	0.639774	3.17814	5.38e-07	7.83e-06
NM_020007|0|Mbnl1|+	-0.626816	3.35391	5.44e-07	7.91e-06
NR_045113|0|Gm2027|+	0.354312	5.55586	5.48e-07	7.96e-06
NM_194333|0|Slc23a3|-	3.36133	-1.70487	5.53e-07	8.04e-06
NM_178406|0|Gpr153|+	1.37323	0.956032	5.61e-07	8.14e-06
NM_172854|0|Olfml2a|+	3.11415	-1.64287	5.61e-07	8.14e-06
NM_001253708|0|Mbnl1|+	-0.621781	3.34055	5.7e-07	8.25e-06
NM_133186|0|Steap3|-	0.325437	5.72474	5.7e-07	8.25e-06
NM_001081000|0|Trmt2a|+	-0.28988	6.19292	5.72e-07	8.28e-06
NM_009646|0|Aire|-	0.786527	2.33723	5.73e-07	8.28e-06
NM_015762|0|Txnrd1|+	-0.247777	8.39498	5.77e-07	8.34e-06
NM_001198785|0|Aatk|-	1.84249	0.203119	5.85e-07	8.45e-06
NM_027123|0|Fastkd3|+	-0.378224	5.10629	5.88e-07	8.49e-06
NM_178254|0|Tcfl5|-	0.364685	4.96159	5.91e-07	8.52e-06
NM_144883|0|5430407P10Rik|-	0.787669	2.3267	5.93e-07	8.55e-06
NM_170597|0|Creg2|-	1.91373	-0.283342	5.97e-07	8.59e-06
NM_001042513|0|Txnrd1|+	-0.248096	8.4157	5.98e-07	8.6e-06
NM_001080999|0|Trmt2a|+	-0.289344	6.19263	6.01e-07	8.63e-06
NM_001177888|0|Cacna1g|-	1.57749	0.280493	6.05e-07	8.68e-06
NM_024477|0|Ttc28|+	-0.456202	4.25283	6.07e-07	8.72e-06
NM_133663|0|Itgb4|+	0.490742	3.96402	6.11e-07	8.76e-06
NM_001085409|0|Steap3|-	0.324265	5.74213	6.13e-07	8.79e-06
NM_001130457|0|Tbrg4|-	-0.272659	7.04457	6.24e-07	8.94e-06
NM_027556|0|Cep192|+	-0.277383	7.23366	6.41e-07	9.17e-06
NM_001048142|0|Bdnf|+	1.58266	0.556098	6.43e-07	9.19e-06
NR_028367|0|Nip7|+	-0.283449	6.85564	6.5e-07	9.29e-06
NM_145475|0|Cerk|-	1.03262	1.80743	6.52e-07	9.31e-06
NM_007444|0|Amd2|-	-0.27875	7.16359	6.53e-07	9.31e-06
NM_009665|0|Amd1|-	-0.27875	7.16359	6.53e-07	9.31e-06
NM_026251|0|Patl2|-	0.963021	1.73823	6.56e-07	9.35e-06
NM_010227|0|Flna|-	-0.27487	8.70868	6.63e-07	9.44e-06
NM_001033300|0|Gmps|+	-0.271927	7.09506	6.67e-07	9.49e-06
NM_011595|0|Timp3|+	0.914796	1.81968	6.69e-07	9.51e-06
NM_172868|0|Palm2|+	0.875311	2.04232	6.7e-07	9.52e-06
NM_172261|0|Ppp1r9b|+	0.334065	5.87569	6.72e-07	9.53e-06
NM_022314|0|Tpm3|+	-0.258498	8.27835	6.78e-07	9.61e-06
NM_001135567|0|1190007I07Rik|-	-0.617487	2.93935	6.79e-07	9.62e-06
NM_023655|0|Trim29|+	3.10658	-1.64241	6.81e-07	9.65e-06
NM_019421|0|Cd320|+	-0.352328	5.19175	6.87e-07	9.72e-06
NM_001004157|0|Scarf1|+	-1.06554	1.68834	6.9e-07	9.75e-06
NM_008952|0|Pipox|-	-0.365157	5.10921	6.91e-07	9.77e-06
NM_001145780|0|Use1|+	-0.38017	4.97398	6.93e-07	9.8e-06
NM_013658|0|Sema4a|-	0.595599	3.42216	7e-07	9.88e-06
NM_134076|0|Abhd4|+	0.347819	5.63047	7.05e-07	9.94e-06
NM_010250|0|Gabra1|-	0.946732	1.69949	7.07e-07	9.97e-06
NM_001039048|0|Trim63|+	0.601602	3.09185	7.1e-07	1e-05
NM_019732|0|Runx3|+	1.18956	0.987927	7.1e-07	1e-05
NM_007532|0|Bcat1|-	-0.236481	9.55266	7.16e-07	1.01e-05
NM_010930|0|Nov|+	1.28174	0.9436	7.21e-07	1.01e-05
NM_145827|0|Nlrp3|+	2.47918	-1.1874	7.22e-07	1.01e-05
NM_207685|0|Elavl2|-	-0.445891	4.32375	7.24e-07	1.02e-05
NM_025391|0|Nip7|+	-0.282752	6.83805	7.35e-07	1.03e-05
NM_001025393|0|Bclaf1|+	-0.250294	8.34906	7.35e-07	1.03e-05
NM_016696|0|Gpc1|+	0.455265	4.63193	7.39e-07	1.03e-05
NM_001083342|0|Ptchd2|-	1.59138	0.559257	7.46e-07	1.04e-05
NM_027871|0|Arhgef3|+	0.463118	3.96905	7.49e-07	1.05e-05
NM_172994|0|Ppp2r2c|+	0.503339	4.0656	7.51e-07	1.05e-05
NM_177266|0|Gfm2|+	-0.292141	6.04715	7.56e-07	1.06e-05
NM_011368|0|Shc1|+	-0.302368	6.40673	7.63e-07	1.06e-05
NM_001170954|0|A4galt|-	0.69794	2.7576	7.66e-07	1.07e-05
NM_030087|0|Ndufv3|+	0.384756	5.3298	7.69e-07	1.07e-05
NM_178763|0|Zfp750|-	0.723213	2.455	7.7e-07	1.07e-05
NM_031259|0|Nxf2|-	-2.90851	-1.74401	8.1e-07	1.13e-05
NM_009517|0|Zmat3|-	0.248097	7.51151	8.14e-07	1.13e-05
NM_010486|0|Elavl2|-	-0.441411	4.36607	8.18e-07	1.14e-05
NM_010380|0|H2-D1|+	0.5119	3.59556	8.19e-07	1.14e-05
NM_009687|0|Apex1|+	-0.258342	7.65659	8.32e-07	1.16e-05
NM_207686|0|Elavl2|-	-0.44084	4.36575	8.44e-07	1.17e-05
NM_011513|0|Med22|-	-0.292076	6.17494	8.57e-07	1.19e-05
NM_178407|0|Arap2|-	0.541637	3.38385	8.69e-07	1.2e-05
NM_001081171|0|Lama5|-	-0.25757	8.13457	8.72e-07	1.21e-05
NM_001177883|0|Elavl2|-	-0.44155	4.35132	8.88e-07	1.23e-05
NM_178738|0|Prss35|+	0.647856	2.87127	8.96e-07	1.24e-05
NM_011701|0|Vim|+	-0.243592	8.6782	8.99e-07	1.24e-05
NM_008102|0|Gch1|-	1.57242	0.32269	9.08e-07	1.25e-05
NM_010276|0|Gem|+	1.77332	0.0723664	9.27e-07	1.28e-05
NM_010747|0|Lyn|+	0.770953	2.1949	9.28e-07	1.28e-05
NM_133903|0|Spon2|-	1.64477	0.187426	9.3e-07	1.28e-05
NM_001024468|0|Bcat1|-	-0.235601	9.46918	9.35e-07	1.29e-05
NM_019439|0|Gabbr1|+	-0.366598	5.54124	9.36e-07	1.29e-05
NM_029101|0|Rrp7a|-	-0.316732	5.82283	9.37e-07	1.29e-05
NM_177710|0|Ssh2|+	0.443098	4.56556	9.4e-07	1.29e-05
NM_001161432|0|Eda2r|-	0.307923	5.93243	9.42e-07	1.29e-05
NM_175540|0|Eda2r|-	0.307923	5.93243	9.42e-07	1.29e-05
NM_001034860|0|Gm4858|+	0.985077	1.78537	9.42e-07	1.29e-05
NM_013743|0|Pdk4|-	0.652894	2.71999	9.55e-07	1.31e-05
NM_008873|0|Plau|+	2.4721	-1.01547	9.56e-07	1.31e-05
NM_201352|0|Gdpd5|+	1.28855	0.953363	9.58e-07	1.31e-05
NM_130859|0|Card10|-	0.442433	4.15212	9.7e-07	1.33e-05
NM_028451|0|Larp1|+	-0.246902	8.54043	9.72e-07	1.33e-05
NM_026513|0|Pdf|-	-0.36127	5.1813	9.72e-07	1.33e-05
NM_080444|0|Asb10|-	2.4854	-0.805484	9.75e-07	1.33e-05
NM_026820|0|Ifitm1|+	0.537935	3.76202	9.8e-07	1.34e-05
NM_001177965|0|Naa10|-	-0.332783	5.38296	1.04e-06	1.42e-05
NM_025902|0|Cisd2|-	-0.393651	4.8872	1.06e-06	1.45e-05
NM_181411|0|Aftph|-	0.346014	5.21592	1.07e-06	1.46e-05
NM_008402|0|Itgav|+	0.365159	5.05631	1.08e-06	1.47e-05
NM_013872|0|Pmm1|-	0.302662	7.20498	1.08e-06	1.47e-05
NM_019861|0|Ctsf|+	0.578417	3.30742	1.1e-06	1.49e-05
NM_001081291|0|Ccdc88b|-	1.01445	1.56532	1.1e-06	1.5e-05
NM_201639|0|Synm|-	0.824126	2.04752	1.1e-06	1.5e-05
NM_134189|0|Galnt10|+	0.457319	4.02252	1.14e-06	1.54e-05
NM_173047|0|Cbr3|+	-0.523796	3.66195	1.14e-06	1.54e-05
NM_001029856|0|Atad5|+	-0.28431	6.2483	1.14e-06	1.54e-05
NM_007945|0|Eps8|-	0.352952	5.07207	1.14e-06	1.54e-05
NM_153787|0|Bclaf1|+	-0.245165	8.37375	1.16e-06	1.56e-05
NM_020587|0|Srsf4|+	-0.267292	6.68335	1.16e-06	1.57e-05
NM_025973|0|Pgc|+	0.673181	2.73575	1.18e-06	1.59e-05
NM_001113283|0|BC031353|+	0.821513	2.33304	1.19e-06	1.6e-05
NM_021288|0|Tyms|-	-0.359795	5.07283	1.19e-06	1.6e-05
NR_033402|0|Tyms|-	-0.359795	5.07283	1.19e-06	1.6e-05
NM_001025392|0|Bclaf1|+	-0.244969	8.37448	1.2e-06	1.61e-05
NM_001253706|0|Sept6|-	0.564859	3.24825	1.21e-06	1.62e-05
NR_033443|0|Sept6|-	0.564859	3.24825	1.21e-06	1.62e-05
NM_008430|0|Kcnk1|+	1.00529	1.51833	1.21e-06	1.62e-05
NM_001205181|0|Abhd4|+	0.340047	5.6296	1.22e-06	1.63e-05
NM_177775|0|Esyt3|-	0.565181	3.23018	1.23e-06	1.64e-05
NM_001122730|0|Tnrc18|-	-0.330052	6.28073	1.24e-06	1.67e-05
NM_001081241|0|Fam65a|+	0.380402	4.87394	1.25e-06	1.67e-05
NM_001252439|0|D16Ertd472e|-	-0.31451	5.61485	1.26e-06	1.68e-05
NM_173390|0|Nhsl1|+	0.529346	3.63609	1.26e-06	1.68e-05
NM_024191|0|Arl2bp|+	-0.330662	5.44303	1.28e-06	1.71e-05
NM_001163761|0|6430548M08Rik|+	1.77892	-0.188405	1.3e-06	1.74e-05
NM_172286|0|6430548M08Rik|+	1.77892	-0.188405	1.3e-06	1.74e-05
NM_001081977|0|Rnf144a|-	0.840104	2.30385	1.31e-06	1.75e-05
NM_080563|0|Rnf144a|-	0.840104	2.30385	1.31e-06	1.75e-05
NM_001252440|0|D16Ertd472e|-	-0.314508	5.6031	1.32e-06	1.76e-05
NM_177981|0|Hap1|-	-0.309519	5.8533	1.34e-06	1.78e-05
NM_001085500|0|Cisd3|+	-0.673492	2.75558	1.35e-06	1.79e-05
NM_001252503|0|Aftph|-	0.346541	5.1757	1.36e-06	1.8e-05
NM_027870|0|Armcx3|+	1.28314	0.806753	1.36e-06	1.81e-05
NM_025969|0|1700034H14Rik|-	-0.570711	3.50196	1.37e-06	1.81e-05
NM_001177890|0|Cacna1g|-	1.53723	0.252826	1.37e-06	1.81e-05
NM_173866|0|Gpt2|+	0.384101	4.83358	1.39e-06	1.84e-05
NM_177303|0|Lrrn4|-	0.526568	3.68328	1.39e-06	1.84e-05
NM_013735|0|Trp53bp1|-	-0.281113	6.34919	1.39e-06	1.84e-05
NM_001029912|0|Zswim5|+	0.574567	3.37851	1.39e-06	1.84e-05
NM_019775|0|Cpb2|+	2.16442	-0.878251	1.4e-06	1.85e-05
NM_010139|0|Epha2|+	-0.251374	7.13842	1.41e-06	1.86e-05
NM_007897|0|Ebf1|+	1.04332	1.49775	1.41e-06	1.86e-05
NM_001177976|0|Irak1|-	-0.368446	4.71822	1.42e-06	1.87e-05
NM_134126|0|Ift140|+	-0.400862	4.56337	1.44e-06	1.89e-05
NM_019791|0|Maged1|-	0.259064	6.76887	1.44e-06	1.89e-05
NM_177340|0|Synpo|-	1.51048	0.271904	1.44e-06	1.9e-05
NM_013678|0|Surf2|+	-0.350509	5.14325	1.44e-06	1.9e-05
NM_153584|0|BC031353|+	0.822354	2.28963	1.46e-06	1.92e-05
NM_009771|0|Btrc|+	0.341077	5.15792	1.48e-06	1.94e-05
NM_001037758|0|Btrc|+	0.339938	5.17702	1.48e-06	1.95e-05
NM_027366|0|Ly6g6e|+	0.611208	3.19288	1.49e-06	1.95e-05
NM_199305|0|Tmem39b|-	-0.378819	4.95367	1.52e-06	2e-05
NM_001109973|0|Mdfi|-	0.744011	2.41354	1.52e-06	2e-05
NM_001081117|0|Mki67|-	-0.29808	7.88642	1.53e-06	2e-05
NM_020491|0|Sssca1|-	-0.308726	5.68763	1.57e-06	2.05e-05
NM_175482|0|Usp28|+	0.278463	6.20349	1.57e-06	2.05e-05
NM_007929|0|Emp2|-	0.715616	2.52511	1.57e-06	2.05e-05
NM_001037279|0|2700094K13Rik|-	-0.267989	7.15609	1.57e-06	2.05e-05
NM_001081417|0|Chd7|+	-0.396122	4.71378	1.58e-06	2.06e-05
NM_026037|0|Mboat2|+	0.548145	3.34308	1.58e-06	2.06e-05
NM_001081437|0|Fbln2|+	1.20945	1.05571	1.58e-06	2.06e-05
NM_007992|0|Fbln2|+	1.20945	1.05571	1.58e-06	2.06e-05
NR_002846|0|Nespas|-	-0.837451	1.98228	1.58e-06	2.06e-05
NM_145962|0|Pank3|+	-0.281712	6.3019	1.58e-06	2.06e-05
NM_001017955|0|Zscan18|-	-0.442481	3.98571	1.59e-06	2.06e-05
NM_030713|0|Zfp202|+	-0.811783	2.23791	1.59e-06	2.07e-05
NM_023142|0|Arpc1b|+	-0.393748	4.6251	1.6e-06	2.07e-05
NM_001136077|0|Enpp2|-	1.17511	0.979893	1.6e-06	2.08e-05
NM_001178049|0|Mitf|+	0.405529	4.36305	1.62e-06	2.1e-05
NM_001163489|0|Sema4a|-	0.576154	3.41023	1.62e-06	2.1e-05
NM_001163490|0|Sema4a|-	0.576154	3.41023	1.62e-06	2.1e-05
NM_001163491|0|Sema4a|-	0.576154	3.41023	1.62e-06	2.1e-05
NM_001113331|0|Shc1|+	-0.293358	6.52014	1.62e-06	2.1e-05
NM_025673|0|Golph3|+	0.273792	6.77878	1.63e-06	2.1e-05
NM_001159519|0|Pfas|-	-0.251737	7.81288	1.63e-06	2.11e-05
NM_010918|0|Nktr|+	-0.291425	6.59209	1.63e-06	2.11e-05
NM_026772|0|Cdc42ep2|-	1.50173	0.267519	1.65e-06	2.13e-05
NM_015744|0|Enpp2|-	1.10387	1.25522	1.65e-06	2.13e-05
NM_175093|0|Trib3|-	0.390343	4.4808	1.65e-06	2.13e-05
NM_001113198|0|Mitf|+	0.404421	4.37465	1.66e-06	2.13e-05
NM_016699|0|Exosc10|+	-0.272195	6.52975	1.67e-06	2.15e-05
NM_010134|0|En2|+	-0.314112	5.83663	1.67e-06	2.15e-05
NM_026323|0|Wfdc2|+	0.48911	3.60672	1.68e-06	2.15e-05
NM_152895|0|Kdm5b|+	0.233511	8.84535	1.68e-06	2.16e-05
NR_003492|0|2210409E12Rik|+	0.75692	2.57991	1.69e-06	2.16e-05
NM_026448|0|Klhl7|+	0.354758	5.08843	1.7e-06	2.18e-05
NM_001099779|0|Pklr|+	1.11533	1.11034	1.71e-06	2.19e-05
NM_001081382|0|Zfp777|-	-0.362347	4.84963	1.72e-06	2.21e-05
NM_013742|0|Cars|-	0.262236	6.62776	1.72e-06	2.21e-05
NM_001102404|0|Acp5|-	0.910485	1.67084	1.73e-06	2.21e-05
NM_001162425|0|Efna1|-	1.33534	0.611768	1.75e-06	2.23e-05
NM_001163592|0|Nhsl1|+	0.52925	3.61595	1.76e-06	2.25e-05
NM_001081250|0|Myh13|+	0.491172	4.01369	1.78e-06	2.27e-05
NM_026778|0|Cthrc1|+	1.96524	-0.574645	1.79e-06	2.28e-05
NM_001033166|0|2700094K13Rik|-	-0.265206	7.22178	1.81e-06	2.3e-05
NM_153060|0|Spns2|-	1.17116	0.905301	1.81e-06	2.31e-05
NM_010731|0|Zbtb7a|+	-0.363226	5.44654	1.84e-06	2.34e-05
NM_009556|0|Zfp42|-	0.246145	9.20154	1.85e-06	2.35e-05
NM_172898|0|Kirrel2|-	-0.496898	3.9154	1.85e-06	2.36e-05
NM_013631|0|Pklr|+	1.10415	1.11347	1.86e-06	2.36e-05
NM_001039162|0|Clip2|-	0.627424	3.10599	1.86e-06	2.36e-05
NM_025917|0|Use1|+	-0.3714	4.88627	1.87e-06	2.37e-05
NM_009052|0|Bex1|-	-0.267195	7.62181	1.88e-06	2.38e-05
NM_029948|0|Pramef12|-	0.303135	5.93504	1.91e-06	2.42e-05
NM_009990|0|Clip2|-	0.625218	3.10681	1.91e-06	2.42e-05
NM_177739|0|Zfp507|-	0.3576	5.33004	1.92e-06	2.43e-05
NM_001039198|0|Zfhx2|-	-0.279105	7.20169	1.95e-06	2.47e-05
NM_001048139|0|Bdnf|+	1.57409	0.424945	1.96e-06	2.48e-05
NM_019535|0|Sh3gl2|+	-0.407425	4.63088	1.97e-06	2.49e-05
NM_001177324|0|Sept6|-	0.654555	2.74153	1.97e-06	2.49e-05
NM_018785|0|Prpf40a|-	-0.244437	7.53874	1.99e-06	2.51e-05
NM_007570|0|Btg2|-	0.364988	5.22933	1.99e-06	2.51e-05
NM_144907|0|Sesn2|-	0.268443	7.09586	1.99e-06	2.51e-05
NM_008601|0|Mitf|+	0.406232	4.34002	2.01e-06	2.53e-05
NM_011605|0|Tmpo|-	-0.242229	7.4154	2.01e-06	2.53e-05
NM_138305|0|Adcy3|+	0.481224	3.68966	2.02e-06	2.54e-05
NM_026079|0|Ikbkap|-	-0.256946	6.91456	2.02e-06	2.54e-05
NM_172498|0|Ptk2b|-	0.693616	2.69142	2.05e-06	2.58e-05
NM_010783|0|Mdfi|-	0.7461	2.38195	2.05e-06	2.58e-05
NM_010055|0|Dlx3|+	1.50182	0.404934	2.06e-06	2.58e-05
NM_007585|0|Anxa2|+	0.710508	2.35282	2.06e-06	2.58e-05
NM_029021|0|4833422F24Rik|-	2.26985	-0.805706	2.08e-06	2.61e-05
NM_001164466|0|Dpys|-	0.618157	2.76362	2.1e-06	2.64e-05
NM_009727|0|Atp8a1|-	0.590995	3.18799	2.11e-06	2.64e-05
NM_001162365|0|Ptk2b|-	0.670417	2.76152	2.11e-06	2.64e-05
NM_001039521|0|Rrn3|+	-0.241011	8.38803	2.13e-06	2.66e-05
NM_001033299|0|Zfp217|-	0.274844	6.57702	2.13e-06	2.66e-05
NM_029100|0|Sepn1|-	0.782338	2.22395	2.13e-06	2.66e-05
NM_148950|0|Pknox2|-	0.781876	2.52855	2.14e-06	2.67e-05
NM_001110315|0|Kif1a|-	1.1544	0.883487	2.18e-06	2.71e-05
NM_008440|0|Kif1a|-	1.1544	0.883487	2.18e-06	2.71e-05
NM_028421|0|Zc3hav1|-	0.366832	5.15234	2.18e-06	2.71e-05
NM_016678|0|Reck|+	0.664072	2.58799	2.18e-06	2.71e-05
NM_001038999|0|Atp8a1|-	0.594681	3.18448	2.18e-06	2.72e-05
NM_001168656|0|Socs2|-	-0.327224	5.50753	2.2e-06	2.73e-05
NM_001143802|0|Fam196a|-	-1.01233	1.82557	2.21e-06	2.74e-05
NM_178856|0|Gins2|-	-0.323432	5.2835	2.22e-06	2.75e-05
NM_009374|0|Tgm3|+	0.670692	2.55133	2.23e-06	2.77e-05
NM_177429|0|Ofd1|-	-0.391273	4.59814	2.24e-06	2.78e-05
NM_011569|0|Tekt1|-	0.777065	2.32624	2.26e-06	2.8e-05
NM_144808|0|Slc39a14|-	-0.356472	4.96331	2.29e-06	2.84e-05
NM_013481|0|Bop1|-	-0.245912	7.55978	2.3e-06	2.85e-05
NM_010709|0|Eif2d|+	-0.258433	6.75122	2.33e-06	2.88e-05
NM_026423|0|Mri1|-	-0.368829	5.14042	2.33e-06	2.88e-05
NM_198170|0|Szt2|-	-0.327789	5.63787	2.33e-06	2.88e-05
NM_010331|0|Gpaa1|+	-0.329473	5.37117	2.34e-06	2.89e-05
NM_011027|0|P2rx7|+	0.6641	2.74747	2.37e-06	2.92e-05
NM_001080780|0|Ret|-	1.03668	1.34	2.37e-06	2.93e-05
NM_172458|0|Zfp871|-	-0.292429	6.75198	2.38e-06	2.94e-05
NM_145521|0|Ppapdc3|+	2.0281	-0.601894	2.41e-06	2.97e-05
NM_024468|0|Trim39|-	-0.415257	4.19927	2.42e-06	2.98e-05
NM_001177974|0|Irak1|-	-0.356563	4.75699	2.46e-06	3.03e-05
NM_133878|0|Rcc1|-	-0.249778	7.26525	2.47e-06	3.03e-05
NM_019423|0|Elovl2|-	0.53528	3.58389	2.52e-06	3.1e-05
NM_009663|0|Alox5ap|+	0.771061	2.1784	2.53e-06	3.1e-05
NM_001197082|0|Rcc1|-	-0.24946	7.26539	2.54e-06	3.11e-05
NM_012030|0|Slc9a3r1|+	-0.269439	6.67094	2.6e-06	3.19e-05
NM_008595|0|Mfng|-	0.639819	2.64824	2.61e-06	3.2e-05
NM_029219|0|Rnf19b|+	0.309795	5.80717	2.64e-06	3.23e-05
NM_009833|0|Ccnt1|-	-0.345847	5.47528	2.67e-06	3.27e-05
NM_001162366|0|Ptk2b|-	0.665914	2.74242	2.69e-06	3.29e-05
NM_012026|0|Rgnef|-	1.09275	1.18546	2.7e-06	3.3e-05
NM_013456|0|Actn3|-	0.561651	3.30826	2.71e-06	3.3e-05
NM_026788|0|Mthfd2l|+	-1.07945	1.11958	2.71e-06	3.3e-05
NM_001081110|0|Cd8a|+	2.78724	-1.50513	2.71e-06	3.3e-05
NM_009857|0|Cd8a|+	2.78724	-1.50513	2.71e-06	3.3e-05
NM_001111096|0|Lyn|+	0.737065	2.21118	2.72e-06	3.32e-05
NM_001168655|0|Socs2|-	-0.323931	5.50489	2.79e-06	3.39e-05
NM_001081322|0|Myo5c|+	0.50679	3.93603	2.79e-06	3.4e-05
NM_001039042|0|Klk13|+	1.75135	-0.357312	2.79e-06	3.4e-05
NM_001164472|0|Nip7|+	-0.272422	6.65742	2.82e-06	3.43e-05
NM_001048141|0|Bdnf|+	1.59251	0.370144	2.88e-06	3.5e-05
NM_025330|0|Hsd17b14|+	-0.264266	6.83563	2.89e-06	3.5e-05
NM_001136070|0|Eif2d|+	-0.254154	6.82361	2.89e-06	3.5e-05
NM_172885|0|Tmem132d|-	1.85505	-0.332151	2.9e-06	3.51e-05
NM_010333|0|S1pr2|-	-0.320482	5.61697	2.91e-06	3.53e-05
NM_019870|0|Naa10|-	-0.328767	5.27653	2.92e-06	3.54e-05
NM_016701|0|Nes|+	0.498953	3.92555	2.98e-06	3.6e-05
NM_001252658|0|Ldlr|+	-0.274723	6.2736	2.98e-06	3.61e-05
NM_001163760|0|6430548M08Rik|+	1.77329	-0.233196	2.98e-06	3.61e-05
NM_144799|0|Lmcd1|+	2.12486	-0.892071	3e-06	3.63e-05
NM_001159683|0|Zfp217|-	0.272022	6.56212	3.05e-06	3.69e-05
NM_001083341|0|Mboat2|+	0.536585	3.31681	3.07e-06	3.7e-05
NM_001170866|0|Ncald|-	3.18424	-1.83983	3.07e-06	3.7e-05
NM_001170867|0|Ncald|-	3.18424	-1.83983	3.07e-06	3.7e-05
NM_001170868|0|Ncald|-	3.18424	-1.83983	3.07e-06	3.7e-05
NM_001080813|0|Rab11fip1|-	0.340717	5.03835	3.07e-06	3.7e-05
NM_009721|0|Atp1b1|-	-0.266783	6.85111	3.07e-06	3.7e-05
NM_001126324|0|Gm13083|+	1.46579	0.369276	3.08e-06	3.7e-05
NM_001081014|0|Dennd4c|+	0.371854	5.08332	3.08e-06	3.7e-05
NM_027275|0|Ptcd3|-	-0.253482	7.06746	3.09e-06	3.71e-05
NM_199027|0|Zfp335|-	-0.344198	5.26171	3.1e-06	3.72e-05
NM_007706|0|Socs2|-	-0.32034	5.5392	3.11e-06	3.73e-05
NM_020258|0|Slc37a2|-	0.891533	1.8306	3.12e-06	3.74e-05
NM_001029838|0|Pknox2|-	0.76974	2.54123	3.14e-06	3.76e-05
NM_001085453|0|Ctnnd1|-	-0.239848	8.27754	3.17e-06	3.79e-05
NM_001145960|0|Slc37a2|-	0.888509	1.83442	3.19e-06	3.81e-05
NM_172977|0|Gtf3c4|-	-0.263512	6.79232	3.2e-06	3.83e-05
NM_001168657|0|Socs2|-	-0.323268	5.50276	3.21e-06	3.83e-05
NM_001252659|0|Ldlr|+	-0.271016	6.31972	3.21e-06	3.83e-05
NM_172894|0|Ppp6r1|-	-0.254365	7.09474	3.21e-06	3.83e-05
NM_001161800|0|Klhl7|+	0.34959	5.04488	3.22e-06	3.84e-05
NM_053182|0|Pag1|-	0.760506	2.11067	3.24e-06	3.86e-05
NM_001099276|0|Pik3c2b|+	0.561511	3.99922	3.25e-06	3.87e-05
NM_001145034|0|Gm13889|-	-0.942227	1.52167	3.25e-06	3.87e-05
NM_008007|0|Fgf3|+	1.26901	1.02713	3.27e-06	3.89e-05
NM_023580|0|Epha1|-	-0.510768	3.53549	3.27e-06	3.89e-05
NM_153178|0|Eif2c2|-	-0.365557	7.7534	3.29e-06	3.91e-05
NM_153555|0|Dcaf8|+	-0.29535	5.7661	3.3e-06	3.92e-05
NM_001135151|0|Slc39a14|-	-0.350363	4.97507	3.3e-06	3.92e-05
NM_001164224|0|Aspscr1|+	-0.285734	5.9879	3.32e-06	3.93e-05
NM_001033448|0|Gm962|+	0.705629	2.3965	3.36e-06	3.98e-05
NM_016695|0|Mpp2|-	0.726623	2.43596	3.36e-06	3.98e-05
NM_001166545|0|Hmga1|+	-0.237761	8.40996	3.38e-06	4e-05
NM_001166476|0|Hmga1-rs1|+	-0.237497	8.40721	3.4e-06	4.03e-05
NM_001166543|0|Hmga1|+	-0.23717	8.40887	3.41e-06	4.03e-05
NM_001039356|0|Hmga1|+	-0.238297	8.41994	3.42e-06	4.04e-05
NM_001166477|0|Hmga1-rs1|+	-0.237457	8.40719	3.42e-06	4.04e-05
NM_172843|0|Tor1aip2|+	0.248201	7.25903	3.43e-06	4.04e-05
NM_001166544|0|Hmga1|+	-0.237074	8.40696	3.43e-06	4.05e-05
NM_001166539|0|Hmga1|+	-0.238257	8.41992	3.43e-06	4.05e-05
NM_011382|0|Six4|-	-0.338583	5.18664	3.45e-06	4.06e-05
NM_001166546|0|Hmga1|+	-0.237446	8.40706	3.45e-06	4.06e-05
NM_009852|0|Cd6|-	1.43447	0.473066	3.45e-06	4.06e-05
NM_001166535|0|Hmga1|+	-0.237565	8.41067	3.45e-06	4.06e-05
NM_001166540|0|Hmga1|+	-0.237525	8.41065	3.46e-06	4.07e-05
NM_001166033|0|Gtf3c4|-	-0.262573	6.79428	3.46e-06	4.07e-05
NM_001025427|0|Hmga1|+	-0.23747	8.40877	3.47e-06	4.08e-05
NM_001166536|0|Hmga1|+	-0.237458	8.40865	3.48e-06	4.08e-05
NM_001166541|0|Hmga1|+	-0.23743	8.40874	3.49e-06	4.09e-05
NM_001166542|0|Hmga1|+	-0.237418	8.40863	3.49e-06	4.09e-05
NM_009032|0|Rbm4|-	-0.356852	4.85335	3.51e-06	4.11e-05
NM_001195031|0|Pag1|-	0.758381	2.11384	3.52e-06	4.12e-05
NM_008258|0|Hn1|-	-0.289865	6.24951	3.52e-06	4.12e-05
NM_001243138|0|Gm13247|-	0.291421	7.15312	3.56e-06	4.16e-05
NM_020603|0|Wdr46|+	-0.266197	6.49026	3.56e-06	4.16e-05
NM_133227|0|Nup155|+	-0.246215	7.35586	3.6e-06	4.2e-05
NM_001101479|0|Pabpc4l|-	0.625031	2.80157	3.63e-06	4.23e-05
NM_001164655|0|9530053A07Rik|+	0.977669	1.3322	3.64e-06	4.25e-05
NM_010700|0|Ldlr|+	-0.269396	6.3213	3.65e-06	4.26e-05
NM_211138|0|Pcyt1b|+	0.311712	5.47971	3.66e-06	4.26e-05
NM_009272|0|Srm|+	-0.246569	7.41708	3.66e-06	4.26e-05
NM_172298|0|Tshz3|+	0.889824	1.6509	3.66e-06	4.26e-05
NM_001170985|0|Kirrel|-	-0.305731	5.67162	3.67e-06	4.26e-05
NM_130867|0|Kirrel|-	-0.305731	5.67162	3.67e-06	4.26e-05
NM_001177975|0|Irak1|-	-0.304986	5.45355	3.69e-06	4.28e-05
NM_001109690|0|Phf21a|+	0.372884	4.61612	3.69e-06	4.28e-05
NM_029935|0|Chst15|-	1.38032	0.494041	3.7e-06	4.29e-05
NM_145144|0|Aif1l|+	0.752002	2.31158	3.7e-06	4.29e-05
NM_001198984|0|Tcof1|-	-0.243804	8.71312	3.7e-06	4.29e-05
NM_007399|0|Adam10|+	0.352022	5.05501	3.71e-06	4.3e-05
NM_026952|0|Cdk12|+	-0.301273	7.05578	3.71e-06	4.3e-05
NM_007615|0|Ctnnd1|-	-0.237988	8.29334	3.74e-06	4.33e-05
NM_138956|0|Rassf3|-	-0.321201	5.3613	3.75e-06	4.34e-05
NM_001085450|0|Ctnnd1|-	-0.237911	8.29247	3.78e-06	4.37e-05
NM_145371|0|Eif2b1|-	-0.263902	6.58721	3.78e-06	4.37e-05
NM_146001|0|Hip1|-	-0.277503	6.32751	3.79e-06	4.37e-05
NM_001081045|0|1700081L11Rik|-	0.249045	7.60415	3.8e-06	4.38e-05
NM_016660|0|Hmga1|+	-0.23769	8.44278	3.8e-06	4.38e-05
NM_001166537|0|Hmga1|+	-0.237651	8.44276	3.82e-06	4.4e-05
NM_178414|0|Acsm4|+	0.836299	1.9495	3.82e-06	4.4e-05
NM_001134399|0|Megf11|+	0.820614	1.81343	3.82e-06	4.4e-05
NM_001177796|0|Afap1l2|-	0.973448	1.56491	3.83e-06	4.4e-05
NM_001177797|0|Afap1l2|-	0.973448	1.56491	3.83e-06	4.4e-05
NM_146102|0|Afap1l2|-	0.973448	1.56491	3.83e-06	4.4e-05
NM_008363|0|Irak1|-	-0.304442	5.4529	3.83e-06	4.4e-05
NM_019795|0|Dnajc7|-	-0.231421	7.70653	3.85e-06	4.42e-05
NM_015814|0|Dkk3|-	1.01205	1.40028	3.86e-06	4.42e-05
NM_001135152|0|Slc39a14|-	-0.348596	4.96457	3.89e-06	4.46e-05
NM_026166|0|Ikbip|+	0.433845	3.94543	3.9e-06	4.47e-05
NM_177546|0|Pcyt1b|+	0.311684	5.45134	3.9e-06	4.47e-05
NM_153580|0|Ino80e|-	-0.264777	6.26605	3.9e-06	4.47e-05
NM_008905|0|Ppfibp2|+	0.536751	3.38031	3.91e-06	4.47e-05
NM_173437|0|Nav1|-	0.302927	5.73133	3.94e-06	4.51e-05
NM_001112731|0|C030039L03Rik|+	-0.356038	4.89246	3.94e-06	4.51e-05
NM_008788|0|Pcolce|-	-0.264743	6.32137	3.96e-06	4.52e-05
NM_184088|0|Dennd4c|+	0.339016	5.46621	4e-06	4.56e-05
NM_001166372|0|March1|+	1.47243	0.218495	4e-06	4.56e-05
NM_001039353|0|Nolc1|+	-0.23839	8.50121	4.01e-06	4.57e-05
NM_009802|0|Car6|-	1.81946	-0.392387	4.03e-06	4.59e-05
NM_177643|0|Zfp281|+	-0.249774	7.74363	4.04e-06	4.6e-05
NM_001085448|0|Ctnnd1|-	-0.23718	8.28692	4.05e-06	4.61e-05
NM_001195413|0|Cngb1|-	1.32688	0.511219	4.08e-06	4.64e-05
NM_198417|0|C030039L03Rik|+	-0.356233	4.89208	4.1e-06	4.66e-05
NM_001039352|0|Nolc1|+	-0.238021	8.50238	4.11e-06	4.67e-05
NM_001039351|0|Nolc1|+	-0.23809	8.50069	4.12e-06	4.67e-05
NM_001252593|0|Cars|-	0.254168	6.5799	4.12e-06	4.67e-05
NM_026744|0|Mrpl53|+	-0.418783	4.38558	4.14e-06	4.7e-05
NM_026378|0|Dalrd3|+	-0.292058	5.71243	4.14e-06	4.7e-05
NM_001013414|0|Neurl4|+	-0.29118	6.14672	4.18e-06	4.74e-05
NM_029568|0|Mfap4|+	1.43728	0.569691	4.2e-06	4.75e-05
NM_001172207|0|Lrtm2|-	1.19426	1.04483	4.22e-06	4.77e-05
NM_178281|0|Trim39|-	-0.408016	4.19067	4.22e-06	4.77e-05
NM_053086|0|Nolc1|+	-0.237721	8.50186	4.23e-06	4.77e-05
NM_007915|0|Ei24|-	0.274489	6.35814	4.23e-06	4.77e-05
NR_028359|0|5830417I10Rik|+	-0.252136	6.97046	4.24e-06	4.79e-05
NM_011170|0|Prnp|+	0.586214	3.19378	4.24e-06	4.79e-05
NM_133991|0|Ftsj1|-	-0.362807	5.0228	4.25e-06	4.79e-05
NM_053206|0|Magee2|-	1.08798	1.29775	4.28e-06	4.82e-05
NM_001013393|0|Gm11487|-	1.17162	0.830391	4.28e-06	4.82e-05
NM_001167963|0|G2e3|+	0.337661	5.50809	4.29e-06	4.83e-05
NM_020520|0|Slc25a20|+	-0.28964	5.7264	4.3e-06	4.84e-05
NM_013677|0|Surf1|-	-0.399203	4.25957	4.3e-06	4.84e-05
NM_001109691|0|Phf21a|+	0.37264	4.59645	4.31e-06	4.84e-05
NM_001160251|0|Zfp281|+	-0.248936	7.74574	4.31e-06	4.84e-05
NM_029628|0|Ppp1r3g|+	2.80877	-1.64309	4.35e-06	4.89e-05
NM_138628|0|Txlnb|+	1.29877	0.502839	4.38e-06	4.91e-05
NM_012060|0|Bcap31|-	-0.265828	6.37616	4.38e-06	4.91e-05
NM_001033043|0|Rnf17|+	-0.306439	6.11217	4.41e-06	4.94e-05
NM_001003919|0|Ddx11|+	-0.319959	5.34733	4.44e-06	4.97e-05
NM_011057|0|Pdgfb|-	0.97643	1.59963	4.47e-06	5.01e-05
NM_012044|0|Pla2g2e|+	2.56074	-1.5057	4.5e-06	5.03e-05
NM_001165988|0|Ubap2l|-	-0.270678	7.26429	4.52e-06	5.05e-05
NM_001146048|0|Lrrc1|-	0.567525	3.02768	4.53e-06	5.06e-05
NM_146222|0|BC024479|+	-0.346073	5.29211	4.55e-06	5.08e-05
NM_011552|0|Tcof1|-	-0.242122	8.69085	4.55e-06	5.08e-05
NM_021492|0|Ap3b2|-	0.668955	2.45422	4.56e-06	5.08e-05
NM_001015099|0|G2e3|+	0.337024	5.50739	4.56e-06	5.09e-05
NM_172492|0|Lrtm2|-	1.1918	1.05426	4.59e-06	5.11e-05
NM_133934|0|Isy1|-	-0.331184	5.5841	4.59e-06	5.11e-05
NM_028913|0|Zfp819|+	0.662288	3.15875	4.65e-06	5.17e-05
NM_178760|0|Gpr107|+	-0.298915	5.5393	4.69e-06	5.21e-05
NM_007515|0|Slc7a3|-	0.267515	6.57388	4.73e-06	5.26e-05
NM_010178|0|Srsf10|+	-0.294709	6.35115	4.76e-06	5.29e-05
NM_178618|0|Fam83g|+	0.727065	2.36674	4.77e-06	5.3e-05
NM_028428|0|Fut11|+	-0.549247	3.22502	4.79e-06	5.31e-05
NM_013659|0|Sema4b|+	-0.2578	6.44206	4.81e-06	5.33e-05
NM_001081359|0|Ubr5|-	-0.237472	9.33996	4.83e-06	5.35e-05
NM_001112721|0|Ubr5|-	-0.237472	9.33996	4.83e-06	5.35e-05
NM_029423|0|Rab11fip1|-	0.361972	4.68065	4.83e-06	5.35e-05
NM_026464|0|Wdr55|+	-0.331851	5.4785	4.84e-06	5.36e-05
NM_001085449|0|Ctnnd1|-	-0.235531	8.23994	4.86e-06	5.38e-05
NM_013779|0|Magel2|+	1.20801	0.772506	4.89e-06	5.4e-05
NM_013470|0|Anxa3|+	-0.635151	3.00516	4.93e-06	5.44e-05
NM_019990|0|Stard10|+	0.810739	1.95757	4.96e-06	5.47e-05
NM_001135568|0|1190007I07Rik|-	-0.608666	2.72326	4.97e-06	5.48e-05
NM_001110147|0|Tnk2|+	-0.242816	7.09736	4.98e-06	5.49e-05
NM_001165987|0|Ubap2l|-	-0.269945	7.26968	4.98e-06	5.49e-05
NM_008891|0|Pnn|+	-0.241649	7.36794	5.02e-06	5.53e-05
NM_001177371|0|Dbn1|-	-0.424875	3.95898	5.05e-06	5.56e-05
NM_001177372|0|Dbn1|-	-0.424875	3.95898	5.05e-06	5.56e-05
NM_019813|0|Dbn1|-	-0.424875	3.95898	5.05e-06	5.56e-05
NM_001039474|0|Tcerg1|+	-0.225944	8.03458	5.07e-06	5.58e-05
NM_145070|0|Hip1r|+	0.635945	2.7003	5.08e-06	5.58e-05
NM_153570|0|Noc4l|-	-0.255816	6.84549	5.08e-06	5.58e-05
NM_001114332|0|Slc16a10|-	0.939022	1.80806	5.09e-06	5.58e-05
NM_178747|0|Gulo|-	1.1541	0.868333	5.09e-06	5.58e-05
NM_007705|0|Cirbp|+	-0.389613	4.47846	5.11e-06	5.6e-05
NM_001042438|0|Zhx1|-	0.642246	3.02188	5.12e-06	5.61e-05
NM_001081662|0|C86695|+	1.65666	-0.0564746	5.17e-06	5.66e-05
NM_013666|0|St8sia5|+	-1.03148	1.1935	5.19e-06	5.68e-05
NM_001243139|0|Gm13247|-	0.285021	7.15998	5.2e-06	5.69e-05
NM_021438|0|Fibp|+	-0.439109	3.80197	5.24e-06	5.73e-05
NM_007631|0|Ccnd1|-	-0.241009	6.9152	5.25e-06	5.73e-05
NM_177357|0|Kalrn|-	0.52863	3.52217	5.27e-06	5.76e-05
NM_001085513|0|Fam131c|+	0.852065	2.12813	5.31e-06	5.8e-05
NM_001199494|0|Ei24|-	0.270702	6.42024	5.32e-06	5.8e-05
NM_001159724|0|Pvrl2|-	-0.273873	6.78646	5.34e-06	5.83e-05
NM_009180|0|St6galnac2|-	-0.746349	2.3562	5.36e-06	5.84e-05
NM_010603|0|Kcnj12|+	0.584833	2.98893	5.37e-06	5.85e-05
NM_133962|0|Arhgef18|+	0.287948	5.82785	5.38e-06	5.86e-05
NM_008568|0|Mcm7|-	-0.236663	7.49558	5.42e-06	5.9e-05
NM_178757|0|Irf2bp1|+	-0.375212	5.54223	5.46e-06	5.94e-05
NM_001037801|0|Cd6|-	1.442	0.395635	5.47e-06	5.94e-05
NM_030256|0|Bcl9l|+	0.393056	4.46905	5.48e-06	5.95e-05
NM_026933|0|Triap1|+	-0.364041	4.69351	5.58e-06	6.06e-05
NM_001177840|0|Smox|+	0.914352	1.87212	5.6e-06	6.07e-05
NM_145620|0|Rrp9|+	-0.322804	6.55314	5.61e-06	6.09e-05
NM_016905|0|Galk1|-	0.312913	6.08416	5.63e-06	6.1e-05
NM_138755|0|Phf21a|+	0.375254	4.53143	5.66e-06	6.13e-05
NM_013477|0|Atp6v0d1|-	0.280121	6.24314	5.69e-06	6.16e-05
NM_001177973|0|Irak1|-	-0.298568	5.46329	5.71e-06	6.18e-05
NM_011273|0|Xpr1|-	0.315115	5.32197	5.73e-06	6.2e-05
NM_001253832|0|Fibp|+	-0.437102	3.80284	5.79e-06	6.25e-05
NM_001102405|0|Acp5|-	0.898166	1.58887	5.84e-06	6.31e-05
NM_011157|0|Srgn|-	1.76296	0.0465425	5.86e-06	6.32e-05
NM_001013012|0|Zfp787|-	0.555959	3.04071	5.86e-06	6.32e-05
NM_025404|0|Arl4d|+	0.497906	3.65468	5.87e-06	6.33e-05
NM_013753|0|X99384|-	0.267552	6.47933	5.91e-06	6.36e-05
NM_025410|0|Lage3|-	-0.582917	3.12547	5.91e-06	6.36e-05
NM_016788|0|Tnk2|+	-0.241458	7.11302	5.94e-06	6.4e-05
NM_028598|0|2410076I21Rik|-	0.732392	2.46499	5.96e-06	6.41e-05
NM_001033191|0|Naa11|-	0.387065	4.51152	5.97e-06	6.42e-05
NM_026696|0|0610030E20Rik|+	-0.379579	4.49792	6.01e-06	6.46e-05
NM_145958|0|Kbtbd2|-	-0.325697	5.40061	6.02e-06	6.47e-05
NM_001033226|0|Calr4|+	2.26356	-0.93258	6.03e-06	6.48e-05
NM_013612|0|Slc11a1|+	1.21686	0.998927	6.04e-06	6.48e-05
NM_177681|0|Zfp12|+	-0.37825	4.45222	6.07e-06	6.51e-05
NM_001099635|0|Myh3|+	0.748957	2.07443	6.08e-06	6.51e-05
NM_175138|0|Dnaic1|+	1.4671	0.307937	6.09e-06	6.52e-05
NM_033269|0|Chrm3|-	1.21944	0.851669	6.09e-06	6.52e-05
NM_026281|0|Tm7sf3|-	0.297654	5.91158	6.15e-06	6.58e-05
NM_001165986|0|Ubap2l|-	-0.268064	7.29353	6.16e-06	6.59e-05
NM_001167964|0|G2e3|+	0.341589	5.42246	6.2e-06	6.63e-05
NM_001205391|0|Atg16l1|+	-0.300396	5.76952	6.21e-06	6.64e-05
NM_145625|0|Eif4b|+	0.217209	9.13202	6.24e-06	6.66e-05
NM_026313|0|Luc7l3|-	-0.24855	7.28002	6.28e-06	6.7e-05
NM_023162|0|Znrd1|-	-0.339225	5.22693	6.3e-06	6.72e-05
NM_029846|0|Atg16l1|+	-0.300172	5.76939	6.33e-06	6.74e-05
NM_010926|0|Cox4nb|-	-0.237741	7.15664	6.38e-06	6.79e-05
NM_001205392|0|Atg16l1|+	-0.300097	5.76755	6.38e-06	6.79e-05
NM_133990|0|Il13ra1|+	0.812246	1.9643	6.39e-06	6.8e-05
NM_011355|0|Sfpi1|+	1.4568	0.25017	6.39e-06	6.8e-05
NM_009984|0|Ctsl|-	0.260325	6.65217	6.43e-06	6.84e-05
NM_146116|0|Tubb4b|-	-0.223299	9.17644	6.44e-06	6.84e-05
NM_028375|0|Cxx1c|+	-1.06007	1.15257	6.52e-06	6.93e-05
NM_001081323|0|Mphosph9|-	-0.327732	5.16417	6.59e-06	7e-05
NM_133966|0|Taf5l|-	-0.2565	6.59809	6.62e-06	7.02e-05
NM_198223|0|Aspscr1|+	-0.276633	6.0088	6.69e-06	7.09e-05
NM_016767|0|Batf|+	2.23443	-1.07152	6.76e-06	7.15e-05
NM_001165985|0|Ubap2l|-	-0.267355	7.29881	6.76e-06	7.15e-05
NM_001166375|0|March1|+	1.45823	0.156323	6.76e-06	7.15e-05
NM_175188|0|March1|+	1.45823	0.156323	6.76e-06	7.15e-05
NM_001007567|0|Slc7a6os|-	-0.297899	5.66145	6.77e-06	7.15e-05
NM_172689|0|Ddx58|-	-0.272034	6.36093	6.8e-06	7.19e-05
NM_010127|0|Pou6f1|-	0.448655	3.89289	6.82e-06	7.2e-05
NM_028789|0|Unkl|+	-0.520438	3.61514	6.86e-06	7.24e-05
NM_007600|0|Capn1|-	0.339107	4.90066	6.88e-06	7.26e-05
NM_170593|0|Disp2|+	1.69234	-0.0271256	6.93e-06	7.3e-05
NM_207663|0|Synm|-	0.788625	1.92705	6.97e-06	7.35e-05
NM_148944|0|Chrnb4|-	1.20976	0.689195	7.01e-06	7.38e-05
NM_177900|0|Hapln4|+	1.25525	0.789569	7.02e-06	7.39e-05
NM_009087|0|Polr1d|+	-0.320367	5.51386	7.06e-06	7.43e-05
NM_010295|0|Gclc|+	-0.297793	5.6316	7.07e-06	7.44e-05
NM_001040691|0|Ung|+	-0.278483	7.28685	7.07e-06	7.44e-05
NM_001163513|0|Dlg5|-	0.339424	6.26155	7.13e-06	7.49e-05
NM_009416|0|Tpm2|-	0.651493	2.75373	7.14e-06	7.5e-05
NM_145710|0|Obox6|-	1.48303	0.521301	7.21e-06	7.57e-05
NM_001163191|0|Otud6a|+	1.19196	0.679967	7.23e-06	7.59e-05
NM_172475|0|Frmd4a|+	0.373105	4.57222	7.28e-06	7.63e-05
NM_007388|0|Acp5|-	0.890423	1.59732	7.31e-06	7.66e-05
NM_023279|0|Tubb3|+	-0.259681	6.35178	7.34e-06	7.68e-05
NM_009174|0|Siah2|-	0.551281	3.0891	7.37e-06	7.72e-05
NM_001166581|0|BC005561|+	-0.364885	4.80396	7.47e-06	7.82e-05
NM_001034878|0|Dnaic2|+	1.14788	1.28656	7.49e-06	7.83e-05
NM_007540|0|Bdnf|+	1.47816	0.415967	7.52e-06	7.86e-05
NM_133710|0|Ctdspl|+	0.800417	1.95312	7.52e-06	7.86e-05
NM_019634|0|Tspan7|+	0.823169	2.0095	7.56e-06	7.89e-05
NM_028864|0|Zc3hav1|-	0.346201	5.1405	7.62e-06	7.95e-05
NM_009572|0|Zhx1|-	0.634437	3.0171	7.63e-06	7.96e-05
NM_001165984|0|Ubap2l|-	-0.252468	7.40651	7.65e-06	7.97e-05
NM_009752|0|Glb1|+	0.324069	5.28167	7.67e-06	7.99e-05
NM_001177843|0|Frmd4a|+	0.370825	4.57448	7.67e-06	7.99e-05
NM_001081164|0|Otud4|+	-0.227286	8.09241	7.68e-06	7.99e-05
NM_177611|0|Psd4|+	0.683659	2.41728	7.69e-06	7.99e-05
NM_001164627|0|Arhgap8|+	0.666874	2.9228	7.74e-06	8.03e-05
NM_001164628|0|Arhgap8|+	0.666874	2.9228	7.74e-06	8.03e-05
NM_001205334|0|Arhgap8|+	0.666874	2.9228	7.74e-06	8.03e-05
NM_028455|0|Arhgap8|+	0.666874	2.9228	7.74e-06	8.03e-05
NM_177564|0|Dhrs11|-	-0.69247	2.45245	7.74e-06	8.03e-05
NR_040628|0|Gm17066|-	-0.303434	6.1891	7.78e-06	8.07e-05
NM_178679|0|Zfp365|-	0.311563	5.31569	7.82e-06	8.11e-05
NM_146201|0|Zfp553|+	-0.267645	6.86431	7.93e-06	8.21e-05
NM_020267|0|Trim44|-	-0.258004	7.01011	8.04e-06	8.32e-05
NM_001162537|0|9330159F19Rik|+	-0.676988	2.93379	8.04e-06	8.32e-05
NM_001166408|0|Rai14|-	-0.256972	6.45885	8.06e-06	8.34e-05
NM_001083628|0|Greb1l|+	0.804916	2.00027	8.06e-06	8.34e-05
NM_030690|0|Rai14|-	-0.257537	6.44917	8.07e-06	8.34e-05
NM_001085541|0|Gm13128|+	1.14407	0.815321	8.09e-06	8.35e-05
NM_001164080|0|Timeless|+	-0.231407	7.10285	8.13e-06	8.39e-05
NM_008381|0|Inhbb|-	-0.262262	6.61103	8.18e-06	8.43e-05
NM_027840|0|Snx20|-	1.42118	0.233211	8.2e-06	8.45e-05
NM_172772|0|Fam63b|-	0.70623	2.27407	8.22e-06	8.47e-05
NM_027726|0|Dlg5|-	0.338209	6.25613	8.27e-06	8.52e-05
NM_011589|0|Timeless|+	-0.231555	7.0815	8.28e-06	8.52e-05
NM_030208|0|2310079F23Rik|-	-0.385067	4.38955	8.31e-06	8.55e-05
NM_001136082|0|Timeless|+	-0.231109	7.10377	8.36e-06	8.59e-05
NM_008486|0|Anpep|-	0.361299	4.58187	8.37e-06	8.61e-05
NM_001136073|0|Nfatc2|-	0.676034	2.40238	8.39e-06	8.62e-05
NM_153089|0|Ppp1r16b|+	1.65629	-0.137597	8.43e-06	8.65e-05
NM_010899|0|Nfatc2|-	0.676288	2.43041	8.47e-06	8.68e-05
NM_008224|0|Hcfc1|-	-0.235752	9.17524	8.47e-06	8.68e-05
NM_009521|0|Wnt3|+	1.84978	-0.49296	8.52e-06	8.74e-05
NM_001170913|0|Trim66|-	0.782181	1.91848	8.59e-06	8.8e-05
NM_001164081|0|Timeless|+	-0.230708	7.10435	8.59e-06	8.8e-05
NM_134094|0|Ncald|-	2.8839	-1.81625	8.62e-06	8.82e-05
NM_138953|0|Ell2|+	0.30805	5.38103	8.62e-06	8.82e-05
NM_133199|0|Scn4a|-	2.25742	-0.977623	8.7e-06	8.89e-05
NM_026877|0|Aspscr1|+	-0.269171	6.11158	8.71e-06	8.9e-05
NM_010511|0|Ifngr1|+	0.98578	1.38599	8.72e-06	8.91e-05
NM_001110504|0|Capn1|-	0.336451	4.8927	8.77e-06	8.95e-05
NM_009543|0|Rnf103|+	0.867517	1.68345	8.81e-06	8.99e-05
NM_138659|0|Prpf8|+	-0.224524	9.94303	8.89e-06	9.07e-05
NM_025531|0|Slmo2|-	-0.27966	5.86817	8.96e-06	9.13e-05
NM_010876|0|Ncf1|-	2.3396	-1.29514	8.98e-06	9.15e-05
NM_172652|0|4632411B12Rik|-	-0.300958	5.61269	9.05e-06	9.22e-05
NM_007569|0|Btg1|+	0.323567	5.04613	9.16e-06	9.33e-05
NM_019641|0|Stmn1|+	0.337671	5.62853	9.18e-06	9.34e-05
NM_145227|0|Oas2|-	0.594707	2.9367	9.19e-06	9.34e-05
NM_001177844|0|Frmd4a|+	0.36451	4.60879	9.2e-06	9.34e-05
NM_001252316|0|Shmt2|-	0.228346	7.46283	9.21e-06	9.36e-05
NM_028230|0|Shmt2|-	0.228163	7.46292	9.37e-06	9.51e-05
NM_207301|0|Wrb|+	-0.294045	5.73562	9.42e-06	9.55e-05
NM_028181|0|Ccpg1|+	0.348161	5.13703	9.47e-06	9.61e-05
NM_011863|0|Papss1|+	0.418845	4.02151	9.53e-06	9.66e-05
NM_009086|0|Polr1b|+	-0.223908	7.38692	9.68e-06	9.8e-05
NM_001170912|0|Trim66|-	0.780095	1.94152	9.75e-06	9.86e-05
NM_181853|0|Trim66|-	0.780095	1.94152	9.75e-06	9.86e-05
NM_153508|0|Clstn3|-	0.30435	5.6211	9.76e-06	9.87e-05
NM_028722|0|Msl1|+	-0.345061	5.04227	9.79e-06	9.9e-05
NM_013493|0|Cnbp|-	-0.222083	9.66367	9.83e-06	9.94e-05
NM_010579|0|Eif6|-	-0.246121	7.04185	9.87e-06	9.97e-05
NM_001164272|0|Cpsf7|+	-0.263538	6.77044	9.9e-06	9.99e-05
NM_172302|0|Cpsf7|+	-0.263538	6.77044	9.9e-06	9.99e-05
NM_001161628|0|Efcab6|-	2.19981	-0.905522	9.92e-06	0.0001
NM_001163566|0|Crb2|+	1.08704	0.921868	9.92e-06	0.0001
NM_001040395|0|1110020G09Rik|+	0.276191	6.03887	9.93e-06	0.0001
NM_001165983|0|Ubap2l|-	-0.250725	7.41855	9.93e-06	0.0001
NM_001252332|0|Sept8|+	0.367774	4.82285	9.93e-06	0.0001
NM_001081655|0|Dact3|+	0.451583	4.35122	1e-05	0.000100651
NM_033144|0|Sept8|+	0.364348	4.85259	1e-05	0.000100844
NM_001085410|0|1110020G09Rik|+	0.276506	6.0442	1.01e-05	0.000100941
NM_011132|0|Pole|+	-0.281477	6.95533	1.01e-05	0.000100941
NM_175451|0|Ckap4|-	-0.245848	7.32967	1.01e-05	0.00010142
NM_080726|0|Rem2|+	1.61462	-0.183648	1.02e-05	0.000101888
NM_001242372|0|Gon4l|+	-0.233512	7.19681	1.02e-05	0.000101976
NM_001098222|0|Bhlhb9|+	-0.330628	5.0354	1.02e-05	0.000102244
NM_198161|0|Bhlhb9|+	-0.330628	5.0354	1.02e-05	0.000102244
NM_133975|0|Trip12|-	-0.22884	9.43906	1.03e-05	0.000103344
NM_001109745|0|Cnbp|-	-0.222194	9.64467	1.05e-05	0.000104618
NM_001109746|0|Cnbp|-	-0.222142	9.64464	1.05e-05	0.000104963
NM_011246|0|Rasgrp1|-	1.03247	1.27037	1.05e-05	0.000105003
NM_001252333|0|Sept8|+	0.365906	4.82119	1.07e-05	0.000106579
NM_144855|0|Cbs|-	-0.394931	4.43888	1.08e-05	0.000107385
NM_178224|0|Cbs|-	-0.394931	4.43888	1.08e-05	0.000107385
NM_027389|0|Gon4l|+	-0.232783	7.19588	1.08e-05	0.000107904
NM_199446|0|Phkb|+	-0.353357	4.70392	1.08e-05	0.000108077
NM_027426|0|2610109H07Rik|-	0.787554	1.89041	1.09e-05	0.000108893
NM_023154|0|Ethe1|+	0.592921	2.68708	1.1e-05	0.000109357
NM_133784|0|Wwtr1|-	0.297775	5.56706	1.1e-05	0.000109471
NM_153124|0|St8sia5|+	-1.00116	1.15736	1.11e-05	0.000110846
NM_026681|0|Ccdc88c|-	-0.361908	5.58716	1.12e-05	0.000111079
NM_010016|0|Cd55|-	0.676898	2.69128	1.12e-05	0.000111132
NM_009776|0|Serping1|-	0.630146	3.34756	1.12e-05	0.000111775
NR_045293|0|D630045M09Rik|-	0.329977	5.20626	1.13e-05	0.000111791
NM_009007|0|Rac1|-	-0.245543	7.34724	1.13e-05	0.000111841
NM_001024606|0|Pdp2|+	-0.318602	5.1392	1.13e-05	0.00011255
NR_030780|0|Ankrd10|-	-0.266817	6.06026	1.14e-05	0.000113237
NM_144538|0|Rab3il1|+	0.791758	1.97719	1.15e-05	0.000114182
NM_177872|0|Adamts3|-	-0.68817	2.22677	1.15e-05	0.000114195
NM_015769|0|Ercc4|+	0.32592	5.20752	1.15e-05	0.000114216
NM_008827|0|Pgf|-	1.66805	-0.203548	1.15e-05	0.000114216
NM_025845|0|Prpf38b|-	-0.243191	6.76242	1.15e-05	0.000114216
[truncated: 17,766 more rows]

## Sheet: 2-10 Red
Table S1. edgeR was used to identify differentially expressed genes between 2-10 Red ESCs and conventional ESCs.
GeneID	logFC	logCPM	PValue	FDR
NM_030696|0|Slc16a3|+	1.95438	5.28247	7.78e-108	8.46e-104
NM_001038653|0|Slc16a3|+	1.95364	5.28716	8.55e-108	8.46e-104
NM_001038654|0|Slc16a3|+	1.95252	5.25829	2.25e-106	1.49e-102
NM_001177535|0|Gm4340|+	1.01272	7.33836	3.32e-70	1.64e-66
NM_001110316|0|Zscan4f|+	1.0373	6.6388	3.07e-61	1.21e-57
NM_001161767|0|Galnt6|-	1.24283	5.1038	2.89e-49	8.18e-46
NM_172451|0|Galnt6|-	1.24283	5.1038	2.89e-49	8.18e-46
NM_001161768|0|Galnt6|-	1.2411	5.10525	1.45e-48	3.59e-45
NM_001013765|0|Zscan4c|+	1.03573	6.82067	3.97e-48	8.73e-45
NM_009760|0|Bnip3|-	2.12432	4.12349	1.81e-47	3.58e-44
NM_001100186|0|Zscan4d|-	0.914214	6.2457	3.22e-46	5.51e-43
NM_001098789|0|Ndufa4l2|+	4.14159	1.92547	3.34e-46	5.51e-43
NM_001159402|0|Upp1|+	0.814054	7.59154	5.29e-46	8.05e-43
NM_001159401|0|Upp1|+	0.809548	7.55216	2.38e-45	3.36e-42
NM_009477|0|Upp1|+	0.809903	7.54435	2.93e-45	3.86e-42
NR_033707|0|Zscan4a|-	0.976651	6.58206	3.59e-45	4.44e-42
NM_012011|0|Eif2s3y|+	-1.84731	2.88961	3.77e-44	4.38e-41
NM_001161802|0|Zscan4e|-	0.971741	6.27403	2.1e-43	2.31e-40
NM_177099|0|Lefty2|+	1.09448	4.96448	6.11e-43	6.36e-40
NM_001185173|0|Zscan4b|-	0.999006	6.03762	1.1e-42	1.09e-39
NM_008826|0|Pfkl|-	0.791128	7.19729	1.4e-39	1.32e-36
NM_001085516|0|Gm12794|+	1.21978	4.13579	3.52e-38	3.16e-35
NM_008976|0|Ptpn14|+	0.921982	5.58921	1.49e-36	1.28e-33
NM_001163172|0|Tmem92|-	1.33521	3.65437	5.28e-36	4.35e-33
NM_001013824|0|Gm5662|-	0.8377	6.19974	3.66e-34	2.9e-31
NM_008744|0|Ntn1|-	-0.798873	6.61318	2.41e-33	1.84e-30
NM_146126|0|Sord|+	1.05975	4.38294	3.71e-33	2.72e-30
NM_001122662|0|Gm2016|+	0.825916	6.44291	2.03e-32	1.43e-29
NM_010262|0|Gbx2|-	-0.894418	6.38888	5.27e-32	3.6e-29
NM_028132|0|Pgm2|+	1.42827	3.73701	9.36e-32	6.18e-29
NM_009829|0|Ccnd2|-	-1.22883	3.90384	1.42e-30	9.08e-28
NM_145575|0|Cald1|+	0.784339	5.5802	1.53e-30	9.47e-28
NM_175628|0|A2m|+	1.39987	3.82078	1.96e-30	1.17e-27
NM_001034896|0|Tmem92|-	1.31981	3.42525	1.27e-29	7.42e-27
NM_010094|0|Lefty1|+	1.35191	3.45397	1.65e-29	9.32e-27
NM_153127|0|Mmrn2|+	0.786476	5.47156	2.56e-29	1.41e-26
NM_013690|0|Tek|+	1.73862	2.44774	5.71e-29	3.05e-26
NM_008716|0|Notch3|-	0.855158	4.87478	6.57e-29	3.42e-26
NM_027450|0|Glipr2|+	1.07406	4.36235	1.29e-28	6.57e-26
NM_010112|0|Efs|-	1.04046	4.01735	3.43e-28	1.69e-25
NM_008815|0|Etv4|-	-0.690955	7.30889	3.55e-28	1.69e-25
NR_003647|0|Gm5039|-	0.91213	4.94951	3.59e-28	1.69e-25
NM_022435|0|Sp5|+	-1.54902	3.4157	1.76e-27	8.12e-25
NM_009402|0|Pglyrp1|+	-1.74792	2.25673	2.54e-27	1.14e-24
NM_026929|0|Chac1|+	1.36272	3.11447	3.15e-27	1.39e-24
NM_021897|0|Trp53inp1|+	0.62012	7.83365	6.57e-27	2.8e-24
NM_001199105|0|Trp53inp1|+	0.620044	7.83368	6.65e-27	2.8e-24
NM_027496|0|Ankrd33b|-	-0.770362	5.70899	1.47e-26	6.08e-24
NM_001164441|0|Ankrd33b|-	-0.767688	5.71518	1.54e-26	6.22e-24
NM_001177574|0|Gm2022|+	0.817949	5.227	3.14e-26	1.24e-23
NM_001177573|0|BB287469|+	0.829224	5.35273	5.13e-26	1.99e-23
NM_012008|0|Ddx3y|-	-1.84871	2.52697	9.69e-26	3.69e-23
NM_001033253|0|Plekhg1|-	0.90661	5.40235	1.74e-25	6.52e-23
NM_019389|0|Vcan|-	0.932274	5.24762	2.43e-25	8.91e-23
NM_001159942|0|Plekhg1|-	0.900671	5.40438	4.43e-25	1.59e-22
NM_019999|0|Pnkd|+	0.987584	4.14251	4.49e-25	1.59e-22
NM_011030|0|P4ha1|+	0.971013	4.36981	4.57e-25	1.59e-22
NM_001146348|0|Eng|+	0.764943	5.65368	1.55e-24	5.3e-22
NM_007932|0|Eng|+	0.765436	5.65436	1.59e-24	5.34e-22
NM_001146350|0|Eng|+	0.765571	5.66484	2.45e-24	8.09e-22
NM_009574|0|Zic2|+	1.13659	4.07543	4.55e-24	1.48e-21
NM_001177565|0|Gm8300|+	0.838198	5.43972	8.4e-24	2.68e-21
NM_009593|0|Abcg1|+	1.27852	3.00329	1.88e-23	5.92e-21
NM_010699|0|Ldha|+	0.595583	8.47442	3.02e-23	9.35e-21
NM_133197|0|Mcf2|-	0.789472	4.75331	6.42e-23	1.95e-20
NM_001081249|0|Vcan|-	0.909468	5.34903	7.72e-23	2.31e-20
NM_009415|0|Tpi1|-	0.687449	6.88167	7.82e-23	2.31e-20
NM_183248|0|Nkx6-2|-	-1.01501	4.37189	8.33e-23	2.42e-20
NM_001081148|0|Cyp2b23|-	-1.56876	2.25915	9.97e-23	2.86e-20
NM_011498|0|Bhlhe40|+	1.12968	3.86046	1.78e-22	5.03e-20
NM_001136069|0|Ldha|+	0.596654	8.43689	2.06e-22	5.75e-20
NM_033325|0|Loxl2|+	2.28497	1.77974	2.14e-22	5.89e-20
NM_052994|0|Spock2|+	0.976774	4.03998	3.26e-22	8.85e-20
NM_009579|0|Slc30a1|+	-0.612092	6.2778	4.12e-22	1.1e-19
NM_007913|0|Egr1|+	1.31204	3.28072	4.84e-22	1.28e-19
NM_009675|0|Aoc3|+	2.86741	0.755407	4.97e-22	1.3e-19
NM_007554|0|Bmp4|-	-0.613438	6.29715	1.45e-21	3.73e-19
NM_015732|0|Axin2|+	-0.663479	5.55739	1.77e-21	4.5e-19
NM_021287|0|Spnb3|+	0.865974	4.54034	2.02e-21	5.07e-19
NR_027958|0|D930048N14Rik|+	-1.15174	3.58215	2.26e-21	5.6e-19
NM_001005423|0|Mreg|-	0.532992	7.81779	3.17e-21	7.74e-19
NM_001177564|0|Gm4027|+	0.859174	4.07873	3.21e-21	7.75e-19
NR_027857|0|Nkx6-2|-	-0.950255	4.56409	4.71e-21	1.12e-18
NM_033571|0|Fkbp6|-	-1.44199	2.33837	6.35e-21	1.5e-18
NR_033562|0|Gm1995|+	0.857184	4.58844	6.71e-21	1.56e-18
NM_013602|0|Mt1|+	-0.515322	7.9101	7.33e-21	1.69e-18
NM_011173|0|Pros1|+	0.673804	5.61458	8.04e-21	1.83e-18
NM_001034101|0|Gm13119|+	1.0652	3.26056	1.07e-20	2.4e-18
NM_023844|0|Jam2|+	0.505994	8.02939	1.1e-20	2.45e-18
NM_027288|0|Manba|+	0.544301	7.81096	1.28e-20	2.81e-18
NM_177231|0|Arrb1|+	0.944157	3.89055	1.34e-20	2.88e-18
NM_178220|0|Arrb1|+	0.944157	3.89055	1.34e-20	2.88e-18
NM_026138|0|6330407J23Rik|+	-0.76718	4.91837	1.58e-20	3.37e-18
NM_001166620|0|Fmr1nb|+	-1.40882	2.88164	1.67e-20	3.53e-18
NM_183195|0|Marveld1|+	0.721828	5.12744	1.87e-20	3.89e-18
NM_001033759|0|Tmem2|+	0.593378	6.34255	2.77e-20	5.72e-18
NM_010514|0|Igf2|-	0.983066	4.40492	3.02e-20	6.16e-18
NM_008161|0|Gpx3|+	0.963561	3.81045	3.06e-20	6.18e-18
NM_031997|0|Tmem2|+	0.59317	6.34612	3.6e-20	7.21e-18
NM_001083929|0|Gpx3|+	0.95316	3.83043	4.07e-20	8.05e-18
NM_007955|0|Ptprv|-	1.01926	3.79446	5.55e-20	1.09e-17
NM_152804|0|Plk2|+	0.681373	5.33179	6.07e-20	1.18e-17
NM_174993|0|Fmr1nb|+	-1.38237	3.03395	8.27e-20	1.59e-17
NM_029755|0|Calcoco2|-	0.566517	6.60645	9.97e-20	1.9e-17
NM_011400|0|Slc2a1|+	0.543995	8.45409	1.63e-19	3.07e-17
NM_001100177|0|Calcoco2|-	0.566698	6.4316	2.46e-19	4.58e-17
NM_001166619|0|Fmr1nb|+	-1.37314	3.02452	2.64e-19	4.89e-17
NM_029083|0|Ddit4|-	0.950115	5.29606	2.82e-19	5.17e-17
NM_001145959|0|Ndrg2|-	1.0282	3.59168	3.53e-19	6.35e-17
NM_013864|0|Ndrg2|-	1.0282	3.59168	3.53e-19	6.35e-17
NM_053207|0|Egln1|-	0.804754	4.35891	4.16e-19	7.41e-17
NM_010680|0|Lama3|+	1.28053	2.89095	5.91e-19	1.04e-16
NR_033576|0|Usp-ps|-	1.03481	3.26118	9.54e-19	1.67e-16
NM_008610|0|Mmp2|+	1.17135	2.80532	1.1e-18	1.91e-16
NM_008512|0|Lrp1|-	0.811262	6.56592	1.74e-18	2.99e-16
NM_001142734|0|Gm8994|+	0.540358	6.23217	1.97e-18	3.36e-16
NM_007547|0|Sirpa|+	1.37453	2.63666	2.49e-18	4.22e-16
NM_001177646|0|Sirpa|+	1.39266	2.61222	2.85e-18	4.78e-16
NM_001166638|0|Gm4303|+	0.948501	3.98271	2.98e-18	4.88e-16
NM_001166639|0|Gm4305|+	0.948501	3.98271	2.98e-18	4.88e-16
NM_001166641|0|Gm4307|+	0.948501	3.98271	2.98e-18	4.88e-16
NM_001122736|0|Igf2|-	0.978155	4.31629	3.33e-18	5.4e-16
NM_001177538|0|Gm10394|+	1.52324	1.97977	6.41e-18	1.02e-15
NM_001177539|0|Gm10391|+	1.52324	1.97977	6.41e-18	1.02e-15
NM_008812|0|Padi2|+	1.27695	2.97863	6.43e-18	1.02e-15
NM_001105561|0|Gm11545|-	1.34175	2.31133	6.76e-18	1.06e-15
NM_016689|0|Aqp3|-	0.525503	6.27795	7.75e-18	1.21e-15
NM_019703|0|Pfkp|-	0.489108	7.35071	1.07e-17	1.65e-15
NM_028894|0|Lonrf3|+	0.978503	3.47074	1.86e-17	2.86e-15
NM_010299|0|Gm2a|+	0.815451	4.21067	2.3e-17	3.5e-15
NM_001160268|0|Plekha6|+	1.32813	2.50929	2.99e-17	4.51e-15
NM_001122737|0|Igf2|-	0.965772	4.32249	3.1e-17	4.61e-15
NM_175511|0|Fam78a|-	0.972099	3.39114	3.1e-17	4.61e-15
NM_010495|0|Id1|+	-0.657061	5.76983	3.34e-17	4.94e-15
NM_011031|0|P4ha2|+	1.23852	3.4102	3.58e-17	5.25e-15
NM_010089|0|Usp17l5|+	1.05147	3.66954	4.02e-17	5.85e-15
NM_021278|0|Tmsb4x|-	-0.504995	7.10058	4.07e-17	5.87e-15
NM_170687|0|Ank3|+	0.867578	3.58935	4.13e-17	5.92e-15
NM_182930|0|Plekha6|+	1.32001	2.52612	4.16e-17	5.92e-15
NM_130878|0|Cdhr1|-	1.84486	1.64931	4.41e-17	6.2e-15
NM_001100461|0|Pnma5|-	-1.33229	3.22816	4.41e-17	6.2e-15
NM_001199113|0|Slc29a1|-	-0.470231	7.90139	4.64e-17	6.46e-15
NM_022409|0|Zfp296|+	-0.667637	6.53094	4.94e-17	6.84e-15
NM_009667|0|Ampd3|+	1.02848	3.35206	4.99e-17	6.85e-15
NM_001199116|0|Slc29a1|-	-0.470029	7.86766	5.05e-17	6.89e-15
NM_001136076|0|P4ha2|+	1.21342	3.41339	6.74e-17	8.99e-15
NM_146005|0|Ank3|+	0.879543	3.53157	6.81e-17	8.99e-15
NM_170689|0|Ank3|+	0.879543	3.53157	6.81e-17	8.99e-15
NM_170690|0|Ank3|+	0.879543	3.53157	6.81e-17	8.99e-15
NM_170729|0|Ank3|+	0.879543	3.53157	6.81e-17	8.99e-15
NM_001199115|0|Slc29a1|-	-0.469288	7.86375	7.86e-17	1.03e-14
NM_001253759|0|Enox1|+	-0.624247	5.0211	7.91e-17	1.03e-14
NM_026268|0|Dusp6|+	-0.546137	6.35249	8.41e-17	1.09e-14
NM_001199114|0|Slc29a1|-	-0.469197	7.86178	8.96e-17	1.15e-14
NM_172813|0|Enox1|+	-0.623757	5.01722	9.49e-17	1.21e-14
NM_022880|0|Slc29a1|-	-0.467236	7.87177	9.55e-17	1.21e-14
NM_016783|0|Pgrmc1|+	-0.523615	6.12474	1.03e-16	1.3e-14
NM_001039239|0|Zfp808|+	-0.789591	5.67804	1.08e-16	1.35e-14
NM_023627|0|Isyna1|+	-0.490624	7.53491	1.29e-16	1.6e-14
NM_018861|0|Slc1a4|-	0.738605	4.65045	1.35e-16	1.67e-14
NM_001007579|0|BC080695|+	1.38398	2.35873	1.36e-16	1.67e-14
NR_033604|0|Gm4971|-	0.827359	4.06718	1.55e-16	1.89e-14
NM_011861|0|Pacsin1|+	1.15256	2.98593	2.15e-16	2.61e-14
NM_007424|0|Acan|+	1.24744	2.41635	2.36e-16	2.84e-14
NM_001161541|0|Islr2|-	-0.764043	4.2598	2.37e-16	2.85e-14
NM_177193|0|Islr2|-	-0.759984	4.26116	2.45e-16	2.92e-14
NM_026272|0|Narf|+	0.65707	4.6247	2.73e-16	3.24e-14
NM_001161536|0|Islr2|-	-0.752697	4.26935	3.01e-16	3.55e-14
NM_007678|0|Cebpa|+	1.65903	1.99606	3.29e-16	3.85e-14
NM_178362|0|Sorbs1|-	0.932581	3.57377	3.39e-16	3.94e-14
NM_001161535|0|Islr2|-	-0.762218	4.25681	3.66e-16	4.22e-14
NM_001161540|0|Islr2|-	-0.762068	4.25442	3.67e-16	4.22e-14
NM_133187|0|Fam198b|+	1.07445	3.376	3.72e-16	4.26e-14
NM_011708|0|Vwf|+	1.31602	2.37921	4.11e-16	4.67e-14
NM_001161537|0|Islr2|-	-0.754895	4.26503	4.44e-16	5.03e-14
NM_080448|0|Srgap3|-	1.0999	2.95116	4.68e-16	5.26e-14
NM_001161538|0|Islr2|-	-0.755817	4.26332	4.82e-16	5.39e-14
NM_021323|0|Usp29|+	1.18715	2.93102	5.67e-16	6.3e-14
NM_026993|0|Ddah1|+	-0.526214	6.92979	7.01e-16	7.76e-14
NM_023842|0|Dsp|+	0.981984	4.26549	7.64e-16	8.4e-14
NM_181072|0|Myo1e|+	0.586671	5.49652	7.85e-16	8.58e-14
NM_001161539|0|Islr2|-	-0.749543	4.26404	8.17e-16	8.89e-14
NM_007887|0|Dub1|+	1.04367	3.28964	1.1e-15	1.19e-13
NM_026640|0|Fam111a|+	-0.593763	5.29933	1.19e-15	1.29e-13
NM_028772|0|Dmgdh|+	-0.88406	3.59397	1.41e-15	1.51e-13
NM_148942|0|Serpinb6c|-	1.3079	2.40669	1.52e-15	1.61e-13
NM_001039509|0|Pnkd|+	0.787915	4.32073	1.76e-15	1.86e-13
NM_008828|0|Pgk1|+	0.619002	5.8828	1.99e-15	2.09e-13
NM_015731|0|Atp9a|-	0.729478	4.32916	2.08e-15	2.18e-13
NM_201373|0|Trim56|-	1.61893	2.09614	2.33e-15	2.43e-13
NM_172731|0|Fgd5|+	1.17573	2.49483	2.37e-15	2.46e-13
NM_021530|0|Slc4a8|+	0.835748	3.86012	2.58e-15	2.66e-13
NM_008609|0|Mmp15|+	1.04019	2.95271	2.67e-15	2.74e-13
NM_146256|0|Hpdl|-	-0.812377	3.56248	2.7e-15	2.76e-13
NM_013545|0|Ptpn6|-	0.730021	4.16741	3.03e-15	3.08e-13
NM_145974|0|N4bp3|-	-0.57842	6.11181	3.24e-15	3.27e-13
NM_009482|0|Utf1|+	-0.444111	8.71367	3.39e-15	3.4e-13
NM_001039104|0|Trpm1|+	1.1845	2.62808	3.4e-15	3.4e-13
NM_145390|0|Tnpo2|+	-0.448353	7.35939	3.85e-15	3.83e-13
NM_001001559|0|Dub2a|-	1.0629	2.96667	4.48e-15	4.44e-13
NR_040355|0|1700029I01Rik|+	0.638338	6.01451	4.76e-15	4.69e-13
NM_172584|0|Itpk1|-	-0.453594	7.6362	5.48e-15	5.37e-13
NM_001122843|0|Tnpo2|+	-0.445854	7.34444	7.02e-15	6.84e-13
NM_008009|0|Fgfbp1|-	-1.07633	2.98399	8.16e-15	7.92e-13
NM_001252201|0|Map4k4|+	0.440082	7.33047	8.6e-15	8.31e-13
NM_199025|0|Zbtb26|-	-0.80467	3.99005	8.78e-15	8.44e-13
NM_010471|0|Hpca|-	1.22979	2.30093	9.35e-15	8.94e-13
NM_001177647|0|Sirpa|+	1.32358	2.31818	1.17e-14	1.11e-12
NM_001252202|0|Map4k4|+	0.437921	7.30237	1.39e-14	1.32e-12
NM_001077705|0|Ptpn6|-	0.727767	4.0974	1.4e-14	1.32e-12
NM_170688|0|Ank3|+	0.858377	3.43289	1.44e-14	1.35e-12
NM_170728|0|Ank3|+	0.858377	3.43289	1.44e-14	1.35e-12
NM_181404|0|Kank1|+	0.813468	4.21859	1.55e-14	1.44e-12
NM_009670|0|Ank3|+	0.846476	3.49472	1.61e-14	1.48e-12
NM_177776|0|Smtnl2|-	0.481552	6.14226	1.61e-14	1.48e-12
NM_001130419|0|Hpca|-	1.21771	2.29237	1.67e-14	1.53e-12
NM_199307|0|Ece1|+	0.541691	5.61899	2.1e-14	1.91e-12
NM_010738|0|Ly6a|-	-1.08703	3.18324	2.16e-14	1.96e-12
NM_001252200|0|Map4k4|+	0.433347	7.36835	2.34e-14	2.11e-12
NM_001177694|0|Gm4858|+	1.22511	2.30135	2.35e-14	2.11e-12
NM_138313|0|Bmf|-	1.0796	3.37773	2.35e-14	2.11e-12
NM_007548|0|Prdm1|-	1.37141	1.82486	2.38e-14	2.12e-12
NM_018752|0|Trpm1|+	1.15048	2.74202	2.62e-14	2.33e-12
NM_008696|0|Map4k4|+	0.431544	7.36329	3.18e-14	2.81e-12
NM_170730|0|Ank3|+	0.854273	3.34686	3.31e-14	2.91e-12
NM_054041|0|Antxr1|-	1.33353	2.00055	4.01e-14	3.51e-12
NM_001177308|0|Aldoa|-	0.406788	9.007	4.14e-14	3.61e-12
NM_001134475|0|Vcan|-	0.824688	3.9505	4.19e-14	3.63e-12
NM_181395|0|Pxdn|+	0.90537	3.80158	4.57e-14	3.95e-12
NM_027652|0|Ept1|+	-0.536426	5.84848	4.67e-14	4.01e-12
NM_008740|0|Nsf|-	0.455174	7.36288	4.69e-14	4.01e-12
NM_009255|0|Serpine2|-	0.9003	3.11611	4.7e-14	4.01e-12
NM_009029|0|Rb1|-	1.0208	2.67312	4.94e-14	4.19e-12
NM_019713|0|Rassf1|+	-0.848208	3.56024	5.13e-14	4.34e-12
NM_173737|0|8430410A17Rik|+	-0.509305	6.57891	5.38e-14	4.5e-12
NM_001169576|0|Ube2h|-	0.634524	4.5061	5.39e-14	4.5e-12
NM_009459|0|Ube2h|-	0.634524	4.5061	5.39e-14	4.5e-12
NM_001244916|0|Sall2|-	1.02515	3.01399	5.48e-14	4.55e-12
NM_175293|0|D630023F18Rik|-	0.913094	2.97944	5.75e-14	4.76e-12
NM_026599|0|Cgnl1|-	0.579234	5.73359	5.91e-14	4.87e-12
NM_011103|0|Prkcd|-	0.654434	4.21481	6.06e-14	4.98e-12
NM_015772|0|Sall2|-	1.03558	2.98556	6.53e-14	5.34e-12
NM_172799|0|Ttll6|+	1.2422	2.09526	6.63e-14	5.4e-12
NM_001034962|0|Sorbs1|-	0.918236	3.46752	6.95e-14	5.64e-12
NM_001034963|0|Sorbs1|-	0.912098	3.46344	9.3e-14	7.51e-12
NM_008083|0|Gap43|-	1.17307	2.51387	9.38e-14	7.55e-12
NR_036631|0|Zim3|-	1.28522	2.36371	9.51e-14	7.62e-12
NM_009795|0|Capns1|-	-0.407704	8.02132	9.57e-14	7.64e-12
NM_001083894|0|Liph|-	0.70783	4.35053	9.69e-14	7.68e-12
NM_011542|0|Tcea3|+	-0.513862	5.99989	9.69e-14	7.68e-12
NM_001199270|0|Aldoart1|-	0.403088	8.35618	9.74e-14	7.68e-12
NM_008052|0|Dtx1|-	0.823892	3.61307	9.88e-14	7.76e-12
NM_183355|0|Pbx1|-	0.836019	3.37711	9.93e-14	7.77e-12
NM_173390|0|Nhsl1|+	0.847364	3.83964	1.02e-13	7.94e-12
NM_009292|0|Stra8|+	1.20206	2.32627	1.08e-13	8.35e-12
NM_175934|0|Ppp1r10|+	0.470874	6.76157	1.09e-13	8.44e-12
NM_001163818|0|Ppp1r10|+	0.472607	6.7763	1.2e-13	9.24e-12
NM_007880|0|Arid3a|+	0.698164	4.13008	1.21e-13	9.29e-12
NM_178407|0|Arap2|-	0.77972	3.53682	1.31e-13	9.97e-12
NM_001003960|0|Dnmt3b|+	-0.406752	8.10135	1.31e-13	9.98e-12
NM_001013784|0|E130309D14Rik|+	0.968363	3.06432	1.41e-13	1.07e-11
NM_010068|0|Dnmt3b|+	-0.408268	8.08414	1.45e-13	1.09e-11
NM_027982|0|Ppm1j|+	-0.752922	4.00488	1.59e-13	1.2e-11
NM_033373|0|Krt23|-	-1.94048	1.00583	1.79e-13	1.34e-11
NM_001003961|0|Dnmt3b|+	-0.403617	8.11541	1.84e-13	1.37e-11
NM_001003963|0|Dnmt3b|+	-0.40508	8.09837	2.01e-13	1.49e-11
NM_023665|0|D4Wsu53e|+	-0.476606	6.85483	2.04e-13	1.51e-11
NM_001122997|0|Dnmt3b|+	-0.401532	8.103	2.14e-13	1.58e-11
NM_001169577|0|Ube2h|-	0.659511	4.29677	2.25e-13	1.66e-11
NM_172525|0|Arhgap29|+	0.654006	5.14732	2.28e-13	1.67e-11
NM_029035|0|Spsb1|-	1.05115	3.16623	2.59e-13	1.89e-11
NM_020486|0|Bcam|-	-0.453529	7.19465	2.6e-13	1.89e-11
NM_001243748|0|Rassf1|+	-0.829361	3.43574	2.6e-13	1.89e-11
NM_009166|0|Sorbs1|-	0.906238	3.48509	3.01e-13	2.17e-11
NM_001033790|0|B020004J07Rik|-	1.48911	1.47737	3.42e-13	2.46e-11
NM_207272|0|Tdpoz4|+	1.0162	2.77093	3.47e-13	2.49e-11
NM_008655|0|Gadd45b|+	-0.75261	3.78894	3.51e-13	2.51e-11
NM_001034964|0|Sorbs1|-	0.91137	3.4476	3.52e-13	2.51e-11
NM_007633|0|Ccne1|-	-0.420349	7.80426	3.65e-13	2.59e-11
NM_178700|0|Grsf1|-	-0.427637	7.51013	3.78e-13	2.67e-11
NM_207205|0|Igsf3|+	0.562006	4.96294	3.86e-13	2.72e-11
NM_016809|0|Rbm3|-	-0.79273	4.34557	3.97e-13	2.79e-11
NM_016780|0|Itgb3|+	1.07071	2.54149	4.62e-13	3.23e-11
NM_019413|0|Robo1|+	0.526013	5.47005	4.71e-13	3.28e-11
NM_008484|0|Lamb3|+	1.79084	1.30142	4.74e-13	3.29e-11
NM_001163734|0|Rrp1b|+	-0.415667	7.22551	5.3e-13	3.66e-11
NM_007438|0|Aldoa|-	0.394719	9.1467	5.3e-13	3.66e-11
NM_001177307|0|Aldoa|-	0.394606	9.15059	5.55e-13	3.81e-11
NM_016697|0|Gpc3|-	0.788183	4.31023	5.74e-13	3.93e-11
NM_028149|0|Fbxl20|-	0.743977	4.23848	5.79e-13	3.95e-11
NM_001024602|0|AW555464|+	0.589901	5.78254	5.96e-13	4.05e-11
NM_175155|0|Sash1|-	0.540999	5.25041	6.32e-13	4.29e-11
NM_010422|0|Hexb|-	0.534071	5.36302	6.55e-13	4.42e-11
NM_015744|0|Enpp2|-	1.54165	1.58585	6.64e-13	4.47e-11
NM_028244|0|Rrp1b|+	-0.410945	7.3077	6.69e-13	4.49e-11
NM_016919|0|Col5a3|-	1.45356	1.83098	8.52e-13	5.7e-11
NM_016673|0|Cntfr|-	-0.909621	3.05151	8.83e-13	5.88e-11
NM_001136056|0|Cntfr|-	-0.904968	3.07762	8.87e-13	5.89e-11
NM_001126315|0|Gm13109|-	0.982548	2.56769	9.08e-13	6.01e-11
NM_011805|0|Dido1|-	-0.485458	6.45916	9.14e-13	6.03e-11
NM_031257|0|Plekha2|-	0.547235	5.06955	9.21e-13	6.04e-11
NM_001206851|0|Usp44|+	0.81732	3.27594	9.22e-13	6.04e-11
NM_144861|0|Rprd1a|-	0.607814	5.21412	9.48e-13	6.19e-11
NM_001081954|0|Dux|-	1.72626	1.17101	1.02e-12	6.66e-11
NM_183033|0|Zfp516|+	0.552566	5.74243	1.14e-12	7.42e-11
NM_172468|0|Snx30|+	0.575215	4.84691	1.15e-12	7.45e-11
NM_001163592|0|Nhsl1|+	0.83371	3.8109	1.19e-12	7.7e-11
NM_001029988|0|Fat2|-	2.98483	-0.00267422	1.22e-12	7.85e-11
NM_022887|0|Tsc1|+	-0.651916	5.26088	1.24e-12	7.93e-11
NM_001177464|0|Zfp516|+	0.552045	5.74212	1.26e-12	8.07e-11
NM_172476|0|Tmc7|-	1.22768	2.02665	1.35e-12	8.6e-11
NM_009565|0|Zbtb7b|-	-0.585447	5.52852	1.39e-12	8.83e-11
NM_183408|0|Pde4a|+	0.966945	3.06326	1.5e-12	9.49e-11
NM_028973|0|Lrrc15|-	1.19171	2.83817	1.83e-12	1.16e-10
NM_010197|0|Fgf1|-	1.4568	1.54195	1.99e-12	1.25e-10
NM_001103181|0|Tulp4|+	0.691832	3.97567	2.06e-12	1.29e-10
NM_001134474|0|Vcan|-	0.79116	4.18822	2.13e-12	1.33e-10
NM_019417|0|Pdlim4|-	1.95928	0.662073	2.52e-12	1.57e-10
NM_175271|0|Lpar4|+	0.981189	3.23779	2.6e-12	1.61e-10
NM_007408|0|Plin2|-	0.738256	3.91256	2.74e-12	1.69e-10
NM_001110192|0|Inpp5d|+	0.409639	6.74668	3.08e-12	1.89e-10
NM_010566|0|Inpp5d|+	0.409639	6.74668	3.08e-12	1.89e-10
NM_177788|0|Exoc3l|-	-0.645768	4.63822	3.3e-12	2.02e-10
NM_016964|0|Stag3|+	-0.678947	4.80158	3.31e-12	2.02e-10
NM_001110193|0|Inpp5d|+	0.408593	6.66932	3.42e-12	2.09e-10
NM_028060|0|Slc35f2|+	-0.547369	5.20316	3.56e-12	2.16e-10
NM_001134459|0|Prickle2|-	1.20709	2.1385	3.57e-12	2.16e-10
NM_001040111|0|Arap1|+	0.582906	4.79306	3.6e-12	2.17e-10
NM_011961|0|Plod2|+	0.571723	5.40659	3.65e-12	2.19e-10
NM_183199|0|Usp44|+	0.96038	2.77051	3.69e-12	2.22e-10
NM_001142916|0|Plod2|+	0.569968	5.41225	3.81e-12	2.28e-10
NM_001004153|0|AU018091|-	0.412332	7.78151	4.04e-12	2.41e-10
NM_008538|0|Marcks|-	0.558775	5.48105	4.12e-12	2.45e-10
NM_001081011|0|Srgap2|-	0.491555	6.02946	4.22e-12	2.5e-10
NM_028724|0|Rin2|+	0.936932	2.97745	4.54e-12	2.68e-10
NM_023596|0|Slc29a3|-	0.523581	5.748	4.61e-12	2.71e-10
NM_010910|0|Nefl|+	-0.694759	3.68942	4.98e-12	2.93e-10
NM_026644|0|Agpat4|+	0.748576	3.46099	5.42e-12	3.18e-10
NM_027884|0|Tns1|-	0.558295	5.44614	5.45e-12	3.18e-10
NM_010881|0|Ncoa1|-	0.550211	5.33762	5.71e-12	3.33e-10
NM_001081146|0|Prickle2|-	1.2024	2.1349	6.16e-12	3.58e-10
NM_001042613|0|Sepp1|+	1.21835	2.21076	6.8e-12	3.91e-10
NM_001042614|0|Sepp1|+	1.21835	2.21076	6.8e-12	3.91e-10
NM_009155|0|Sepp1|+	1.21835	2.21076	6.8e-12	3.91e-10
NM_009199|0|Slc1a1|+	0.922632	3.1141	6.95e-12	3.98e-10
NM_010636|0|Klf12|-	-0.649881	4.27386	6.96e-12	3.98e-10
NM_029100|0|Sepn1|-	1.07075	2.42247	7.15e-12	4.08e-10
NM_001033446|0|Gm949|+	0.500453	6.81324	7.25e-12	4.12e-10
NM_183029|0|Igf2bp2|-	0.433181	6.71407	7.27e-12	4.12e-10
NM_170597|0|Creg2|-	2.43687	0.146136	7.28e-12	4.12e-10
NM_009328|0|Tcf15|+	-0.509226	5.87157	7.5e-12	4.23e-10
NM_013660|0|Sema4d|-	0.555061	5.13032	7.6e-12	4.27e-10
NM_001134461|0|Prickle2|-	1.19569	2.13039	8.21e-12	4.6e-10
NM_001099297|0|Duox1|+	1.18623	2.09438	8.32e-12	4.65e-10
NM_009904|0|Clgn|+	0.675604	3.8536	8.68e-12	4.84e-10
NM_001033352|0|Klhl21|+	-0.462481	5.79878	8.76e-12	4.87e-10
NM_001134460|0|Prickle2|-	1.13842	2.20533	9e-12	4.99e-10
NM_178748|0|Egflam|-	7.05999	-1.75521	9.14e-12	5.05e-10
NM_009259|0|Spn|-	0.795864	3.67889	9.25e-12	5.1e-10
NR_040709|0|A930011O12Rik|+	-1.22042	1.85142	9.53e-12	5.24e-10
NM_001159344|0|Casz1|+	0.598051	4.1945	1.06e-11	5.8e-10
NR_001592|0|H19|-	1.55324	2.14122	1.09e-11	5.93e-10
NM_001136077|0|Enpp2|-	1.53275	1.25632	1.1e-11	6.02e-10
NM_007631|0|Ccnd1|-	-0.39914	6.84822	1.15e-11	6.23e-10
NM_001033228|0|Itga1|-	-1.06192	2.76885	1.19e-11	6.43e-10
NM_007635|0|Ccng2|+	1.23945	2.28778	1.19e-11	6.43e-10
NM_030887|0|Jdp2|+	1.32793	1.64811	1.24e-11	6.68e-10
NM_011491|0|Stc2|-	1.71165	1.32159	1.24e-11	6.68e-10
NM_133641|0|Rtkn|+	0.62527	4.44419	1.25e-11	6.69e-10
NM_001174053|0|Camk2b|-	0.770031	3.47013	1.29e-11	6.91e-10
NM_009106|0|Rtkn|+	0.626811	4.43993	1.33e-11	7.1e-10
NR_045036|0|Khdrbs1|-	-0.384653	7.15581	1.43e-11	7.63e-10
NM_080436|0|Rdh1|+	1.44098	1.60489	1.44e-11	7.63e-10
NM_001164806|0|Bend4|-	0.400624	7.37264	1.52e-11	8.03e-10
NM_001081064|0|Pdzd2|-	0.692126	3.70264	1.56e-11	8.22e-10
NM_001177752|0|Pfkfb3|-	0.661364	4.15721	1.56e-11	8.22e-10
NM_010517|0|Igfbp4|+	-0.732692	3.54235	1.58e-11	8.28e-10
NM_001174054|0|Camk2b|-	0.778866	3.46152	1.85e-11	9.66e-10
NM_007595|0|Camk2b|-	0.778866	3.46152	1.85e-11	9.66e-10
NM_173781|0|Rab6b|+	-1.03052	2.653	1.89e-11	9.83e-10
NM_130447|0|Dusp16|-	0.658234	4.02938	2.1e-11	1.09e-09
NM_011317|0|Khdrbs1|-	-0.372373	7.87443	2.11e-11	1.09e-09
NM_054040|0|Tulp4|+	0.684895	4.05997	2.11e-11	1.09e-09
NM_001136227|0|Rtkn|+	0.623839	4.43717	2.12e-11	1.09e-09
NM_011242|0|Rasgrp2|+	-0.605065	4.90711	2.19e-11	1.12e-09
NM_010807|0|Marcksl1|+	-0.398342	8.87829	2.63e-11	1.35e-09
NM_009369|0|Tgfbi|+	0.886001	3.07655	2.79e-11	1.42e-09
NM_144794|0|Tmem63a|+	1.2984	1.83642	2.88e-11	1.47e-09
NM_001164598|0|Irf2bp2|-	-0.508979	5.44369	3e-11	1.53e-09
NM_025864|0|Tmem206|+	-0.514027	5.52492	3.03e-11	1.54e-09
NM_021565|0|Midn|+	-0.440869	8.19191	3.05e-11	1.54e-09
NM_145581|0|Siglec5|+	1.93539	1.09062	3.1e-11	1.57e-09
NM_001205053|0|Jdp2|+	1.30403	1.61441	3.52e-11	1.77e-09
NM_001167593|0|Gm4934|+	0.779572	3.17636	3.65e-11	1.83e-09
NM_021415|0|Cacna1h|-	2.08315	0.275429	3.77e-11	1.89e-09
NM_001085541|0|Gm13128|+	1.54739	1.11406	3.82e-11	1.91e-09
NM_001177352|0|Myc|+	-0.48828	6.19348	3.91e-11	1.94e-09
NM_010849|0|Myc|+	-0.48828	6.19348	3.91e-11	1.94e-09
NM_025721|0|Spesp1|-	0.910575	2.82238	4.01e-11	1.99e-09
NM_001126330|0|Trp73|-	0.919351	2.95225	4.19e-11	2.07e-09
NM_007872|0|Dnmt3a|+	0.427497	6.60078	4.25e-11	2.1e-09
NM_009846|0|Cd24a|+	0.513999	4.89599	4.39e-11	2.16e-09
NM_010145|0|Ephx1|-	0.93613	2.95791	4.41e-11	2.17e-09
NM_011642|0|Trp73|-	0.925794	2.92629	4.44e-11	2.18e-09
NM_001163749|0|Camsap3|+	0.482249	5.51821	4.59e-11	2.24e-09
NM_001177353|0|Myc|+	-0.486332	6.19137	4.61e-11	2.24e-09
NM_001177354|0|Myc|+	-0.486332	6.19137	4.61e-11	2.24e-09
NM_177078|0|Adrbk2|-	0.970243	2.78115	4.66e-11	2.26e-09
NM_029142|0|4930502E18Rik|+	-1.29483	1.73758	4.73e-11	2.29e-09
NM_027171|0|Camsap3|+	0.482234	5.51782	4.76e-11	2.29e-09
NM_001205336|0|Arap3|-	1.13728	1.85094	4.76e-11	2.29e-09
NM_139206|0|Arap3|-	1.13728	1.85094	4.76e-11	2.29e-09
NM_178414|0|Acsm4|+	1.04737	2.09901	4.9e-11	2.35e-09
NM_001243857|0|Fam124a|+	1.06314	2.2349	5.44e-11	2.6e-09
NM_001013373|0|Tmprss13|+	2.78819	-0.271176	5.59e-11	2.67e-09
NM_001163691|0|Cacna1h|-	2.06843	0.264727	5.9e-11	2.81e-09
NM_020491|0|Sssca1|-	-0.487181	5.61376	6.05e-11	2.87e-09
NM_007957|0|Esx1|-	1.77149	0.995276	6.16e-11	2.92e-09
NM_001164819|0|2310046K01Rik|+	-0.633195	3.89491	6.43e-11	3.04e-09
NM_182928|0|Adm2|+	1.8328	0.71029	6.44e-11	3.04e-09
NM_001177754|0|Pfkfb3|-	0.641851	4.22195	6.63e-11	3.1e-09
NM_001177757|0|Pfkfb3|-	0.641851	4.22195	6.63e-11	3.1e-09
NM_133232|0|Pfkfb3|-	0.641851	4.22195	6.63e-11	3.1e-09
NM_001177753|0|Pfkfb3|-	0.641468	4.22555	7.15e-11	3.32e-09
NM_001177755|0|Pfkfb3|-	0.641468	4.22555	7.15e-11	3.32e-09
NM_001177756|0|Pfkfb3|-	0.641468	4.22555	7.15e-11	3.32e-09
NM_001205052|0|Jdp2|+	1.289	1.62081	7.91e-11	3.67e-09
NM_019798|0|Pde4a|+	0.938259	2.93244	9.11e-11	4.21e-09
NM_027195|0|Casz1|+	0.739612	3.41018	9.16e-11	4.23e-09
NM_001013779|0|Aim2|+	-0.639821	4.58867	9.23e-11	4.25e-09
NM_009744|0|Bcl6|-	0.99773	2.50192	9.63e-11	4.42e-09
NM_177611|0|Psd4|+	0.938547	2.58959	9.64e-11	4.42e-09
NM_133821|0|Phlpp1|+	0.665396	3.6206	1.14e-10	5.22e-09
NM_145438|0|Llgl2|+	-0.362092	7.40221	1.15e-10	5.24e-09
NM_078477|0|Klf16|-	-0.473752	6.26538	1.18e-10	5.37e-09
NM_001252532|0|Llgl2|+	-0.361883	7.40337	1.18e-10	5.37e-09
NM_015798|0|Fbxo15|+	0.423185	7.82291	1.2e-10	5.45e-09
NM_009873|0|Cdk6|+	-0.676078	4.23774	1.24e-10	5.6e-09
NM_001083918|0|Gm13139|+	0.570816	5.61014	1.25e-10	5.66e-09
NM_009880|0|Cdx1|-	-0.494782	5.43971	1.27e-10	5.7e-09
NM_007658|0|Cdc25a|+	-0.362897	7.28634	1.28e-10	5.75e-09
NM_178782|0|Bcorl1|+	0.577748	4.38587	1.38e-10	6.16e-09
NR_028320|0|AU015836|+	0.741732	3.55441	1.42e-10	6.35e-09
NM_053182|0|Pag1|-	1.02657	2.29496	1.46e-10	6.49e-09
NM_010311|0|Gnaz|+	1.26378	1.79504	1.46e-10	6.49e-09
NM_015774|0|Ero1l|-	0.514504	5.98779	1.47e-10	6.51e-09
NM_025591|0|Fam136a|+	-0.418245	6.92125	1.53e-10	6.78e-09
NM_001048054|0|Dusp16|-	0.695102	3.70676	1.62e-10	7.17e-09
NM_008261|0|Hnf4a|+	0.798304	2.99025	1.68e-10	7.42e-09
NM_001166389|0|Ptp4a3|+	0.546597	5.45505	1.71e-10	7.49e-09
NM_001166388|0|Ptp4a3|+	0.546863	5.45521	1.71e-10	7.49e-09
NM_001195031|0|Pag1|-	1.02535	2.29873	1.76e-10	7.67e-09
NM_001177758|0|Pfkfb3|-	0.63846	4.07047	1.76e-10	7.67e-09
NM_033652|0|Lmx1a|+	1.39896	1.55302	1.76e-10	7.67e-09
NM_144880|0|Ppp2r5a|-	-0.513701	6.20816	1.91e-10	8.29e-09
NM_011625|0|Ppp1r13b|-	0.704212	3.56718	1.94e-10	8.41e-09
NM_172892|0|Slc13a4|-	1.51023	1.20094	1.96e-10	8.46e-09
NM_007741|0|Col9a2|+	1.14201	2.24615	1.96e-10	8.46e-09
NM_172668|0|Lrp4|+	0.79771	3.1673	1.98e-10	8.55e-09
NM_014193|0|Cacna1s|+	0.962301	2.32389	2.1e-10	9.03e-09
NM_001005508|0|Arhgap30|+	0.639155	3.975	2.11e-10	9.08e-09
NM_001136086|0|Dpysl3|-	0.929315	2.64598	2.4e-10	1.03e-08
NM_027172|0|2310046K01Rik|+	-0.617464	3.91694	2.4e-10	1.03e-08
NM_001166482|0|Mthfsd|-	-0.736785	3.28915	2.43e-10	1.04e-08
NM_028995|0|Nipal3|-	0.637484	4.36002	2.45e-10	1.04e-08
NM_013677|0|Surf1|-	-0.578787	4.18646	2.45e-10	1.04e-08
NM_009484|0|Uty|-	-2.03452	0.294135	2.54e-10	1.08e-08
NM_008975|0|Ptp4a3|+	0.552104	5.50181	2.58e-10	1.09e-08
NM_001097623|0|Trerf1|+	0.567543	4.55435	2.6e-10	1.1e-08
NM_012003|0|Cops7a|-	-0.373354	7.21692	2.66e-10	1.12e-08
NM_001098476|0|Grsf1|-	-0.434695	7.27442	2.78e-10	1.17e-08
NM_134000|0|Traf3ip2|+	0.618793	3.91423	2.85e-10	1.2e-08
NM_001033432|0|Heca|-	0.720706	3.40661	3e-10	1.26e-08
NM_008840|0|Pik3cd|-	0.570907	4.07081	3.18e-10	1.33e-08
NM_001164050|0|Pik3cd|-	0.569981	4.06712	3.28e-10	1.37e-08
NM_015734|0|Col5a1|+	0.607559	3.95862	3.35e-10	1.39e-08
NM_001164049|0|Pik3cd|-	0.569427	4.06679	3.37e-10	1.4e-08
NM_001081644|0|Gm428|+	1.17884	1.82234	3.38e-10	1.4e-08
NM_030143|0|Ddit4l|+	0.622233	4.10276	3.45e-10	1.42e-08
NM_023047|0|Dpysl5|+	0.919646	2.94463	3.59e-10	1.48e-08
NM_027504|0|Prdm16|-	0.978237	2.82238	3.75e-10	1.54e-08
NM_001081977|0|Rnf144a|-	1.12099	2.49941	3.75e-10	1.54e-08
NM_028421|0|Zc3hav1|-	0.50366	5.23517	3.75e-10	1.54e-08
NR_033570|0|Gm7104|-	0.758831	3.37284	3.8e-10	1.55e-08
NM_080563|0|Rnf144a|-	1.11956	2.4984	3.96e-10	1.62e-08
NM_172622|0|Trerf1|+	0.56512	4.5323	3.97e-10	1.62e-08
NM_001164052|0|Pik3cd|-	0.569244	4.0516	4.01e-10	1.63e-08
NM_001039155|0|Triobp|+	1.51054	1.21723	4.01e-10	1.63e-08
NM_001029837|0|Pik3cd|-	0.567593	4.06028	4.1e-10	1.66e-08
NM_001170345|0|Gm2058|-	0.6185	4.14256	4.25e-10	1.72e-08
NM_001085374|0|Mcc|-	-0.557408	4.99619	4.26e-10	1.72e-08
NM_025708|0|Tmem186|-	-0.547454	4.73122	4.3e-10	1.73e-08
NM_026823|0|Arl8a|+	0.566038	4.40041	4.34e-10	1.74e-08
NM_027180|0|Arap1|+	0.535148	4.52538	4.39e-10	1.76e-08
NM_001081023|0|Cacna1s|+	0.94613	2.31741	4.55e-10	1.82e-08
NM_001097621|0|Kif26a|+	0.568712	4.66311	4.57e-10	1.82e-08
NM_001040112|0|Arap1|+	0.531157	4.52928	4.59e-10	1.83e-08
NM_001145953|0|Lgals3|+	0.568198	4.29461	4.65e-10	1.85e-08
NM_010705|0|Lgals3|+	0.568198	4.29461	4.65e-10	1.85e-08
NM_026495|0|Nacc2|-	0.977363	3.01983	4.76e-10	1.88e-08
NM_011777|0|Zyx|+	-0.518029	4.7379	4.76e-10	1.88e-08
NM_001037098|0|Nacc2|-	0.965856	2.99072	4.8e-10	1.89e-08
NM_001081635|0|Ccnd3|+	-0.387416	8.12028	4.85e-10	1.91e-08
NM_008471|0|Krt19|-	1.66849	1.49626	4.91e-10	1.93e-08
NM_021492|0|Ap3b2|-	0.859422	2.58189	4.94e-10	1.94e-08
NM_025412|0|Pycrl|-	-0.467	5.27951	4.98e-10	1.95e-08
NM_001177995|0|Prdm16|-	0.980061	2.79626	5.12e-10	2e-08
NM_007632|0|Ccnd3|+	-0.382829	8.29463	5.45e-10	2.12e-08
NM_028994|0|Pck2|+	0.521161	5.29925	5.84e-10	2.27e-08
NM_001164663|0|9830001H06Rik|-	0.614939	4.35272	5.84e-10	2.27e-08
NM_001081636|0|Ccnd3|+	-0.387221	8.13434	6.03e-10	2.34e-08
NM_153404|0|Liph|-	0.614844	3.91183	6.35e-10	2.45e-08
NM_019774|0|Akap8|-	-0.341032	7.56134	6.62e-10	2.55e-08
NM_145226|0|Oas3|-	1.18586	2.03296	6.69e-10	2.57e-08
NM_022327|0|Ralb|-	0.487498	5.2845	7.14e-10	2.75e-08
NM_001164051|0|Pik3cd|-	0.55607	4.0715	7.45e-10	2.86e-08
NM_028814|0|2810403A07Rik|+	-0.389408	6.32387	7.62e-10	2.92e-08
NM_023900|0|Plekhj1|-	-0.464048	5.27354	7.89e-10	3.01e-08
NM_001126331|0|Trp73|-	0.892643	2.83697	7.94e-10	3.03e-08
NM_145554|0|Ldlrap1|-	0.475588	5.02582	8.08e-10	3.08e-08
NM_026591|0|Mrpl24|+	-0.422613	5.92724	8.27e-10	3.14e-08
NM_016677|0|Hpcal1|+	0.641955	3.94269	8.34e-10	3.16e-08
NM_145222|0|B3gnt7|+	-0.374882	6.34654	8.58e-10	3.24e-08
NM_178618|0|Fam83g|+	0.996413	2.55026	8.59e-10	3.24e-08
NM_001111044|0|Serpinh1|-	0.622745	5.62148	8.64e-10	3.26e-08
NM_133199|0|Scn4a|-	2.68173	-0.607927	8.68e-10	3.26e-08
NM_001168656|0|Socs2|-	-0.452091	5.45652	8.79e-10	3.3e-08
NM_201639|0|Synm|-	1.03887	2.19784	8.91e-10	3.34e-08
NM_001111043|0|Serpinh1|-	0.622579	5.62173	8.98e-10	3.36e-08
NM_145587|0|Sbk1|+	0.435598	6.00482	9.64e-10	3.6e-08
NM_001109040|0|Kif21a|-	1.06869	2.08265	1.01e-09	3.76e-08
NM_001168655|0|Socs2|-	-0.452545	5.45219	1.02e-09	3.78e-08
NM_001252662|0|Epb4.9|-	-0.490832	5.0136	1.02e-09	3.8e-08
NM_153562|0|Rrnad1|-	-0.467849	5.10845	1.03e-09	3.82e-08
NM_007706|0|Socs2|-	-0.454395	5.48416	1.06e-09	3.94e-08
NM_207663|0|Synm|-	1.01912	2.08591	1.12e-09	4.14e-08
NM_001109041|0|Kif21a|-	1.0748	2.07075	1.16e-09	4.27e-08
NM_183389|0|Duxbl|+	1.3175	1.22309	1.19e-09	4.38e-08
NM_177340|0|Synpo|-	1.73546	0.452712	1.21e-09	4.44e-08
NM_177152|0|Lrig3|+	0.588547	3.96336	1.22e-09	4.46e-08
NM_009468|0|Dpysl3|-	0.894611	2.65235	1.23e-09	4.49e-08
NM_001252663|0|Epb4.9|-	-0.489384	5.01086	1.25e-09	4.56e-08
NM_008029|0|Flt4|+	0.786455	2.95829	1.25e-09	4.56e-08
NM_001168657|0|Socs2|-	-0.452068	5.44995	1.26e-09	4.57e-08
NM_153743|0|Dnmt3a|+	0.431171	5.86937	1.26e-09	4.57e-08
NM_001039514|0|Dhps|+	-0.531514	4.82775	1.32e-09	4.77e-08
NM_008259|0|Foxa1|-	2.02528	0.137428	1.33e-09	4.8e-08
NM_007765|0|Crmp1|+	0.585912	4.1489	1.34e-09	4.83e-08
NM_033602|0|Peli2|+	0.736766	3.13461	1.44e-09	5.2e-08
NR_028497|0|Gm13315|+	0.711798	3.24391	1.45e-09	5.21e-08
NM_009825|0|Serpinh1|-	0.619842	5.63604	1.47e-09	5.27e-08
NM_183162|0|BC006779|-	1.09568	2.3546	1.49e-09	5.33e-08
NM_009694|0|Apobec2|-	0.756682	2.92063	1.5e-09	5.36e-08
NM_001136058|0|Crmp1|+	0.574107	4.21379	1.51e-09	5.4e-08
NM_145448|0|9030617O03Rik|+	0.72494	3.22938	1.52e-09	5.4e-08
NM_133198|0|Pygl|-	1.35882	1.45245	1.6e-09	5.69e-08
NM_011172|0|Prodh|-	-0.583048	4.00471	1.62e-09	5.74e-08
NM_001109042|0|Kif21a|-	1.07065	2.05155	1.66e-09	5.86e-08
NM_016705|0|Kif21a|-	1.07065	2.05155	1.66e-09	5.86e-08
NM_001081116|0|Arhgef17|-	0.530327	5.10584	1.66e-09	5.87e-08
NR_033485|0|4933403O03Rik|-	1.9671	0.241246	1.67e-09	5.88e-08
NM_133189|0|Cacng7|+	-0.603552	4.3171	1.71e-09	6.01e-08
NM_177362|0|Zfp771|+	-0.552115	4.64457	1.99e-09	7.01e-08
NM_080467|0|Atp6v0a4|-	1.96558	0.931734	2.02e-09	7.09e-08
NM_008969|0|Ptgs1|+	-0.678381	4.38295	2.06e-09	7.23e-08
NM_172132|0|Kdm4b|+	0.47042	5.17836	2.09e-09	7.29e-08
NM_001038230|0|Anapc11|+	-0.409657	5.98714	2.25e-09	7.86e-08
NM_016871|0|Tomm40|-	-0.366478	7.67946	2.3e-09	8.02e-08
NM_031182|0|Tfap4|-	-0.579579	4.63984	2.32e-09	8.06e-08
NM_001113383|0|Gls|-	-0.508524	5.42173	2.36e-09	8.2e-08
NM_001162977|0|Megf6|+	1.4372	1.29422	2.38e-09	8.26e-08
NM_009634|0|Adsl|+	-0.357766	6.63709	2.39e-09	8.27e-08
NM_028864|0|Zc3hav1|-	0.470533	5.21556	2.4e-09	8.3e-08
NM_025541|0|Asf1a|+	-0.440244	5.6731	2.56e-09	8.83e-08
NM_201371|0|Prmt8|-	1.08351	1.73854	2.62e-09	9.02e-08
NM_010917|0|Nid1|+	0.353781	7.42572	2.65e-09	9.09e-08
NM_007419|0|Adrb1|+	-1.44129	0.921298	2.67e-09	9.17e-08
NM_133983|0|Cd276|-	0.467722	4.95774	2.71e-09	9.3e-08
NM_008506|0|Mycl1|+	0.647135	3.65279	2.79e-09	9.53e-08
NM_001083628|0|Greb1l|+	1.13807	2.23566	2.83e-09	9.65e-08
NM_019440|0|Irgm2|+	1.49124	0.826115	2.86e-09	9.73e-08
NM_008486|0|Anpep|-	0.505449	4.66935	3.08e-09	1.05e-07
NM_001177796|0|Afap1l2|-	1.14879	1.69248	3.24e-09	1.1e-07
NM_001177797|0|Afap1l2|-	1.14879	1.69248	3.24e-09	1.1e-07
NM_146102|0|Afap1l2|-	1.14879	1.69248	3.24e-09	1.1e-07
NM_001039090|0|Skil|+	0.468942	6.45608	3.25e-09	1.1e-07
NM_011386|0|Skil|+	0.467441	6.46526	3.25e-09	1.1e-07
NM_001081376|0|Chd5|+	0.760785	3.26677	3.44e-09	1.16e-07
NM_029216|0|Chd5|+	0.758699	3.25347	3.52e-09	1.18e-07
NM_001113549|0|Ltbp4|-	-0.323891	7.58083	3.55e-09	1.19e-07
NM_008630|0|Mt2|+	-0.35977	8.17527	3.58e-09	1.2e-07
NM_001166650|0|Zfp280c|-	-0.656977	4.6027	3.68e-09	1.23e-07
NM_175380|0|Gpd1l|-	0.50664	5.2925	3.83e-09	1.28e-07
NM_001025779|0|Cdc6|+	-0.406169	5.61629	3.9e-09	1.3e-07
NM_009867|0|Cdh4|+	-1.03628	1.92235	3.95e-09	1.31e-07
NM_172761|0|Mthfsd|-	-0.656287	3.49092	3.98e-09	1.32e-07
NM_008252|0|Hmgb2|+	-0.418982	6.58581	4e-09	1.32e-07
NM_001109748|0|Tomm40|-	-0.366222	7.70084	4.19e-09	1.39e-07
NM_010591|0|Jun|-	0.859988	2.78606	4.37e-09	1.44e-07
NM_207298|0|Cercam|+	0.715003	3.16962	4.5e-09	1.48e-07
NR_003959|0|Aldoart2|+	0.491241	5.20267	4.5e-09	1.48e-07
NM_013514|0|Epb4.9|-	-0.483803	4.97607	4.58e-09	1.51e-07
NM_182992|0|Mypn|-	0.852512	3.32194	4.59e-09	1.51e-07
NM_025330|0|Hsd17b14|+	-0.34229	6.80431	4.63e-09	1.52e-07
NM_010588|0|Jag2|-	0.697407	3.72708	4.64e-09	1.52e-07
NM_001085373|0|Mcc|-	-0.532257	4.9759	4.65e-09	1.52e-07
NM_152807|0|Ccdc137|+	-0.605007	4.14774	4.66e-09	1.52e-07
NM_001113563|0|Stat5b|-	0.923813	2.35375	4.7e-09	1.53e-07
NM_178365|0|Pacsin1|+	1.12984	2.34391	4.78e-09	1.55e-07
NM_175124|0|Lrrc28|-	0.535079	4.71829	4.84e-09	1.57e-07
NM_013481|0|Bop1|-	-0.329162	7.52571	4.87e-09	1.58e-07
NM_019466|0|Rcan1|-	0.574431	4.39589	4.98e-09	1.61e-07
NM_008153|0|Cmklr1|-	0.715803	3.86277	5.1e-09	1.65e-07
NM_026602|0|Bcas2|+	-0.358807	6.77234	5.23e-09	1.69e-07
NM_145356|0|Zbtb7c|+	0.986973	2.31212	5.3e-09	1.71e-07
NM_175641|0|Ltbp4|-	-0.320885	7.57202	5.34e-09	1.72e-07
NM_011799|0|Cdc6|+	-0.405755	5.5988	5.42e-09	1.74e-07
NM_010217|0|Ctgf|+	0.554024	4.6967	5.45e-09	1.74e-07
NM_018738|0|Igtp|+	2.07149	-0.059057	5.67e-09	1.81e-07
NM_145152|0|Lrrc3|-	1.16736	1.75409	5.69e-09	1.82e-07
NM_001166634|0|Gm4302|+	0.849529	2.92246	5.74e-09	1.83e-07
NM_027526|0|Rasgef1a|+	1.67829	0.715439	5.74e-09	1.83e-07
NM_008594|0|Mfge8|-	0.33803	6.98232	5.78e-09	1.83e-07
NM_178249|0|Pramel6|+	1.23324	1.57797	5.78e-09	1.83e-07
NM_172898|0|Kirrel2|-	-0.688469	3.83966	5.85e-09	1.85e-07
NM_008185|0|Gstt1|-	1.66832	0.548345	5.89e-09	1.86e-07
NM_207301|0|Wrb|+	-0.395749	5.69398	5.91e-09	1.87e-07
NM_011489|0|Stat5b|-	0.917755	2.31664	6.05e-09	1.91e-07
NM_033524|0|Spred1|+	-0.4007	6.28794	6.29e-09	1.98e-07
NM_007684|0|Cetn3|+	-0.428341	5.52715	6.68e-09	2.1e-07
NM_011578|0|Tgfbr3|-	0.942552	2.12488	6.68e-09	2.1e-07
NR_028143|0|Lrrc28|-	0.530903	4.70575	6.94e-09	2.17e-07
NM_001013368|0|E2f8|-	-0.409737	5.44254	7.32e-09	2.29e-07
NM_178703|0|Slc6a1|+	-0.700494	3.87965	7.6e-09	2.37e-07
NM_001113735|0|Gm13057|+	0.812595	2.71802	7.69e-09	2.39e-07
NM_001113736|0|Gm13040|+	0.812595	2.71802	7.69e-09	2.39e-07
NM_001166648|0|Zfp280c|-	-0.646389	4.62989	8.01e-09	2.49e-07
NM_001199275|0|Tnip1|-	0.43245	5.03082	8.18e-09	2.54e-07
NM_172506|0|Boc|-	0.950014	2.02796	8.21e-09	2.54e-07
NM_001081088|0|Lrp2|-	0.685465	5.12962	8.26e-09	2.56e-07
NM_001252665|0|Epb4.9|-	-0.48416	4.90862	8.34e-09	2.57e-07
NM_201409|0|Dub1a|-	0.787126	3.03163	8.49e-09	2.62e-07
NM_175484|0|Coro2b|-	0.533931	3.99359	8.62e-09	2.65e-07
NM_001081549|0|Rcan1|-	0.533607	4.54094	8.65e-09	2.66e-07
NM_001077661|0|Urgcp|-	0.540546	4.17047	8.7e-09	2.67e-07
NM_178623|0|Urgcp|-	0.545614	4.13087	8.89e-09	2.72e-07
NM_053096|0|Cml2|-	1.38182	1.46484	8.97e-09	2.74e-07
NM_013470|0|Anxa3|+	-0.727972	2.97027	9.24e-09	2.82e-07
NM_021326|0|Rbak|-	-0.556432	3.93823	9.29e-09	2.83e-07
NM_175121|0|Slc38a2|-	0.355305	8.07146	9.39e-09	2.86e-07
NM_031199|0|Tgfa|+	1.75653	0.314321	9.48e-09	2.88e-07
NM_001166649|0|Zfp280c|-	-0.645246	4.62847	9.57e-09	2.91e-07
NM_146035|0|Mgat2|+	-0.431766	5.73082	9.62e-09	2.92e-07
NM_177872|0|Adamts3|-	-0.902638	2.14387	9.74e-09	2.94e-07
NM_009298|0|Surf6|-	-0.41447	6.47946	9.74e-09	2.94e-07
NM_001110211|0|Anxa6|-	0.382391	5.85604	9.78e-09	2.94e-07
NM_013472|0|Anxa6|-	0.382391	5.85604	9.78e-09	2.94e-07
NM_021327|0|Tnip1|-	0.431068	5.02237	9.79e-09	2.94e-07
NM_001045489|0|Mfge8|-	0.333362	6.96966	9.95e-09	2.99e-07
NM_010143|0|Ephb3|+	0.448098	4.92477	9.96e-09	2.99e-07
NR_028144|0|Lrrc28|-	0.530811	4.70247	1.01e-08	3.04e-07
NM_008513|0|Lrp5|-	0.388146	5.77444	1.02e-08	3.04e-07
NM_001252664|0|Epb4.9|-	-0.481552	4.91167	1.02e-08	3.06e-07
NM_172868|0|Palm2|+	1.01789	2.14395	1.04e-08	3.09e-07
NM_001081401|0|Adamts3|-	-0.90028	2.14966	1.08e-08	3.23e-07
NM_026788|0|Mthfd2l|+	-1.32561	1.03251	1.1e-08	3.28e-07
NM_009361|0|Tfdp1|+	-0.404001	5.88427	1.11e-08	3.29e-07
NM_001164089|0|Cops7a|-	-0.385375	6.52209	1.13e-08	3.32e-07
NM_027102|0|Esam|+	-0.935682	2.28614	1.13e-08	3.32e-07
NM_001252666|0|Epb4.9|-	-0.480797	4.90961	1.13e-08	3.32e-07
NM_011273|0|Xpr1|-	0.419736	5.38493	1.13e-08	3.32e-07
NM_009517|0|Zmat3|-	0.33037	7.56058	1.13e-08	3.32e-07
NM_001110129|0|Ppih|-	-0.637912	3.4894	1.13e-08	3.34e-07
NM_010832|0|Msl3|-	-0.93817	2.03881	1.14e-08	3.34e-07
NM_001159714|0|Prpf31|+	-0.365767	6.9605	1.15e-08	3.37e-07
NM_001038010|0|Kat2a|-	-0.346787	7.40771	1.17e-08	3.43e-07
NM_020004|0|Kat2a|-	-0.346787	7.40771	1.17e-08	3.43e-07
NM_001045482|0|Rbak|-	-0.551503	3.93148	1.19e-08	3.48e-07
NM_153532|0|Zfp280c|-	-0.644116	4.63466	1.22e-08	3.54e-07
NM_001110315|0|Kif1a|-	1.39157	1.06996	1.22e-08	3.54e-07
NM_008440|0|Kif1a|-	1.39157	1.06996	1.22e-08	3.54e-07
NM_027328|0|Prpf31|+	-0.366902	6.97274	1.23e-08	3.58e-07
NM_178745|0|Tmem229b|-	0.959608	1.86797	1.25e-08	3.63e-07
NM_178856|0|Gins2|-	-0.408691	5.24956	1.27e-08	3.69e-07
NM_144811|0|Cbx7|-	-0.364683	7.38301	1.29e-08	3.72e-07
NR_030669|0|1700034H15Rik|-	-0.64692	3.75369	1.32e-08	3.81e-07
NM_021522|0|Usp14|-	-0.401979	7.17455	1.37e-08	3.94e-07
NM_011461|0|Spic|-	1.14185	1.59328	1.38e-08	3.96e-07
NM_183297|0|Nxph4|-	1.85342	0.495133	1.45e-08	4.16e-07
NM_001130149|0|Drosha|+	-0.313873	7.57534	1.51e-08	4.33e-07
NM_026799|0|Drosha|+	-0.313873	7.57534	1.51e-08	4.33e-07
NM_178635|0|Uvrag|-	0.444133	4.91268	1.59e-08	4.54e-07
NM_009148|0|Exoc4|+	0.381682	6.43503	1.6e-08	4.56e-07
NM_019740|0|Foxo3|-	0.411505	5.79894	1.62e-08	4.62e-07
NM_024233|0|Rexo2|-	-0.450308	5.25545	1.64e-08	4.66e-07
NM_008482|0|Lamb1|+	0.421954	5.7702	1.64e-08	4.66e-07
NM_011405|0|Slc7a7|-	-0.375263	5.80811	1.75e-08	4.97e-07
NM_007994|0|Fbp2|-	0.749834	2.72558	1.77e-08	5.01e-07
NM_172607|0|Naprt1|-	-0.674354	3.41903	1.77e-08	5.01e-07
NM_133878|0|Rcc1|-	-0.339349	7.22875	1.79e-08	5.07e-07
NM_021539|0|Wsb2|+	-0.379075	5.98554	1.8e-08	5.09e-07
NM_001197082|0|Rcc1|-	-0.338901	7.22895	1.87e-08	5.26e-07
NM_001170401|0|Tmem229b|-	0.949701	1.8435	1.9e-08	5.34e-07
NM_001085409|0|Steap3|-	0.369388	5.77151	1.93e-08	5.42e-07
NM_145070|0|Hip1r|+	0.762986	2.78513	1.93e-08	5.43e-07
NM_134097|0|Topors|-	-0.315499	7.73409	1.99e-08	5.58e-07
NM_026304|0|l7Rn6|-	-0.436328	4.80843	2.03e-08	5.69e-07
NM_175450|0|Wdr18|+	-0.324027	7.28753	2.06e-08	5.75e-07
NM_021480|0|Tdh|-	-0.389853	6.28222	2.08e-08	5.82e-07
NR_045047|0|2810011L19Rik|+	1.44405	1.23392	2.12e-08	5.9e-07
NM_001253680|0|Slc7a7|-	-0.381949	5.74801	2.13e-08	5.92e-07
NM_018780|0|Sfrp5|-	0.96158	2.40281	2.18e-08	6.07e-07
NM_019869|0|Rbm14|-	-0.319654	8.06914	2.19e-08	6.07e-07
NM_010404|0|Hap1|-	-0.373337	6.04248	2.2e-08	6.11e-07
NM_023128|0|Palm|+	0.563654	4.03782	2.22e-08	6.15e-07
NM_001163131|0|Elf3|-	0.433888	5.29789	2.26e-08	6.25e-07
NM_011055|0|Pde3b|+	0.801316	2.60172	2.34e-08	6.46e-07
NM_133186|0|Steap3|-	0.367591	5.75241	2.43e-08	6.7e-07
NM_007921|0|Elf3|-	0.434447	5.28928	2.44e-08	6.73e-07
NM_001038613|0|Olfm1|+	1.14318	2.01938	2.45e-08	6.73e-07
NM_198052|0|Tbx3|+	0.334418	8.79345	2.45e-08	6.73e-07
NM_019738|0|Nupr1|-	0.926931	2.99765	2.46e-08	6.74e-07
NM_001253679|0|Slc7a7|-	-0.3783	5.77423	2.47e-08	6.77e-07
NM_008064|0|Gaa|+	0.384988	5.93977	2.51e-08	6.87e-07
NM_016795|0|Srpk1|-	-0.344348	6.36183	2.52e-08	6.88e-07
NM_011535|0|Tbx3|+	0.334032	8.79532	2.56e-08	6.97e-07
NM_026167|0|Klhl13|-	0.350671	8.41726	2.59e-08	7.05e-07
NM_172887|0|Fry|+	0.634526	4.28603	2.59e-08	7.05e-07
NM_001038589|0|Usp14|-	-0.398783	7.12863	2.6e-08	7.05e-07
NM_001161747|0|Palm|+	0.564045	4.03264	2.71e-08	7.34e-07
NM_001048142|0|Bdnf|+	1.63084	0.615252	2.73e-08	7.38e-07
NM_011925|0|Cd97|-	0.360805	6.20521	2.75e-08	7.44e-07
NM_001048141|0|Bdnf|+	1.72343	0.490937	2.76e-08	7.46e-07
NM_022004|0|Fxyd6|+	0.40981	5.55809	2.77e-08	7.46e-07
NM_001001980|0|Limch1|+	0.689156	3.31132	2.8e-08	7.54e-07
NM_001110337|0|Gprc5c|+	0.61301	3.5006	2.89e-08	7.77e-07
NM_007540|0|Bdnf|+	1.61517	0.539956	2.92e-08	7.84e-07
NM_001033430|0|Jhdm1d|-	0.51699	4.67045	2.92e-08	7.84e-07
NM_001025365|0|Miip|-	-1.40461	1.43426	2.95e-08	7.88e-07
NM_009538|0|Plagl1|+	-1.35896	1.99702	2.95e-08	7.88e-07
NM_173053|0|Limk2|-	0.393297	5.78623	2.97e-08	7.93e-07
NM_178884|0|Obsl1|-	0.480729	5.31721	2.99e-08	7.97e-07
NM_001034860|0|Gm4858|+	1.13794	1.90074	3e-08	7.99e-07
NM_001199276|0|Tnip1|-	0.422677	4.98946	3.01e-08	8.01e-07
NM_009230|0|Soat1|-	0.482343	4.49027	3.04e-08	8.07e-07
NM_001109657|0|Gas7|+	0.731989	3.01429	3.26e-08	8.63e-07
NM_008088|0|Gas7|+	0.731989	3.01429	3.26e-08	8.63e-07
NM_026162|0|Plxdc2|+	0.817592	2.64025	3.53e-08	9.33e-07
NM_001145960|0|Slc37a2|-	1.03235	1.93723	3.53e-08	9.34e-07
NM_012030|0|Slc9a3r1|+	-0.345422	6.64086	3.57e-08	9.43e-07
NM_020258|0|Slc37a2|-	1.03352	1.93218	3.6e-08	9.49e-07
NM_028766|0|Tmem43|+	0.405954	5.12818	3.62e-08	9.54e-07
NM_001081045|0|1700081L11Rik|-	0.32867	7.65158	3.63e-08	9.54e-07
NM_021424|0|Pvrl1|+	-0.361719	6.40454	3.66e-08	9.61e-07
NM_172955|0|Vcan|-	0.887321	2.35169	3.79e-08	9.94e-07
NM_145417|0|Rnpep|-	0.420745	5.27417	3.81e-08	9.98e-07
NM_011107|0|Pla2g1b|+	0.438566	4.84782	3.82e-08	9.98e-07
NM_134011|0|Tbrg4|-	-0.30996	7.30529	3.91e-08	1.02e-06
NM_010447|0|Hnrnpa1|+	-0.337899	7.19873	3.97e-08	1.04e-06
NM_009431|0|Ctr9|+	0.309783	7.13604	4.14e-08	1.08e-06
NM_025276|0|Evpl|-	0.804204	2.60633	4.22e-08	1.1e-06
NM_177741|0|Ppp1r3b|+	1.29497	1.16869	4.33e-08	1.13e-06
NM_008893|0|Pola2|-	-0.415665	6.04793	4.44e-08	1.15e-06
NM_134076|0|Abhd4|+	0.385023	5.65531	4.47e-08	1.16e-06
NM_001163030|0|Cd97|-	0.357561	6.17654	4.59e-08	1.19e-06
NM_183263|0|Rnmtl1|+	-0.543483	3.73773	4.67e-08	1.21e-06
NM_008795|0|Cdk18|-	0.616075	4.02799	4.73e-08	1.22e-06
NR_002885|0|Gm10052|+	-0.360362	6.54838	4.8e-08	1.24e-06
NM_023162|0|Znrd1|-	-0.415805	5.19681	4.8e-08	1.24e-06
NM_026708|0|Tlcd1|+	-0.459109	4.31427	4.92e-08	1.26e-06
NM_026410|0|Cdca5|+	-0.344335	6.41024	4.99e-08	1.28e-06
NM_178763|0|Zfp750|-	0.773628	2.49235	5.05e-08	1.3e-06
NM_001048139|0|Bdnf|+	1.66879	0.517756	5.07e-08	1.3e-06
NM_001159657|0|5430407P10Rik|-	0.832081	2.37611	5.1e-08	1.3e-06
NM_010499|0|Ier2|-	-0.330315	7.19581	5.12e-08	1.31e-06
NM_177981|0|Hap1|-	-0.381963	5.82492	5.16e-08	1.32e-06
NM_001103177|0|Ablim1|-	0.860529	3.09225	5.28e-08	1.35e-06
NM_012045|0|Pla2g2f|-	2.89532	-0.866136	5.4e-08	1.37e-06
NM_001039351|0|Nolc1|+	-0.312994	8.4707	5.5e-08	1.4e-06
NM_053086|0|Nolc1|+	-0.31281	8.47179	5.69e-08	1.44e-06
NM_001039353|0|Nolc1|+	-0.312607	8.47153	5.75e-08	1.46e-06
NM_001033793|0|Ubtfl1|+	1.15894	1.50356	5.76e-08	1.46e-06
NM_011980|0|Zfp146|-	-0.377146	5.53073	5.77e-08	1.46e-06
NM_001159624|0|Rnpep|-	0.416895	5.2216	5.79e-08	1.46e-06
NM_175256|0|Heg1|+	1.01429	1.61363	5.8e-08	1.46e-06
NM_001177417|0|Gm6792|+	-0.672387	3.7258	5.82e-08	1.47e-06
NM_001081039|0|Dock9|-	0.406063	5.52479	5.91e-08	1.49e-06
NM_008242|0|Foxd1|+	2.13998	-0.314958	5.92e-08	1.49e-06
NM_001039352|0|Nolc1|+	-0.312423	8.47262	5.95e-08	1.49e-06
NM_001177416|0|Gm6792|+	-0.670129	3.72762	5.97e-08	1.5e-06
NM_011340|0|Serpinf1|-	2.01805	-0.0116006	6.02e-08	1.51e-06
NM_008663|0|Myo7a|-	1.3376	1.24429	6.04e-08	1.51e-06
NM_001146086|0|Fbxo34|+	0.404762	5.1008	6.07e-08	1.52e-06
NM_177855|0|Med12l|+	0.935285	1.93916	6.08e-08	1.52e-06
NM_183312|0|Synm|-	1.14739	1.441	6.2e-08	1.54e-06
NM_001145835|0|Ralgds|+	0.547702	4.03112	6.21e-08	1.54e-06
NM_001164820|0|2310046K01Rik|+	-0.620251	3.48404	6.25e-08	1.55e-06
NM_013493|0|Cnbp|-	-0.295964	9.63355	6.32e-08	1.57e-06
NM_001003912|0|Arhgef11|+	0.450396	4.8289	6.32e-08	1.57e-06
NM_001205231|0|U2af2|+	-0.385046	6.48533	6.52e-08	1.61e-06
NM_133671|0|U2af2|+	-0.385046	6.48533	6.52e-08	1.61e-06
NM_028662|0|Slc35b2|+	-0.400738	5.43846	6.6e-08	1.63e-06
NM_029101|0|Rrp7a|-	-0.380674	5.79817	6.6e-08	1.63e-06
NM_001042438|0|Zhx1|-	0.778078	3.11525	6.62e-08	1.63e-06
NM_001146085|0|Fbxo34|+	0.404234	5.10442	6.63e-08	1.63e-06
NM_029934|0|Mboat7|-	-0.40005	5.15657	6.65e-08	1.63e-06
NM_007648|0|Cd3e|-	1.09039	1.68307	6.68e-08	1.64e-06
NM_026358|0|4930583H14Rik|-	0.786257	2.55554	6.71e-08	1.64e-06
NM_001128307|0|Dock9|-	0.407352	5.51911	6.82e-08	1.67e-06
NM_178688|0|Ablim1|-	0.852465	3.08691	7.04e-08	1.72e-06
NM_001109745|0|Cnbp|-	-0.295511	9.61479	7.05e-08	1.72e-06
NM_030236|0|Fbxo34|+	0.403007	5.09343	7.05e-08	1.72e-06
NM_001109746|0|Cnbp|-	-0.29546	9.61476	7.07e-08	1.72e-06
NM_001042605|0|Cd74|+	0.826734	2.6037	7.55e-08	1.83e-06
NM_001128308|0|Dock9|-	0.405866	5.51788	7.57e-08	1.84e-06
NM_053108|0|Glrx|+	0.478265	4.57666	7.58e-08	1.84e-06
NM_007974|0|F2rl1|-	-0.369546	6.07156	7.69e-08	1.86e-06
NM_001159324|0|Gaa|+	0.37025	5.89948	7.81e-08	1.89e-06
NM_008871|0|Serpine1|-	0.556196	3.73082	7.87e-08	1.9e-06
NM_001205037|0|Gm11544|-	1.15837	1.34541	7.95e-08	1.92e-06
NM_053202|0|Foxp1|-	0.514778	3.98571	8.12e-08	1.96e-06
NM_009572|0|Zhx1|-	0.774565	3.11304	8.14e-08	1.96e-06
NM_008550|0|Man2b2|-	0.631427	3.59752	8.17e-08	1.97e-06
NM_134074|0|Dock9|-	0.40613	5.53781	8.21e-08	1.97e-06
NR_003372|0|Gm7904|-	0.497909	4.109	8.37e-08	2.01e-06
NM_024428|0|Dpy30|-	-0.424897	5.1564	8.41e-08	2.01e-06
NM_178143|0|Prkaa2|-	0.534268	4.39879	8.59e-08	2.06e-06
NM_001205181|0|Abhd4|+	0.377324	5.65443	8.61e-08	2.06e-06
NM_172119|0|Dio3|+	1.2266	1.43812	8.63e-08	2.06e-06
NM_010511|0|Ifngr1|+	1.16135	1.523	8.73e-08	2.08e-06
NM_001037758|0|Btrc|+	0.415126	5.22351	8.84e-08	2.11e-06
NM_001197321|0|Foxp1|-	0.510901	3.98234	8.98e-08	2.14e-06
NM_021713|0|Myg1|+	-0.358001	5.76242	8.99e-08	2.14e-06
NM_001197322|0|Foxp1|-	0.514494	4.00061	9.01e-08	2.14e-06
NM_025969|0|1700034H14Rik|-	-0.625247	3.48158	9.01e-08	2.14e-06
NM_001081402|0|Wdr70|-	0.440434	4.97838	9.11e-08	2.16e-06
NM_025703|0|Tceal8|-	-0.392833	6.23096	9.16e-08	2.17e-06
NM_009771|0|Btrc|+	0.412965	5.20253	9.19e-08	2.17e-06
NM_012060|0|Bcap31|-	-0.322082	6.35429	9.21e-08	2.17e-06
NM_172285|0|Plcg2|+	0.488631	4.36482	9.22e-08	2.17e-06
NM_001168578|0|Tceal8|-	-0.393125	6.233	9.29e-08	2.19e-06
NM_001039129|0|Hnrnpa1|+	-0.33186	7.22083	9.31e-08	2.19e-06
NM_145371|0|Eif2b1|-	-0.337669	6.55743	9.31e-08	2.19e-06
NM_001033226|0|Calr4|+	2.61791	-0.691858	9.32e-08	2.19e-06
NM_008845|0|Pip4k2a|-	0.67182	2.92357	9.34e-08	2.19e-06
NM_001167936|0|Zyg11a|-	-0.459715	5.13303	9.39e-08	2.2e-06
NM_001005510|0|Syne2|+	0.446271	5.01239	9.46e-08	2.21e-06
NM_023402|0|Myl12b|-	-0.498477	5.45755	9.52e-08	2.22e-06
NM_172994|0|Ppp2r2c|+	0.587896	4.12099	9.61e-08	2.24e-06
NM_001160412|0|Triml2|+	-0.39604	6.24822	9.64e-08	2.25e-06
NM_008230|0|Hdc|-	1.34981	0.992369	1e-07	2.33e-06
NM_009831|0|Ccng1|-	0.302391	8.41853	1.01e-07	2.35e-06
NM_001146224|0|Dpy30|-	-0.425072	5.16991	1.04e-07	2.42e-06
NM_015826|0|Dmrt1|+	-0.432377	5.19832	1.05e-07	2.42e-06
NM_010894|0|Neurod1|-	0.862271	2.63274	1.06e-07	2.46e-06
NM_001033219|0|Slc45a4|-	0.364245	5.78391	1.07e-07	2.48e-06
NM_011957|0|Creb3l1|-	0.875358	2.40563	1.08e-07	2.5e-06
NM_133712|0|Klk10|+	0.786095	2.71584	1.09e-07	2.51e-06
NM_177081|0|Ptpn7|+	1.20539	1.29629	1.09e-07	2.51e-06
NR_028121|0|4930583H14Rik|-	0.780979	2.5859	1.09e-07	2.51e-06
NM_001085412|0|Gm13078|+	1.39502	0.717823	1.11e-07	2.55e-06
NR_027414|0|Fbxo34|+	0.395892	5.13207	1.15e-07	2.63e-06
NM_001114328|0|Ccpg1|+	0.41141	5.33409	1.15e-07	2.64e-06
NM_027406|0|Aldh1l1|+	0.917796	2.61221	1.16e-07	2.65e-06
NM_133990|0|Il13ra1|+	0.8545	1.99464	1.16e-07	2.65e-06
NM_009687|0|Apex1|+	-0.323063	7.63125	1.17e-07	2.66e-06
NM_010023|0|Eci1|+	-0.503216	4.0851	1.19e-07	2.72e-06
NM_029153|0|Scamp1|-	0.434482	5.2814	1.2e-07	2.73e-06
NM_026423|0|Mri1|-	-0.44193	5.11179	1.22e-07	2.77e-06
NM_029416|0|Klf17|-	1.75535	0.542675	1.22e-07	2.78e-06
NM_008131|0|Glul|+	-0.319814	7.53683	1.23e-07	2.78e-06
NM_025391|0|Nip7|+	-0.358041	6.80845	1.23e-07	2.79e-06
NM_001039484|0|Kcnj10|+	1.0271	1.9448	1.23e-07	2.8e-06
NM_172989|0|Lpar1|-	0.460015	5.55267	1.27e-07	2.89e-06
NM_010718|0|Limk2|-	0.381305	5.67403	1.28e-07	2.9e-06
NM_021526|0|Psmd14|+	-0.325419	6.47854	1.29e-07	2.91e-06
NM_201352|0|Gdpd5|+	1.39388	1.03781	1.31e-07	2.96e-06
NM_172507|0|Sh3bgrl2|+	0.382454	5.34507	1.31e-07	2.96e-06
NM_001145836|0|Ralgds|+	0.539289	4.01637	1.33e-07	2.99e-06
NM_028664|0|Ankrd45|+	0.483239	4.26072	1.33e-07	2.99e-06
NM_028597|0|Thoc3|-	-0.339701	6.54748	1.33e-07	2.99e-06
NM_008952|0|Pipox|-	-0.456262	5.0733	1.34e-07	2.99e-06
NM_207255|0|Zfp532|+	-0.352702	7.00561	1.34e-07	2.99e-06
NM_016690|0|Hnrpdl|-	-0.365351	7.04275	1.35e-07	3.01e-06
NM_013678|0|Surf2|+	-0.462906	5.09806	1.36e-07	3.03e-06
NM_144883|0|5430407P10Rik|-	0.818254	2.35147	1.37e-07	3.05e-06
NM_172896|0|Nlrp4a|+	1.23208	1.74866	1.38e-07	3.08e-06
NM_028013|0|Endod1|-	1.03901	2.18496	1.39e-07	3.1e-06
NM_026526|0|N6amt2|-	-0.465495	4.38332	1.45e-07	3.24e-06
NM_010336|0|Lpar1|-	0.45576	5.54467	1.46e-07	3.24e-06
NM_031377|0|Pramel1|+	0.692147	2.91146	1.47e-07	3.25e-06
NM_001163031|0|Cd97|-	0.340606	6.09655	1.49e-07	3.31e-06
NM_001130458|0|Tcn2|-	0.683239	3.55586	1.52e-07	3.35e-06
NM_001130459|0|Tcn2|-	0.683239	3.55586	1.52e-07	3.35e-06
NM_015749|0|Tcn2|-	0.683239	3.55586	1.52e-07	3.35e-06
NM_153102|0|Zfp352|+	0.871623	2.36126	1.53e-07	3.38e-06
NM_016769|0|Smad3|-	0.535663	3.99337	1.53e-07	3.38e-06
NM_001163029|0|Cd97|-	0.339769	6.09886	1.56e-07	3.43e-06
NM_001252490|0|Osbpl1a|-	0.379964	5.25578	1.57e-07	3.46e-06
NM_009058|0|Ralgds|+	0.529475	4.10134	1.58e-07	3.46e-06
NM_009931|0|Col4a1|-	0.441295	5.00315	1.58e-07	3.48e-06
NM_020010|0|Cyp51|-	-0.359855	6.05232	1.59e-07	3.48e-06
NR_002883|0|Gm5643|+	-0.322626	7.87824	1.61e-07	3.53e-06
NM_019498|0|Olfm1|+	1.01971	1.97716	1.62e-07	3.55e-06
NM_153153|0|Svil|+	0.493248	4.05134	1.69e-07	3.69e-06
NM_001039231|0|Zfp951|-	0.422216	5.33502	1.72e-07	3.75e-06
NM_001166545|0|Hmga1|+	-0.318171	8.37756	1.73e-07	3.78e-06
NM_001166476|0|Hmga1-rs1|+	-0.317735	8.37488	1.74e-07	3.8e-06
NM_001166477|0|Hmga1-rs1|+	-0.317695	8.37486	1.75e-07	3.81e-06
NM_001166546|0|Hmga1|+	-0.317839	8.37466	1.76e-07	3.83e-06
NM_145395|0|Duoxa1|-	3.28388	-1.26962	1.78e-07	3.87e-06
NM_001085522|0|Gm13251|-	0.483075	5.93726	1.81e-07	3.92e-06
NM_001166544|0|Hmga1|+	-0.317071	8.37473	1.83e-07	3.96e-06
NM_001103178|0|Ablim1|-	0.832143	3.09958	1.84e-07	3.99e-06
NM_001166543|0|Hmga1|+	-0.317116	8.37667	1.85e-07	3.99e-06
NM_001025427|0|Hmga1|+	-0.317447	8.37655	1.85e-07	3.99e-06
NM_001166536|0|Hmga1|+	-0.317516	8.3764	1.85e-07	3.99e-06
NM_001166541|0|Hmga1|+	-0.317407	8.37653	1.86e-07	4e-06
NM_001166542|0|Hmga1|+	-0.317476	8.37637	1.86e-07	4e-06
NM_001195413|0|Cngb1|-	1.42878	0.594735	1.86e-07	4e-06
NM_176832|0|Spire1|-	0.560816	4.13052	1.87e-07	4.02e-06
NM_001166535|0|Hmga1|+	-0.317491	8.37848	1.87e-07	4.02e-06
NM_001166540|0|Hmga1|+	-0.317451	8.37846	1.88e-07	4.03e-06
NM_001039356|0|Hmga1|+	-0.317611	8.38804	1.89e-07	4.04e-06
NM_001166539|0|Hmga1|+	-0.317571	8.38802	1.89e-07	4.05e-06
NM_028469|0|3110082I17Rik|-	-0.501204	4.82837	1.92e-07	4.1e-06
NM_009287|0|Stim1|+	0.58396	3.70018	1.93e-07	4.11e-06
NM_010603|0|Kcnj12|+	0.655735	3.03878	1.93e-07	4.12e-06
NM_001145978|0|Parp4|+	0.748562	2.64724	1.96e-07	4.18e-06
NR_028367|0|Nip7|+	-0.354149	6.82807	2.05e-07	4.37e-06
NM_009539|0|Zap70|+	0.975342	1.68702	2.06e-07	4.37e-06
NM_026763|0|Col6a4|-	1.14123	1.89996	2.06e-07	4.37e-06
NM_023884|0|Ralgps2|-	0.437823	4.75654	2.1e-07	4.45e-06
NM_001159965|0|Ralgps2|-	0.434754	4.76235	2.11e-07	4.47e-06
NM_175093|0|Trib3|-	0.43143	4.50847	2.14e-07	4.53e-06
NM_172381|0|AI314180|-	-0.464412	4.36111	2.16e-07	4.56e-06
NM_001037711|0|Cgn|-	0.548071	4.14578	2.17e-07	4.59e-06
NM_016660|0|Hmga1|+	-0.316668	8.41103	2.22e-07	4.68e-06
NM_001166537|0|Hmga1|+	-0.316629	8.41101	2.23e-07	4.7e-06
NM_009193|0|Slbp|-	-0.336492	6.02123	2.23e-07	4.7e-06
NR_027640|0|Ralgps2|-	0.434386	4.76101	2.25e-07	4.74e-06
NR_027769|0|Deaf1|-	-0.465765	4.34586	2.27e-07	4.76e-06
NM_011610|0|Tnfrsf1b|-	0.562113	3.58752	2.29e-07	4.81e-06
NM_023732|0|Abcb6|-	-0.483732	4.70619	2.31e-07	4.85e-06
NM_194355|0|Spire1|-	0.55165	4.18913	2.36e-07	4.93e-06
NM_009809|0|Casp14|-	2.04258	-0.00188601	2.36e-07	4.93e-06
NM_010237|0|Frk|+	2.42489	-0.471497	2.4e-07	5.02e-06
NM_001159967|0|Ralgps2|-	0.43296	4.75954	2.43e-07	5.07e-06
NM_013743|0|Pdk4|-	0.696341	2.75245	2.43e-07	5.07e-06
NM_008342|0|Igfbp2|+	0.300778	8.50341	2.48e-07	5.17e-06
NM_010545|0|Cd74|+	0.80652	2.57384	2.5e-07	5.21e-06
NM_019995|0|Fam48a|+	-0.384328	5.47008	2.54e-07	5.28e-06
NM_008654|0|Ppp1r15a|-	0.495712	5.04935	2.55e-07	5.3e-06
NR_029382|0|Mir17hg|+	-0.47122	5.2483	2.56e-07	5.31e-06
NM_018754|0|Sfn|-	-0.508326	5.0017	2.57e-07	5.33e-06
NM_025389|0|Anapc11|+	-0.361494	5.8161	2.57e-07	5.33e-06
NM_198610|0|Igsf21|-	-0.764721	3.19276	2.59e-07	5.36e-06
NM_175751|0|Zfp608|-	2.17398	-0.364503	2.61e-07	5.39e-06
NM_027236|0|Eif1ad|+	-0.321935	6.25859	2.62e-07	5.41e-06
NM_001164804|0|Coro2a|-	1.27776	0.89106	2.63e-07	5.41e-06
NM_178337|0|Tbce|-	-0.509305	4.11433	2.65e-07	5.46e-06
NM_025845|0|Prpf38b|-	-0.3003	6.74032	2.65e-07	5.46e-06
NM_024468|0|Trim39|-	-0.474771	4.17656	2.68e-07	5.5e-06
NM_001252542|0|Ndor1|-	-0.379894	5.2084	2.69e-07	5.53e-06
NM_001164472|0|Nip7|+	-0.355462	6.62422	2.78e-07	5.69e-06
NM_011175|0|Lgmn|-	0.421442	4.6079	2.79e-07	5.71e-06
NM_016874|0|Deaf1|-	-0.46169	4.34022	2.79e-07	5.71e-06
NM_001163571|0|Senp3|-	-0.346359	7.46587	2.8e-07	5.74e-06
NM_010890|0|Nedd4|+	-0.304438	10.434	2.83e-07	5.77e-06
NM_152823|0|Unc5cl|+	1.29131	1.42989	2.84e-07	5.78e-06
NM_207624|0|Ace|+	1.49448	0.290682	2.84e-07	5.78e-06
NM_008019|0|Fkbp1a|+	-0.288979	7.84007	2.86e-07	5.81e-06
NM_001205330|0|Mtap4|+	0.274985	8.07043	2.86e-07	5.81e-06
NM_001164057|0|Pola2|-	-0.419378	5.75256	2.89e-07	5.87e-06
NM_011914|0|Whsc2|-	0.298771	6.68039	2.91e-07	5.9e-06
NM_001081204|0|B3galtl|+	0.696558	2.59518	2.91e-07	5.9e-06
NM_019421|0|Cd320|+	-0.375885	5.18513	2.91e-07	5.9e-06
NM_053272|0|Dhcr24|+	-0.304212	8.06198	2.93e-07	5.93e-06
NM_011204|0|Ptpn13|+	0.431932	4.71751	3e-07	6.07e-06
NM_027290|0|Mcm10|-	-0.282121	7.65938	3.01e-07	6.09e-06
NM_026153|0|Ankrd33b|-	-0.94023	2.45744	3.05e-07	6.16e-06
NM_145933|0|St6gal1|+	0.690517	2.89906	3.06e-07	6.17e-06
NM_001161432|0|Eda2r|-	0.335464	5.95158	3.07e-07	6.18e-06
NM_001145834|0|Ralgds|+	0.521311	4.08731	3.1e-07	6.23e-06
NM_026778|0|Cthrc1|+	2.08812	-0.473959	3.14e-07	6.31e-06
NM_178893|0|Coro2a|-	1.27245	0.887552	3.14e-07	6.31e-06
NM_175540|0|Eda2r|-	0.334794	5.95121	3.25e-07	6.52e-06
NM_011956|0|Nubp2|-	-0.316404	6.21963	3.27e-07	6.55e-06
NM_178655|0|Ank2|-	0.788339	2.65294	3.29e-07	6.59e-06
NM_001146223|0|Dpy30|-	-0.403563	5.21087	3.31e-07	6.61e-06
NM_008014|0|Ppm1g|-	-0.306103	8.28259	3.31e-07	6.62e-06
NM_178695|0|Prrg4|-	0.539718	3.79157	3.35e-07	6.68e-06
NM_146028|0|Stac2|-	0.724027	3.37353	3.37e-07	6.71e-06
NM_011584|0|Nr1d2|-	-0.472411	4.44215	3.47e-07	6.91e-06
NM_010142|0|Ephb2|-	0.472378	4.31445	3.49e-07	6.95e-06
NM_001081395|0|Amotl1|-	0.411401	5.52339	3.53e-07	7.01e-06
NM_025414|0|Myo19|+	-0.406548	4.91494	3.53e-07	7.01e-06
NM_001252505|0|St6gal1|+	0.695896	2.78937	3.55e-07	7.05e-06
NM_009521|0|Wnt3|+	2.10756	-0.308853	3.6e-07	7.13e-06
NM_001177629|0|Grb10|-	0.666099	3.77012	3.61e-07	7.14e-06
NM_177475|0|Zfp280b|+	-0.287	7.13902	3.67e-07	7.25e-06
NM_008633|0|Mtap4|+	0.272289	8.03312	3.72e-07	7.33e-06
NM_001253883|0|Pkm2|+	0.314833	9.47081	3.72e-07	7.33e-06
NM_001048177|0|Jak2|+	0.696656	2.89991	3.72e-07	7.33e-06
NM_001025250|0|Vegfa|-	0.440917	4.89143	3.77e-07	7.42e-06
NM_026323|0|Wfdc2|+	0.533574	3.63763	3.78e-07	7.43e-06
NM_025387|0|Tmem14c|+	-0.47014	5.08782	3.79e-07	7.46e-06
NM_001025246|0|Trp53i11|+	0.438851	4.74352	3.82e-07	7.5e-06
NM_026633|0|Fam195a|-	-0.811326	2.87709	3.83e-07	7.52e-06
NM_178281|0|Trim39|-	-0.469489	4.16708	3.86e-07	7.57e-06
NM_009387|0|Tk1|-	-0.497922	4.38434	3.87e-07	7.57e-06
NM_021299|0|Ak3|-	0.535298	4.29964	3.88e-07	7.6e-06
NM_053155|0|Clmn|-	0.655595	3.43559	3.9e-07	7.62e-06
NM_001033260|0|Stox1|-	1.11553	1.40139	3.91e-07	7.63e-06
NM_001146222|0|Dpy30|-	-0.394128	5.27012	3.92e-07	7.64e-06
NM_021876|0|Eed|-	-0.291934	7.60841	4.05e-07	7.9e-06
NM_023537|0|Rab3b|+	1.12665	1.33403	4.06e-07	7.9e-06
NM_203319|0|Dhx37|-	-0.329859	6.34809	4.06e-07	7.9e-06
NM_001164678|0|Pdcd6ip|-	0.322253	6.78697	4.08e-07	7.93e-06
NM_011052|0|Pdcd6ip|-	0.320026	6.78099	4.09e-07	7.94e-06
NM_001159966|0|Ralgps2|-	0.423895	4.72499	4.12e-07	7.99e-06
NM_001013756|0|Grhl3|-	0.513403	4.06379	4.15e-07	8.03e-06
NM_011513|0|Med22|-	-0.358252	6.14944	4.16e-07	8.04e-06
NM_008601|0|Mitf|+	0.452466	4.37071	4.16e-07	8.04e-06
NM_008413|0|Jak2|+	0.690372	2.90597	4.23e-07	8.16e-06
NM_001164677|0|Pdcd6ip|-	0.319757	6.78129	4.23e-07	8.16e-06
NM_146201|0|Zfp553|+	-0.338498	6.83653	4.24e-07	8.17e-06
NM_027594|0|Ttll7|+	1.29671	0.685334	4.3e-07	8.27e-06
NM_001002011|0|Lmna|-	-0.444332	5.29657	4.37e-07	8.4e-06
NM_009421|0|Traf1|-	1.74512	-0.0906279	4.39e-07	8.45e-06
NM_198096|0|Arap1|+	0.478073	4.11453	4.55e-07	8.74e-06
NM_001025257|0|Vegfa|-	0.437736	4.83962	4.58e-07	8.79e-06
NM_133806|0|Uap1|-	0.404572	4.8433	4.65e-07	8.91e-06
NM_021885|0|Tub|+	0.65941	3.04926	4.7e-07	9e-06
NM_010861|0|Myl2|+	3.18475	-1.57168	4.72e-07	9.03e-06
NM_177900|0|Hapln4|+	1.27832	0.822928	4.8e-07	9.17e-06
NM_013900|0|Mfi2|+	2.1916	-0.632783	4.81e-07	9.19e-06
NM_023260|0|Mrps34|+	-0.433556	5.90412	4.86e-07	9.27e-06
NM_001205332|0|Mtap4|+	0.269385	8.01141	4.87e-07	9.27e-06
NM_011487|0|Stat4|+	0.823983	2.36606	4.98e-07	9.48e-06
NM_001252492|0|Osbpl1a|-	0.365241	5.26762	4.99e-07	9.48e-06
NM_011574|0|Cirh1a|+	-0.310073	7.43015	4.99e-07	9.48e-06
NM_001077696|0|Hdac5|-	0.398233	4.99935	5.09e-07	9.66e-06
NM_010412|0|Hdac5|-	0.398233	4.99935	5.09e-07	9.66e-06
NM_033042|0|Tnfrsf25|+	-0.949685	1.85796	5.12e-07	9.68e-06
NM_019434|0|Mcm3ap|+	0.283945	7.34125	5.12e-07	9.68e-06
NM_001122603|0|Fcgbp|+	1.24675	0.935869	5.13e-07	9.69e-06
NM_008102|0|Gch1|-	1.52297	0.302756	5.13e-07	9.69e-06
NM_177899|0|Zfp866|-	-0.42157	4.82452	5.2e-07	9.82e-06
NM_001038999|0|Atp8a1|-	0.659529	3.23226	5.27e-07	9.93e-06
NM_024267|0|Ipo4|-	-0.292487	7.09393	5.28e-07	9.94e-06
NM_133769|0|Cyfip2|-	0.518029	4.01645	5.29e-07	9.95e-06
NM_008549|0|Man2a1|+	0.370208	5.7954	5.3e-07	9.96e-06
NM_172588|0|Serinc5|+	0.623578	3.26651	5.36e-07	1.01e-05
NM_001178049|0|Mitf|+	0.444103	4.38925	5.38e-07	1.01e-05
NM_001080813|0|Rab11fip1|-	0.405298	5.07907	5.4e-07	1.01e-05
NM_001001883|0|Hecw2|-	0.863704	2.27346	5.41e-07	1.01e-05
NM_001159544|0|Frk|+	2.30248	-0.44523	5.44e-07	1.02e-05
NM_001033308|0|BC013712|-	1.10847	1.19077	5.45e-07	1.02e-05
NM_001134465|0|Fam116a|+	0.456112	5.10453	5.47e-07	1.02e-05
NM_009446|0|Tuba3a|-	0.377055	5.16743	5.5e-07	1.03e-05
NM_001252506|0|St6gal1|+	0.697508	2.71996	5.52e-07	1.03e-05
NM_001206369|0|Gsn|+	1.04285	1.51766	5.54e-07	1.03e-05
NM_001252541|0|Ndor1|-	-0.340542	5.7552	5.56e-07	1.03e-05
NM_009727|0|Atp8a1|-	0.657573	3.23676	5.56e-07	1.03e-05
NM_001040682|0|Clmn|-	0.644191	3.4252	5.56e-07	1.03e-05
NM_027498|0|Sik3|+	0.356271	5.59299	5.62e-07	1.04e-05
NM_001166390|0|Ptp4a3|+	0.515075	4.31375	5.72e-07	1.06e-05
NM_001005864|0|Mtus1|-	0.492357	4.18554	5.8e-07	1.07e-05
NM_178619|0|1810026J23Rik|+	-0.359001	5.71565	5.83e-07	1.08e-05
NM_013456|0|Actn3|-	0.590691	3.3305	5.85e-07	1.08e-05
NM_011099|0|Pkm2|+	0.309506	9.48193	5.89e-07	1.09e-05
NM_001113198|0|Mitf|+	0.442413	4.40049	6.08e-07	1.12e-05
NM_144796|0|Susd4|+	1.03674	1.39332	6.08e-07	1.12e-05
NM_009505|0|Vegfa|-	0.433698	4.88099	6.08e-07	1.12e-05
NM_010333|0|S1pr2|-	-0.353186	5.60602	6.14e-07	1.13e-05
NM_001159968|0|Ralgps2|-	0.418481	4.71557	6.14e-07	1.13e-05
NM_029924|0|Mbd5|+	0.497736	3.84478	6.21e-07	1.14e-05
NM_007962|0|Mpzl2|+	-0.388292	5.0595	6.22e-07	1.14e-05
NM_001204875|0|Set|+	-0.274596	9.4943	6.25e-07	1.15e-05
NM_009872|0|Cdk5r2|+	0.730552	2.75489	6.27e-07	1.15e-05
NM_175270|0|Ankrd56|-	0.702226	2.91621	6.28e-07	1.15e-05
NM_028021|0|Myh14|-	0.578657	4.07828	6.43e-07	1.18e-05
NM_001082476|0|Ndor1|-	-0.340247	5.80565	6.46e-07	1.18e-05
NM_016902|0|Nphp1|-	-0.637791	2.79609	6.54e-07	1.19e-05
NM_001130457|0|Tbrg4|-	-0.29664	7.03721	6.57e-07	1.2e-05
NM_001252493|0|Osbpl1a|-	0.366139	5.22654	6.58e-07	1.2e-05
NM_001099634|0|Myof|-	0.386932	5.8292	6.59e-07	1.2e-05
NM_134100|0|Mfsd5|+	-0.323639	6.43388	6.81e-07	1.24e-05
NM_001252459|0|Cyfip2|-	0.512334	4.01203	6.91e-07	1.25e-05
NM_001005865|0|Mtus1|-	0.470609	4.24358	7.03e-07	1.28e-05
NM_177266|0|Gfm2|+	-0.312051	6.04178	7.06e-07	1.28e-05
NM_010345|0|Grb10|-	0.663228	3.83151	7.1e-07	1.29e-05
NM_026940|0|Ydjc|+	-0.391789	4.76971	7.18e-07	1.3e-05
NM_138651|0|Cds2|+	0.272663	7.53238	7.22e-07	1.3e-05
NM_025590|0|Acot11|-	0.667168	2.73932	7.22e-07	1.3e-05
NM_001001806|0|Zfp36l2|-	-0.454874	5.38251	7.42e-07	1.34e-05
NM_001199310|0|Lig1|+	-0.282401	7.82181	7.43e-07	1.34e-05
NM_017461|0|Sept1|-	-0.309263	7.72161	7.46e-07	1.34e-05
NM_177546|0|Pcyt1b|+	0.365221	5.4849	7.53e-07	1.36e-05
NM_177305|0|Arl4c|-	0.558643	3.27064	7.6e-07	1.37e-05
NM_178363|0|Ylpm1|+	-0.301674	6.89374	7.65e-07	1.37e-05
NM_001162878|0|Fam183b|-	1.51532	0.160125	7.68e-07	1.38e-05
NM_001253706|0|Sept6|-	0.56456	3.25343	7.84e-07	1.4e-05
NR_033443|0|Sept6|-	0.56456	3.25343	7.84e-07	1.4e-05
NM_023217|0|Pgpep1|-	0.408877	4.63046	7.95e-07	1.42e-05
NM_029952|0|Zfp955a|-	-0.399959	5.14744	7.97e-07	1.42e-05
NM_175562|0|Rab39|-	1.21618	1.09445	8.05e-07	1.44e-05
NM_008306|0|Ndst1|-	0.449195	4.85366	8.17e-07	1.46e-05
NM_008681|0|Ndrg1|-	0.540122	3.49747	8.22e-07	1.47e-05
NM_013612|0|Slc11a1|+	1.15577	0.958592	8.27e-07	1.47e-05
NM_029745|0|Tbc1d9b|+	0.441051	4.34719	8.29e-07	1.48e-05
NM_022032|0|Perp|+	0.443657	4.33116	8.3e-07	1.48e-05
NM_009086|0|Polr1b|+	-0.283169	7.36346	8.34e-07	1.48e-05
NM_177606|0|Plekhh2|+	1.24454	1.20606	8.37e-07	1.49e-05
NM_001033472|0|A830080D01Rik|+	-0.398491	6.06704	8.45e-07	1.5e-05
NM_027881|0|Osbpl3|-	0.694014	2.70231	8.49e-07	1.5e-05
NM_138953|0|Ell2|+	0.374909	5.42221	8.54e-07	1.51e-05
NM_016881|0|Pmm2|+	-0.41823	4.50892	8.56e-07	1.51e-05
NM_026428|0|Dcxr|-	0.600643	3.06555	8.59e-07	1.52e-05
NM_029738|0|Cluap1|+	-0.583772	3.29142	8.6e-07	1.52e-05
NM_010180|0|Fbln1|+	0.327712	5.71729	8.68e-07	1.53e-05
NM_029283|0|Fam183b|-	1.46867	0.177272	8.68e-07	1.53e-05
NM_001082483|0|Efr3b|-	0.728295	2.73219	8.7e-07	1.53e-05
NM_001164433|0|Mical1|+	0.434783	4.41167	8.72e-07	1.53e-05
NM_001034878|0|Dnaic2|+	1.24305	1.36221	8.95e-07	1.57e-05
NM_009104|0|Rrm2|+	-0.27205	8.16418	9.06e-07	1.59e-05
NM_019487|0|Hebp2|-	1.18203	1.2227	9.16e-07	1.61e-05
NM_025455|0|Ccdc28b|-	-0.958041	1.7391	9.21e-07	1.61e-05
NM_025522|0|Dhrs7|-	0.933045	1.6222	9.24e-07	1.62e-05
NM_028410|0|Prkrir|+	-0.352829	6.29545	9.27e-07	1.62e-05
NM_023231|0|Stoml2|-	-0.32078	5.78488	9.29e-07	1.62e-05
NM_023871|0|Set|+	-0.269528	9.39573	9.38e-07	1.64e-05
NM_145144|0|Aif1l|+	0.820221	2.36002	9.46e-07	1.65e-05
NM_173015|0|Mon1b|+	0.444438	4.63325	9.57e-07	1.67e-05
NM_001168255|0|Slc45a4|-	0.35299	5.57759	9.58e-07	1.67e-05
NM_025902|0|Cisd2|-	-0.407154	4.8847	9.61e-07	1.67e-05
NM_001145034|0|Gm13889|-	-1.08584	1.46741	9.63e-07	1.67e-05
NM_009337|0|Tcl1|-	0.332126	5.81546	9.63e-07	1.67e-05
NM_001253887|0|Apbb1|-	0.718767	2.3502	9.74e-07	1.69e-05
NM_010581|0|Cd47|+	1.35585	0.552072	9.78e-07	1.7e-05
NM_172821|0|Map3k13|+	1.53241	1.04005	9.78e-07	1.7e-05
NM_178679|0|Zfp365|-	0.408781	5.37447	1e-06	1.73e-05
NM_001081642|0|Xlr4a|-	-2.9984	-1.92578	1.01e-06	1.74e-05
NM_007988|0|Fasn|-	-0.270829	9.64144	1.02e-06	1.76e-05
NM_175668|0|Gpr4|+	-0.394162	4.62494	1.03e-06	1.77e-05
NM_001145886|0|Tiam1|-	0.398128	5.08791	1.03e-06	1.78e-05
NM_010715|0|Lig1|+	-0.282506	7.83984	1.04e-06	1.8e-05
NM_011355|0|Sfpi1|+	1.46476	0.261586	1.04e-06	1.8e-05
NM_009684|0|Apaf1|-	0.357462	5.56467	1.1e-06	1.9e-05
NM_016691|0|Clcn5|-	0.45249	4.21969	1.1e-06	1.9e-05
NM_001081230|0|Mtap9|+	-0.447783	4.23368	1.11e-06	1.91e-05
NM_010555|0|Il1r2|+	2.51889	-1.1106	1.12e-06	1.92e-05
NM_198960|0|Tfap2e|-	2.02373	-0.0593406	1.14e-06	1.95e-05
NM_001083188|0|Lig1|+	-0.279131	7.81098	1.15e-06	1.97e-05
NM_001042558|0|Apaf1|-	0.356596	5.56525	1.15e-06	1.97e-05
NM_001048143|0|Mon1b|+	0.442004	4.61901	1.15e-06	1.97e-05
NR_033139|0|AI427809|-	1.39577	0.722864	1.16e-06	1.99e-05
NM_025866|0|Cdca7|+	-0.331398	6.30603	1.18e-06	2.01e-05
NM_008797|0|Pcx|+	0.379042	5.23236	1.18e-06	2.01e-05
NM_001085540|0|Pramef17|-	1.68932	0.384546	1.2e-06	2.04e-05
NR_033140|0|AI427809|-	1.40269	0.727067	1.21e-06	2.07e-05
NR_045535|0|Sh2d3c|+	1.02683	1.77358	1.22e-06	2.07e-05
NM_001252460|0|Cyfip2|-	0.507371	4.02527	1.24e-06	2.1e-05
NM_172877|0|Pramef8|+	0.299366	6.51421	1.24e-06	2.11e-05
NM_009384|0|Tiam1|-	0.396006	5.08964	1.25e-06	2.13e-05
NM_211138|0|Pcyt1b|+	0.359648	5.5101	1.26e-06	2.13e-05
NM_011701|0|Vim|+	-0.288135	8.66147	1.26e-06	2.14e-05
NM_010907|0|Nfkbia|-	0.498924	4.28984	1.27e-06	2.15e-05
NM_001033189|0|C77080|-	-0.289081	7.3319	1.28e-06	2.17e-05
NM_001163513|0|Dlg5|-	0.381534	6.28946	1.3e-06	2.2e-05
NM_028120|0|Ccdc123|+	-0.413951	4.41242	1.31e-06	2.21e-05
NM_020605|0|Jph3|+	1.73436	0.229635	1.31e-06	2.21e-05
NM_001033429|0|Trim75|-	1.36463	0.850744	1.31e-06	2.21e-05
NM_009275|0|Srprb|-	-0.3299	5.73903	1.32e-06	2.22e-05
NM_007399|0|Adam10|+	0.408213	5.09074	1.36e-06	2.29e-05
NM_013781|0|Sh2d3c|+	1.02775	1.76802	1.37e-06	2.31e-05
NM_010560|0|Il6st|+	-0.29928	6.39769	1.38e-06	2.32e-05
NM_001252489|0|Osbpl1a|-	0.354028	5.24408	1.41e-06	2.37e-05
NM_022563|0|Ddr2|-	0.597726	4.0165	1.43e-06	2.4e-05
NM_172146|0|Ppat|-	-0.259694	8.0517	1.43e-06	2.4e-05
NM_010489|0|Hyal2|+	-0.35185	5.50049	1.44e-06	2.41e-05
NM_009705|0|Arg2|+	1.01435	2.02811	1.45e-06	2.42e-05
NM_172875|0|Adc|-	1.06696	1.40416	1.45e-06	2.43e-05
NM_178246|0|Smg5|+	-0.264891	7.73154	1.46e-06	2.44e-05
NM_175937|0|Cpeb2|+	0.816484	2.49559	1.47e-06	2.46e-05
NM_019588|0|Plce1|+	0.715371	3.12469	1.48e-06	2.47e-05
NM_212483|0|Krt42|-	0.48285	4.22556	1.48e-06	2.47e-05
NM_010612|0|Kdr|-	-0.841665	1.84431	1.48e-06	2.47e-05
NM_001034030|0|Limk2|-	0.369351	5.45578	1.48e-06	2.47e-05
NM_175651|0|Cnpy1|-	-0.5771	3.20803	1.5e-06	2.49e-05
NM_027726|0|Dlg5|-	0.382111	6.28505	1.5e-06	2.49e-05
NM_001162946|0|Pcx|+	0.375567	5.23555	1.5e-06	2.5e-05
NM_001252508|0|D430019H16Rik|+	1.83087	0.0766679	1.53e-06	2.54e-05
NM_030702|0|Senp3|-	-0.343012	7.58788	1.55e-06	2.56e-05
NM_030138|0|Acap2|-	0.332088	6.22888	1.55e-06	2.56e-05
NM_133804|0|Tmem132a|-	0.409886	4.6102	1.56e-06	2.58e-05
NM_145969|0|Fam116a|+	0.591276	3.39719	1.56e-06	2.59e-05
NM_009834|0|Ccrn4l|+	-0.260788	7.9934	1.58e-06	2.61e-05
NM_001243762|0|Clcn5|-	0.452797	4.26513	1.59e-06	2.62e-05
NM_172620|0|Vps52|+	-0.320646	5.65992	1.59e-06	2.62e-05
NM_029423|0|Rab11fip1|-	0.417911	4.71671	1.59e-06	2.62e-05
NM_178601|0|Imp4|+	-0.289842	6.47687	1.61e-06	2.65e-05
NM_001177379|0|Cpeb2|+	0.81183	2.49251	1.62e-06	2.66e-05
NM_001005868|0|Erbb2ip|-	-0.434232	4.38084	1.63e-06	2.67e-05
NM_001164631|0|Mum1l1|+	0.63098	3.24856	1.63e-06	2.68e-05
NM_008882|0|Plxna2|+	0.794338	2.12014	1.63e-06	2.68e-05
NM_001164655|0|9530053A07Rik|+	1.06676	1.40816	1.63e-06	2.68e-05
NM_001136073|0|Nfatc2|-	0.821019	2.50373	1.65e-06	2.71e-05
NM_009133|0|Stmn3|-	-0.482684	4.10561	1.67e-06	2.73e-05
NM_001252491|0|Osbpl1a|-	0.353241	5.17231	1.67e-06	2.73e-05
NM_080575|0|Acss1|-	0.841584	2.84474	1.67e-06	2.73e-05
NM_029639|0|1600029D21Rik|+	0.768235	2.27213	1.68e-06	2.74e-05
NM_001113379|0|Lrrc32|+	3.47565	-1.91096	1.7e-06	2.78e-05
NM_001252655|0|Kcnab2|-	1.43987	0.636149	1.71e-06	2.78e-05
NM_001252656|0|Kcnab2|-	1.43987	0.636149	1.71e-06	2.78e-05
NM_181410|0|Gtf2h3|+	-0.306731	6.00555	1.71e-06	2.79e-05
NM_001034851|0|Fam134b|+	1.08159	1.84859	1.72e-06	2.79e-05
NM_001243053|0|Bcat2|+	-0.342154	5.78759	1.73e-06	2.81e-05
NM_001081370|0|Shank2|+	1.87668	-0.576627	1.74e-06	2.82e-05
NM_022987|0|Zic5|-	0.829732	2.79871	1.74e-06	2.82e-05
NM_008706|0|Nqo1|-	-0.436733	4.85848	1.75e-06	2.83e-05
NM_001081097|0|Grik3|+	-0.289273	6.73788	1.75e-06	2.84e-05
NM_001164633|0|Mum1l1|+	0.62727	3.24995	1.76e-06	2.85e-05
NM_001163564|0|Naf1|+	-0.3243	6.24496	1.77e-06	2.87e-05
NM_001243052|0|Bcat2|+	-0.342453	5.78888	1.81e-06	2.92e-05
NM_009737|0|Bcat2|+	-0.342364	5.79231	1.81e-06	2.92e-05
NM_172870|0|Bnc2|-	-0.454027	3.92684	1.81e-06	2.92e-05
NM_001025372|0|Adcyap1r1|+	1.74127	0.61471	1.83e-06	2.94e-05
NM_008402|0|Itgav|+	0.371772	5.06372	1.88e-06	3.02e-05
NM_001031808|0|Mrpl41|-	-0.525106	3.82527	1.93e-06	3.1e-05
NM_177461|0|Micall1|+	0.680362	2.70731	1.93e-06	3.11e-05
NM_008808|0|Pdgfa|-	-0.338148	5.63006	1.94e-06	3.12e-05
NM_001081336|0|Dgkh|-	0.790993	2.07652	1.96e-06	3.14e-05
NM_026251|0|Patl2|-	0.915434	1.71218	1.97e-06	3.16e-05
NM_021563|0|Erbb2ip|-	-0.4325	4.37194	1.98e-06	3.18e-05
NM_025310|0|Ftsj3|-	-0.313885	7.81395	1.99e-06	3.18e-05
NM_133934|0|Isy1|-	-0.343468	5.58264	2e-06	3.19e-05
NM_001164632|0|Mum1l1|+	0.625257	3.25069	2e-06	3.19e-05
NM_001177371|0|Dbn1|-	-0.495439	3.93166	2e-06	3.19e-05
NM_001177372|0|Dbn1|-	-0.495439	3.93166	2e-06	3.19e-05
NM_019813|0|Dbn1|-	-0.495439	3.93166	2e-06	3.19e-05
NM_153580|0|Ino80e|-	-0.315723	6.24691	2.01e-06	3.2e-05
NM_001040611|0|Peg10|+	-0.354569	10.1114	2.03e-06	3.22e-05
NM_130877|0|Peg10|+	-0.354569	10.1114	2.03e-06	3.22e-05
NM_001033272|0|Spata13|+	0.534033	3.88202	2.03e-06	3.22e-05
NM_001025388|0|Gm5506|+	0.252982	11.0517	2.1e-06	3.34e-05
NM_177742|0|Triml1|-	-0.367857	5.15786	2.11e-06	3.34e-05
NM_172522|0|Megf11|+	1.09179	1.43601	2.11e-06	3.35e-05
NM_145569|0|Mat2a|-	-0.298266	8.68018	2.12e-06	3.35e-05
NM_146162|0|Tmem119|-	1.61529	0.00614138	2.18e-06	3.44e-05
NM_018820|0|Sertad1|+	-0.48743	4.13303	2.18e-06	3.45e-05
NM_177739|0|Zfp507|-	0.390627	5.35268	2.2e-06	3.47e-05
NM_001206368|0|Gsn|+	1.01237	1.48253	2.21e-06	3.49e-05
NM_139146|0|Satb2|-	0.672158	3.41894	2.21e-06	3.49e-05
NM_001038621|0|Rabgap1l|-	0.877886	2.09377	2.21e-06	3.49e-05
NM_028128|0|Rfc5|-	-0.336585	6.26693	2.23e-06	3.5e-05
NM_054085|0|Alpk3|+	0.461315	3.87042	2.24e-06	3.52e-05
NM_001039042|0|Klk13|+	2.06787	-0.0691735	2.25e-06	3.54e-05
NM_001164630|0|Mum1l1|+	0.616055	3.29448	2.25e-06	3.54e-05
NM_008637|0|Nudt1|+	-0.417321	4.46163	2.26e-06	3.55e-05
NR_040269|0|2900056M20Rik|-	-0.604033	3.18792	2.27e-06	3.56e-05
NM_175013|0|Pgm5|-	2.62926	-1.44565	2.28e-06	3.58e-05
NM_001033212|0|Rprml|+	2.22343	-0.880581	2.3e-06	3.59e-05
NR_036615|0|Srsf7|-	-0.280108	7.06115	2.31e-06	3.61e-05
NM_012006|0|Acot1|+	0.649042	2.83053	2.37e-06	3.71e-05
NM_023220|0|2010106G01Rik|-	0.53286	4.49676	2.39e-06	3.73e-05
NM_146120|0|Gsn|+	1.00596	1.50104	2.43e-06	3.8e-05
NM_013717|0|B9d1|+	-0.520686	3.89829	2.44e-06	3.81e-05
NM_016788|0|Tnk2|+	-0.28943	7.09512	2.47e-06	3.85e-05
NM_001111102|0|Lmna|-	-0.409352	5.15758	2.48e-06	3.86e-05
NM_001081256|0|Kdm3b|+	-0.294333	7.43824	2.49e-06	3.88e-05
NM_010769|0|Matn1|+	0.933692	1.36267	2.52e-06	3.92e-05
NM_053072|0|Fgd6|+	0.544624	3.56402	2.53e-06	3.92e-05
NR_033623|0|2310044G17Rik|+	-0.324676	5.67207	2.54e-06	3.95e-05
NM_027870|0|Armcx3|+	1.23676	0.794397	2.56e-06	3.97e-05
NM_001206367|0|Gsn|+	0.995045	1.50096	2.57e-06	3.98e-05
NM_018887|0|Cyp39a1|+	1.05017	1.39696	2.59e-06	4.01e-05
NM_001113553|0|Irak2|+	0.604123	2.83343	2.6e-06	4.03e-05
NR_045046|0|2610035F20Rik|-	1.50592	0.631253	2.61e-06	4.04e-05
NM_133962|0|Arhgef18|+	0.321827	5.85051	2.63e-06	4.06e-05
NM_172911|0|D8Ertd82e|+	0.591566	2.97642	2.72e-06	4.2e-05
NM_009196|0|Slc16a1|+	-0.271618	7.22921	2.73e-06	4.21e-05
NM_133204|0|Zscan5b|+	1.17456	1.29993	2.74e-06	4.23e-05
NM_001045515|0|Synj1|-	0.444894	4.49189	2.76e-06	4.25e-05
NM_001101510|0|Susd5|+	1.60072	0.425626	2.76e-06	4.25e-05
NM_001110147|0|Tnk2|+	-0.287439	7.08099	2.77e-06	4.25e-05
NM_178926|0|Vmac|-	0.445153	3.93393	2.77e-06	4.26e-05
NM_001252654|0|Kcnab2|-	1.42214	0.604199	2.77e-06	4.26e-05
NM_010598|0|Kcnab2|-	1.42214	0.604199	2.77e-06	4.26e-05
NM_176845|0|Ddhd1|-	0.420163	4.4589	2.78e-06	4.26e-05
NM_001042719|0|Ddhd1|-	0.420246	4.46944	2.78e-06	4.26e-05
NM_011720|0|Wnt8b|+	2.83235	-1.31144	2.82e-06	4.32e-05
NM_178638|0|Tmem108|-	0.821531	1.80436	2.83e-06	4.34e-05
NM_026046|0|Zfp329|-	-0.412207	4.49475	2.84e-06	4.35e-05
NM_183208|0|Zmiz1|+	0.357623	6.40278	2.85e-06	4.35e-05
NM_007544|0|Bid|-	-0.36398	5.33676	2.85e-06	4.35e-05
NM_173437|0|Nav1|-	0.351271	5.76201	2.87e-06	4.38e-05
NM_001081382|0|Zfp777|-	-0.387759	4.84213	2.88e-06	4.39e-05
NM_153413|0|Dock3|-	-0.734132	2.39754	2.88e-06	4.39e-05
NM_001164483|0|Synj1|-	0.446568	4.49144	2.92e-06	4.43e-05
NM_146085|0|Apbb3|-	-0.573492	3.09898	2.94e-06	4.47e-05
NR_045524|0|Osbpl1a|-	0.348286	5.12261	2.97e-06	4.51e-05
NM_175541|0|Mum1l1|+	0.611553	3.28986	2.99e-06	4.54e-05
NM_011808|0|Ets1|+	1.04176	1.09478	3.02e-06	4.58e-05
NM_028913|0|Zfp819|+	0.792027	3.24324	3.03e-06	4.59e-05
NM_001037134|0|Ccne2|+	-0.406164	4.44556	3.03e-06	4.59e-05
NM_183024|0|Raver2|+	0.597031	3.23752	3.04e-06	4.6e-05
NM_173735|0|2310044G17Rik|+	-0.321403	5.68809	3.05e-06	4.62e-05
NM_011898|0|Spry4|-	-0.270088	7.68514	3.06e-06	4.62e-05
NM_026729|0|Ict1|+	-0.346606	5.05655	3.06e-06	4.63e-05
NM_001159410|0|Guk1|-	-0.363594	5.33493	3.08e-06	4.64e-05
NM_027426|0|2610109H07Rik|-	0.903048	1.97946	3.1e-06	4.67e-05
NM_030208|0|2310079F23Rik|-	-0.420175	4.3777	3.15e-06	4.74e-05
NM_030209|0|Crispld2|+	0.966564	1.46206	3.16e-06	4.75e-05
NM_177345|0|Mapkap1|+	0.373547	5.06511	3.16e-06	4.76e-05
NM_175503|0|Aard|+	0.324472	5.50398	3.17e-06	4.76e-05
NM_172161|0|Irak2|+	0.596336	2.85859	3.18e-06	4.77e-05
NM_001146268|0|Pdgfrb|+	0.640702	3.04672	3.19e-06	4.79e-05
NM_178110|0|Trim62|+	1.113	0.930998	3.2e-06	4.79e-05
NM_138315|0|Mical1|+	0.406301	4.49925	3.2e-06	4.8e-05
NM_008043|0|Frat1|+	0.944381	1.56031	3.21e-06	4.81e-05
NM_028341|0|Ttc39c|+	0.944591	1.57342	3.21e-06	4.81e-05
NM_001042514|0|Txnrd1|+	-0.254718	8.39136	3.23e-06	4.82e-05
NM_009685|0|Apbb1|-	0.581164	2.96792	3.24e-06	4.84e-05
NM_001081437|0|Fbln2|+	1.27709	1.10708	3.25e-06	4.85e-05
NM_007992|0|Fbln2|+	1.27709	1.10708	3.25e-06	4.85e-05
NM_177733|0|E2f2|+	-0.354817	5.28764	3.3e-06	4.92e-05
NM_172644|0|Dars2|-	-0.326405	5.62921	3.33e-06	4.96e-05
NM_016958|0|Krt14|-	1.6338	0.05178	3.39e-06	5.04e-05
NM_001039106|0|Ddhd1|-	0.423083	4.42793	3.42e-06	5.09e-05
NM_013669|0|Snap91|-	0.7816	1.9131	3.43e-06	5.1e-05
NM_001195486|0|Srsf7|-	-0.281245	6.97951	3.44e-06	5.11e-05
NM_001029876|0|Urb2|+	-0.28434	7.59668	3.48e-06	5.16e-05
NM_175003|0|Arhgap44|-	0.538161	3.65444	3.49e-06	5.17e-05
NM_001099288|0|Arhgap44|-	0.537422	3.65399	3.51e-06	5.2e-05
NM_001113373|0|Shank2|+	1.86024	-0.643884	3.53e-06	5.22e-05
NM_174847|0|C2cd2|-	0.596116	3.01671	3.54e-06	5.23e-05
NM_001081279|0|Mfhas1|+	1.27878	0.88571	3.56e-06	5.26e-05
NM_009584|0|Dnajc2|-	-0.322004	5.49887	3.59e-06	5.3e-05
NM_030187|0|Ak7|+	0.483268	4.09468	3.64e-06	5.38e-05
NM_009721|0|Atp1b1|-	-0.285702	6.84604	3.66e-06	5.39e-05
NM_001161817|0|Myo1b|-	0.343813	5.42721	3.67e-06	5.41e-05
NM_026281|0|Tm7sf3|-	0.309689	5.922	3.73e-06	5.49e-05
NM_001037279|0|2700094K13Rik|-	-0.338268	7.12848	3.75e-06	5.52e-05
NM_001168684|0|Tmcc3|+	1.19948	1.10161	3.78e-06	5.55e-05
NM_177026|0|Tmcc3|+	1.19948	1.10161	3.78e-06	5.55e-05
NM_001166636|0|Gm4312|+	0.804134	2.72444	3.79e-06	5.55e-05
NM_001166637|0|Gm4301|+	0.804134	2.72444	3.79e-06	5.55e-05
NM_010565|0|Inhbc|-	2.64439	-1.59061	3.8e-06	5.57e-05
NM_001033166|0|2700094K13Rik|-	-0.343881	7.19043	3.82e-06	5.6e-05
NM_010899|0|Nfatc2|-	0.794223	2.5142	3.83e-06	5.61e-05
NM_139148|0|Clca4|-	0.504642	3.59419	3.83e-06	5.61e-05
NM_001113545|0|Lima1|-	0.343883	5.31895	3.84e-06	5.61e-05
NM_025934|0|Riok2|+	-0.292834	7.12987	3.86e-06	5.63e-05
NM_025897|0|Rrp8|-	-0.31865	5.95356	3.87e-06	5.65e-05
NM_133991|0|Ftsj1|-	-0.374124	5.021	3.89e-06	5.67e-05
NM_008809|0|Pdgfrb|+	0.637185	3.04454	3.89e-06	5.67e-05
NM_026389|0|Poldip2|+	-0.345382	6.17399	3.92e-06	5.71e-05
NM_175451|0|Ckap4|-	-0.283874	7.31632	3.92e-06	5.71e-05
NM_001042523|0|Txnrd1|+	-0.250824	8.36988	3.97e-06	5.78e-05
NM_028057|0|Cyb5r1|+	-0.303524	6.26656	3.98e-06	5.78e-05
NM_029632|0|Ppp1r11|-	-0.417475	4.85492	4e-06	5.82e-05
NM_001037938|0|Dhrs4|+	-0.420694	4.19288	4.04e-06	5.86e-05
NM_011284|0|Rpa2|+	-0.286514	6.60399	4.05e-06	5.87e-05
NM_133977|0|Trf|-	-0.488623	3.46076	4.05e-06	5.87e-05
NM_009657|0|Aldoc|+	0.714034	2.74194	4.07e-06	5.9e-05
NM_020043|0|Igdcc4|+	0.451482	3.96671	4.1e-06	5.94e-05
NM_008430|0|Kcnk1|+	0.98386	1.51129	4.13e-06	5.97e-05
NM_001195485|0|Srsf7|-	-0.275077	7.01034	4.14e-06	5.98e-05
NM_010863|0|Myo1b|-	0.344966	5.41074	4.2e-06	6.07e-05
NM_001110329|0|Fiz1|-	-0.277013	7.10266	4.21e-06	6.07e-05
NM_133191|0|Eps8l2|+	0.810498	2.20213	4.21e-06	6.07e-05
NM_009830|0|Ccne2|+	-0.404839	4.43226	4.22e-06	6.07e-05
NM_001038700|0|Fnbp1|-	-0.371237	5.22679	4.22e-06	6.08e-05
NM_001177649|0|Fnbp1|-	-0.371237	5.22679	4.22e-06	6.08e-05
NM_030559|0|Vps16|+	-0.379079	4.97287	4.24e-06	6.09e-05
NM_001024848|0|Apol7b|-	0.942997	1.33584	4.26e-06	6.12e-05
NM_027342|0|Fam162a|-	0.382762	4.68063	4.27e-06	6.12e-05
NM_008881|0|Plxna1|-	0.268156	7.68436	4.27e-06	6.12e-05
NM_024191|0|Arl2bp|+	-0.335747	5.44404	4.28e-06	6.13e-05
NM_001110330|0|Fiz1|-	-0.277235	7.1031	4.29e-06	6.14e-05
NM_001195487|0|Srsf7|-	-0.274566	7.00997	4.29e-06	6.14e-05
NM_178267|0|Zfp827|+	-0.470919	3.6601	4.35e-06	6.21e-05
NM_007407|0|Adcyap1r1|+	1.69775	0.623343	4.37e-06	6.25e-05
NR_038023|0|Gm15910|+	1.34196	0.31652	4.39e-06	6.26e-05
NM_001252554|0|Folr1|-	-0.309918	5.68938	4.39e-06	6.26e-05
NM_001252553|0|Folr1|-	-0.309923	5.68962	4.39e-06	6.26e-05
NM_146067|0|Cpped1|-	0.371396	5.02077	4.41e-06	6.28e-05
NM_146083|0|Srsf7|-	-0.274506	7.02152	4.41e-06	6.28e-05
NM_001081250|0|Myh13|+	0.516155	4.03279	4.42e-06	6.29e-05
NM_001005341|0|Ypel2|-	0.552233	3.17376	4.43e-06	6.29e-05
NM_021886|0|Cenph|-	-0.378121	4.94355	4.44e-06	6.31e-05
NM_016695|0|Mpp2|-	0.680606	2.40956	4.45e-06	6.32e-05
NM_008193|0|Guk1|-	-0.354837	5.37196	4.45e-06	6.32e-05
NM_009663|0|Alox5ap|+	0.722205	2.15343	4.55e-06	6.44e-05
NM_027819|0|Ggt6|+	1.60576	0.350779	4.57e-06	6.48e-05
NM_144813|0|Slc24a1|-	0.905814	1.7445	4.64e-06	6.57e-05
NM_001146124|0|Psap|+	0.253253	7.73953	4.64e-06	6.57e-05
NM_134082|0|Farp1|+	0.498929	3.65994	4.66e-06	6.58e-05
NM_001004468|0|Tacc2|+	0.298791	5.87349	4.67e-06	6.59e-05
NM_016678|0|Reck|+	0.637433	2.57904	4.71e-06	6.65e-05
NM_175242|0|Ppp1r18|+	-0.423565	5.51174	4.74e-06	6.68e-05
NM_010380|0|H2-D1|+	0.482656	3.58266	4.79e-06	6.76e-05
NM_212445|0|Kdelc2|+	0.604745	2.73361	4.82e-06	6.79e-05
NM_023142|0|Arpc1b|+	-0.451822	4.60335	4.85e-06	6.83e-05
NM_177262|0|Pkn1|-	0.388059	4.29585	4.87e-06	6.85e-05
NM_145522|0|Rabepk|-	-0.463345	3.88986	4.89e-06	6.87e-05
NM_080854|0|Slc34a3|-	1.39739	0.889434	4.9e-06	6.89e-05
NM_011813|0|Fiz1|-	-0.276048	7.10286	4.96e-06	6.97e-05
NM_018827|0|Crlf1|+	-1.35801	0.848108	4.99e-06	6.99e-05
NM_001110328|0|Fiz1|-	-0.275446	7.10487	4.99e-06	7e-05
NM_001039089|0|Sel1l|-	0.323851	5.69096	5.02e-06	7.03e-05
NM_009838|0|Cct6a|+	-0.247048	9.576	5.02e-06	7.03e-05
NM_011344|0|Sel1l|-	0.326317	5.66878	5.03e-06	7.03e-05
NM_026508|0|Trap1|-	-0.253198	7.36189	5.03e-06	7.03e-05
NM_013666|0|St8sia5|+	-0.927635	1.22997	5.06e-06	7.06e-05
NM_020048|0|Med20|+	-0.401659	5.10633	5.09e-06	7.11e-05
NM_001081013|0|Rlf|-	0.362537	6.80895	5.14e-06	7.17e-05
NM_007511|0|Atp7b|-	0.926856	1.59607	5.17e-06	7.2e-05
NM_172705|0|Phf13|-	-0.322051	5.51622	5.29e-06	7.37e-05
NR_045293|0|D630045M09Rik|-	0.374008	5.23473	5.37e-06	7.47e-05
NM_146222|0|BC024479|+	-0.34818	5.29463	5.4e-06	7.5e-05
NM_001163138|0|Card6|-	0.690357	2.60001	5.41e-06	7.52e-05
NM_015762|0|Txnrd1|+	-0.251202	8.39727	5.42e-06	7.53e-05
NM_009344|0|Phlda1|+	-0.401398	4.17509	5.43e-06	7.54e-05
NM_178357|0|Klf11|+	0.433663	4.77969	5.49e-06	7.61e-05
NM_001042513|0|Txnrd1|+	-0.252302	8.41765	5.5e-06	7.63e-05
NM_009440|0|Tsx|+	1.38228	0.393621	5.51e-06	7.63e-05
NM_025677|0|Tsen15|-	-0.496181	3.50984	5.54e-06	7.66e-05
NM_015767|0|Ttpa|+	0.549858	3.78623	5.6e-06	7.75e-05
NM_001252292|0|Mest|+	-0.305294	6.49925	5.63e-06	7.78e-05
NM_178250|0|Pramel7|-	1.06299	1.58916	5.7e-06	7.87e-05
NM_031880|0|Tnk1|-	0.549153	3.0248	5.72e-06	7.89e-05
NR_002687|0|Gm5424|+	0.254946	8.39034	5.74e-06	7.92e-05
NM_178738|0|Prss35|+	0.624563	2.86178	5.75e-06	7.92e-05
NM_008982|0|Ptprj|-	0.516735	3.98846	5.77e-06	7.95e-05
NM_172051|0|Tmcc3|+	1.16243	1.13121	5.8e-06	7.98e-05
NM_001081475|0|Nasp|-	-0.274764	7.99006	5.8e-06	7.98e-05
NM_023597|0|Wdr31|-	-0.587157	2.86097	5.81e-06	7.98e-05
NM_009294|0|Stx4a|+	-0.48794	3.50436	5.83e-06	8e-05
NM_010931|0|Uhrf1|+	-0.244703	8.21947	5.85e-06	8.03e-05
NM_023063|0|Lima1|-	0.339005	5.28818	5.86e-06	8.04e-05
NM_001042725|0|Calcr|-	2.63213	-1.27063	5.88e-06	8.05e-05
NM_007588|0|Calcr|-	2.63213	-1.27063	5.88e-06	8.05e-05
NR_027770|0|Deaf1|-	-0.467701	3.98122	5.93e-06	8.12e-05
NM_001033528|0|Usp36|-	-0.274332	6.5105	5.96e-06	8.15e-05
NM_009504|0|Vdr|-	1.38059	0.748012	5.96e-06	8.15e-05
NM_144547|0|Amhr2|+	0.723611	2.2183	5.97e-06	8.15e-05
NM_008343|0|Igfbp3|-	0.399458	4.54083	5.97e-06	8.15e-05
NM_001164272|0|Cpsf7|+	-0.286815	6.7638	6.02e-06	8.21e-05
NM_172302|0|Cpsf7|+	-0.286815	6.7638	6.02e-06	8.21e-05
NM_008590|0|Mest|+	-0.304993	6.49558	6.09e-06	8.29e-05
NM_028971|0|4933430H15Rik|-	0.637396	2.7305	6.19e-06	8.42e-05
NM_019564|0|Htra1|+	-0.345774	5.40781	6.19e-06	8.42e-05
NR_040270|0|2900056M20Rik|-	-0.593058	3.15804	6.2e-06	8.43e-05
NM_175459|0|Glis3|-	0.919354	1.29475	6.21e-06	8.43e-05
NM_080726|0|Rem2|+	1.64142	-0.158822	6.25e-06	8.49e-05
NM_025454|0|Ing5|+	-0.276077	6.59706	6.29e-06	8.53e-05
NM_001101433|0|Zcchc24|-	0.370646	4.62351	6.32e-06	8.57e-05
NM_001004157|0|Scarf1|+	-1.09822	1.67582	6.37e-06	8.62e-05
NM_001111079|0|Uhrf1|+	-0.244005	8.20516	6.51e-06	8.82e-05
NM_025508|0|Gmpr|+	0.635266	3.08425	6.52e-06	8.82e-05
NM_177715|0|Kctd12|-	0.7209	3.35855	6.6e-06	8.92e-05
NM_026585|0|D6Wsu116e|+	-0.262789	6.69373	6.63e-06	8.96e-05
NM_001164224|0|Aspscr1|+	-0.289735	5.98984	6.72e-06	9.07e-05
NM_177618|0|Wscd1|+	1.14559	1.22006	6.81e-06	9.18e-05
NM_001253885|0|Apbb1|-	0.547198	3.02803	6.84e-06	9.22e-05
NM_001252547|0|Sh2d3c|+	0.980532	1.74229	6.96e-06	9.38e-05
NM_001005507|0|Smg7|-	-0.259384	7.76237	7e-06	9.42e-05
NM_025531|0|Slmo2|-	-0.296086	5.8644	7e-06	9.42e-05
NM_017392|0|Celsr2|-	0.541467	3.33925	7.01e-06	9.42e-05
NM_001099276|0|Pik3c2b|+	0.631109	4.046	7.02e-06	9.43e-05
NR_028098|0|Rabggtb|-	0.259324	6.70731	7.03e-06	9.43e-05
NM_027643|0|Naa40|-	-0.252913	7.05727	7.04e-06	9.45e-05
NM_031869|0|Prkab1|-	-0.345459	4.80467	7.04e-06	9.45e-05
NM_017367|0|Ccni|-	0.263318	6.69521	7.06e-06	9.46e-05
NM_010926|0|Cox4nb|-	-0.262267	7.14914	7.11e-06	9.52e-05
NM_001042660|0|Smad7|+	0.299255	7.43053	7.11e-06	9.52e-05
NM_001160257|0|Smg7|-	-0.258214	7.72134	7.15e-06	9.56e-05
NM_172443|0|Tbc1d16|-	0.462079	4.10395	7.18e-06	9.6e-05
NM_178605|0|Nop16|-	-0.313642	5.94462	7.21e-06	9.63e-05
NM_133951|0|Rrp8|-	-0.319019	5.84634	7.27e-06	9.71e-05
NM_007531|0|Phb2|+	-0.293123	8.28147	7.34e-06	9.79e-05
NM_153062|0|Slc37a1|+	0.523342	3.18759	7.38e-06	9.84e-05
NM_013632|0|Pnp|+	-0.273101	7.39134	7.4e-06	9.86e-05
NM_008189|0|Guca1a|-	1.00775	1.5943	7.43e-06	9.89e-05
NM_173182|0|Fndc3b|-	0.432145	4.66619	7.45e-06	9.91e-05
NM_009868|0|Cdh5|+	2.36953	-1.14883	7.57e-06	0.000100603
NM_001163479|0|Rabggtb|-	0.258394	6.70883	7.58e-06	0.000100606
NM_001146123|0|Psap|+	0.247226	7.78024	7.58e-06	0.000100606
NM_010568|0|Insr|-	0.494191	3.43126	7.61e-06	0.000100987
NM_007542|0|Bgn|+	1.25645	0.504873	7.69e-06	0.000101969
NM_134050|0|Rab15|-	0.546612	3.17493	7.71e-06	0.000102089
NM_008589|0|Mesp2|+	0.699418	2.11897	7.71e-06	0.000102134
NR_027818|0|1500011B03Rik|-	-0.601733	2.8335	7.72e-06	0.000102134
NM_001146120|0|Psap|+	0.246879	7.78049	7.79e-06	0.000102974
NM_133794|0|Qars|+	-0.248453	7.31553	7.79e-06	0.000102985
NM_001113360|0|Plch2|-	1.63605	0.0228905	7.86e-06	0.000103839
NM_001146122|0|Psap|+	0.246736	7.77991	7.89e-06	0.000104099
NM_001033300|0|Gmps|+	-0.263695	7.10218	8.02e-06	0.000105694
NM_010638|0|Klf9|+	0.277997	7.28096	8.03e-06	0.000105833
NM_001160256|0|Smg7|-	-0.25726	7.74982	8.04e-06	0.000105833
NR_027934|0|Sgsm1|-	0.756632	2.50823	8.05e-06	0.000105936
NM_144907|0|Sesn2|-	0.281746	7.1072	8.08e-06	0.000106249
NM_176996|0|Smo|+	0.392387	4.3251	8.11e-06	0.000106542
NM_001040072|0|Nynrin|+	0.323704	5.74364	8.17e-06	0.00010724
NM_001004148|0|Slc13a5|-	-0.699886	2.45823	8.2e-06	0.000107652
NM_024172|0|Hspbp1|-	-0.307568	6.03266	8.25e-06	0.000108232
NM_138586|0|Exosc5|+	-0.348697	6.25248	8.27e-06	0.000108415
NM_023635|0|Rab27a|+	0.373707	4.69969	8.36e-06	0.000109479
NM_011179|0|Psap|+	0.246098	7.78435	8.38e-06	0.000109653
NM_172632|0|Mapk4|-	-0.517038	3.55814	8.43e-06	0.000110266
NM_153547|0|Gnl3|-	-0.258157	7.57434	8.46e-06	0.000110545
NM_001081668|0|Nup62cl|-	-0.3268	5.10189	8.54e-06	0.000111518
NM_172757|0|Heatr3|+	-0.26244	7.01321	8.58e-06	0.000112018
NM_023479|0|Elac2|+	-0.304869	6.47095	8.73e-06	0.00011387
NM_009884|0|Cebpg|-	-0.341705	4.83885	8.73e-06	0.000113871
NM_001177648|0|Fnbp1|-	-0.348631	5.30106	8.77e-06	0.000114339
NM_001177650|0|Fnbp1|-	-0.343519	5.24098	8.85e-06	0.00011522
NM_178874|0|Tmcc2|-	0.679014	2.88179	8.85e-06	0.00011522
NM_016753|0|Lxn|-	-0.665556	2.23455	8.9e-06	0.000115749
NM_172771|0|Dmxl2|-	0.446863	4.5709	8.98e-06	0.000116667
NM_007754|0|Cpd|-	0.403946	5.05257	9.01e-06	0.000117067
NM_146063|0|Krt79|-	2.00848	-0.749231	9.03e-06	0.000117252
NM_172597|0|Txndc16|-	0.704462	2.19968	9.06e-06	0.000117549
NM_001253886|0|Apbb1|-	0.541485	3.02453	9.25e-06	0.000119934
NM_009371|0|Tgfbr2|-	1.09741	1.03567	9.28e-06	0.000120217
NM_001004177|0|Celsr2|-	0.536173	3.32365	9.44e-06	0.000122223
NM_001198635|0|Mtap7|+	0.309897	5.62985	9.57e-06	0.000123747
NM_023051|0|Clstn1|+	0.271668	6.43837	9.62e-06	0.000124387
NM_001162917|0|Dennd4a|+	0.486085	4.00634	9.63e-06	0.000124446
NM_020052|0|Scube2|-	1.2002	0.660811	9.66e-06	0.000124721
NM_011060|0|Padi3|-	1.14394	1.10094	9.7e-06	0.000125108
NM_177710|0|Ssh2|+	0.452383	4.5753	9.75e-06	0.000125678
NR_028097|0|Rabggtb|-	0.254356	6.74434	9.75e-06	0.000125678
NM_020570|0|Xrcc2|-	-0.379783	4.83432	9.86e-06	0.000126917
NM_026380|0|Rgs8|+	2.85184	-1.79804	9.87e-06	0.000126961
NM_001101443|0|Prrt4|-	1.06499	1.19468	9.88e-06	0.000127011
NM_001111100|0|Lipa|-	0.561351	2.91983	9.93e-06	0.000127515
NM_021460|0|Lipa|-	0.561351	2.91983	9.93e-06	0.000127515
NM_001159537|0|Adcy3|+	0.480023	3.78161	9.94e-06	0.00012763
NM_199029|0|Zfp395|+	0.572592	3.30716	1e-05	0.000128495
NM_001159553|0|H13|+	-0.591321	3.47252	1.02e-05	0.000130332
NM_001166636|0|Gm4312|-	0.941055	1.73186	1.02e-05	0.00013049
NM_001166637|0|Gm4301|-	0.941055	1.73186	1.02e-05	0.00013049
NM_027143|0|Khnyn|+	0.528429	4.1613	1.02e-05	0.000130557
NM_001146121|0|Psap|+	0.24384	7.78772	1.02e-05	0.000130913
NM_029575|0|Tgfbr2|-	1.08906	1.02977	1.03e-05	0.000131467
NM_010709|0|Eif2d|+	-0.261072	6.75372	1.04e-05	0.000132695
NM_025778|0|Bcl2l14|+	0.695403	2.45993	1.04e-05	0.000132695
NM_001253740|0|Tpm3|+	-0.246023	8.32312	1.04e-05	0.000132791
NM_148944|0|Chrnb4|-	1.18194	0.674054	1.04e-05	0.000133007
NM_016805|0|Hnrnpu|-	-0.276902	10.4542	1.05e-05	0.000133105
NM_145076|0|Trim24|+	-0.283793	7.54193	1.05e-05	0.000133105
NM_026456|0|Tceb1|-	-0.319288	5.25801	1.05e-05	0.000133148
NM_028064|0|Slc39a4|-	-0.327878	5.30828	1.05e-05	0.00013322
NM_213614|0|Sept5|-	1.17201	0.581678	1.05e-05	0.000133593
NM_172782|0|Nxt2|+	-0.416219	5.15571	1.05e-05	0.000133751
NM_001111078|0|Uhrf1|+	-0.238018	8.1336	1.06e-05	0.000133931
NM_010657|0|Hivep3|+	2.24597	-1.04216	1.06e-05	0.000134633
NM_001253738|0|Tpm3|+	-0.245916	8.32458	1.07e-05	0.000135826
NM_001159536|0|Adcy3|+	0.478796	3.77841	1.07e-05	0.000136046
NM_001081212|0|Irs2|-	0.411655	4.33999	1.08e-05	0.000136046
NM_177357|0|Kalrn|-	0.552077	3.53998	1.08e-05	0.000136046
NM_010139|0|Epha2|+	-0.262623	7.13717	1.08e-05	0.000136462
NM_001177975|0|Irak1|-	-0.317565	5.45127	1.09e-05	0.000137585
NM_007831|0|Dcc|-	0.798494	1.94606	1.09e-05	0.000137585
NM_026313|0|Luc7l3|-	-0.24751	7.28401	1.11e-05	0.00013975
NM_026515|0|2810417H13Rik|+	-0.389176	4.28437	1.11e-05	0.000139918
NM_001161430|0|Nxt2|+	-0.417833	5.14027	1.11e-05	0.000139927
NM_021314|0|Tacc2|+	0.298671	5.62068	1.12e-05	0.000140605
NM_026319|0|Ift74|+	-0.436069	4.37384	1.13e-05	0.000141581
NM_153554|0|Aldh18a1|-	0.326072	5.86761	1.13e-05	0.000142026
NM_008135|0|Slc6a9|+	0.910336	1.6883	1.14e-05	0.000142665
NM_027840|0|Snx20|-	1.53744	0.330947	1.14e-05	0.000142665
NM_145958|0|Kbtbd2|-	-0.348675	5.3938	1.14e-05	0.000142691
NR_024067|0|Snhg6|-	0.448648	3.87461	1.14e-05	0.000142711
NM_023053|0|Twsg1|-	0.340922	5.55526	1.14e-05	0.000142757
NM_175427|0|Fam163b|-	2.035	-0.690905	1.14e-05	0.00014337
NM_001013375|0|Utp18|-	-0.279858	6.35561	1.15e-05	0.000144531
NM_008363|0|Irak1|-	-0.316675	5.45078	1.16e-05	0.000144531
NM_016925|0|Fanca|-	-0.339706	4.99173	1.17e-05	0.000146536
NM_001163478|0|Rabggtb|-	0.252223	6.83929	1.17e-05	0.000146617
NM_001242427|0|Slc37a1|+	0.529414	3.25779	1.18e-05	0.000146858
NM_001111080|0|Uhrf1|+	-0.237206	8.1184	1.18e-05	0.000146957
NM_138956|0|Rassf3|-	-0.342617	5.35506	1.18e-05	0.000147007
NM_001029912|0|Zswim5|+	0.520797	3.35153	1.18e-05	0.000147109
NM_016750|0|H2afz|+	-0.277077	7.70076	1.18e-05	0.000147571
NM_009983|0|Ctsd|-	0.244714	7.66677	1.19e-05	0.000147571
NM_011231|0|Rabggtb|-	0.251487	6.85966	1.19e-05	0.000147599
NM_153420|0|Acpl2|-	1.31664	0.691588	1.19e-05	0.000148068
NM_021339|0|Cdon|+	0.472118	3.93727	1.19e-05	0.000148146
NM_001136070|0|Eif2d|+	-0.261411	6.82406	1.19e-05	0.000148204
NM_025424|0|Nenf|-	-0.78191	1.82129	1.2e-05	0.000148227
NM_010772|0|Maz|-	-0.267316	7.94861	1.2e-05	0.000148227
NM_019698|0|Aldh18a1|-	0.32553	5.87027	1.21e-05	0.000150166
NM_001159725|0|Rab17|-	2.49918	-1.37947	1.21e-05	0.000150418
NM_181452|0|Fam89b|-	-0.532189	3.43331	1.23e-05	0.000151746
NR_045287|0|1700097N02Rik|-	-0.424703	3.91754	1.23e-05	0.000151746
NM_025411|0|1110049F12Rik|-	-0.318237	5.20775	1.23e-05	0.000152143
NM_030165|0|Csgalnact2|-	0.490893	3.73857	1.23e-05	0.000152253
NM_016851|0|Irf6|+	0.74025	2.5634	1.24e-05	0.000152827
NM_011382|0|Six4|-	-0.330981	5.19354	1.24e-05	0.000152827
NM_172681|0|D930015E06Rik|-	0.389325	4.34147	1.24e-05	0.000153458
NM_175017|0|4933427D06Rik|+	1.90977	-0.183876	1.25e-05	0.000154294
NM_009052|0|Bex1|-	-0.354912	7.58659	1.26e-05	0.000154812
NM_009144|0|Sfrp2|+	0.564372	3.33686	1.26e-05	0.000155579
NM_175088|0|Mdfic|+	0.653808	2.56143	1.28e-05	0.000156875
NM_001039048|0|Trim63|+	0.595163	3.09179	1.28e-05	0.000157035
NM_144516|0|Zmynd11|-	-0.367164	4.66487	1.28e-05	0.000157035
NM_001177323|0|Sept6|-	0.707957	2.3268	1.3e-05	0.00015942
NM_019942|0|Sept6|-	0.707957	2.3268	1.3e-05	0.00015942
NM_001039595|0|Gm13043|+	1.01809	1.17426	1.3e-05	0.000159871
NM_001036684|0|Atp2b2|-	1.43223	0.0780944	1.3e-05	0.000159908
NM_026877|0|Aspscr1|+	-0.280336	6.11037	1.32e-05	0.000161083
NM_009776|0|Serping1|-	0.633912	3.35499	1.32e-05	0.000161083
NM_008927|0|Map2k1|-	0.274312	6.57024	1.32e-05	0.000161083
NM_001184711|0|Tfdp2|+	0.303803	5.8979	1.32e-05	0.0001615
NM_001081287|0|Mpp7|-	0.371479	4.47079	1.34e-05	0.000163965
NM_009087|0|Polr1d|+	-0.329923	5.51361	1.34e-05	0.000164199
NM_001163042|0|Haus8|-	-0.511375	3.51781	1.35e-05	0.000164409
NM_029621|0|Haus8|-	-0.511375	3.51781	1.35e-05	0.000164409
NM_028133|0|Egln3|-	0.574875	3.93937	1.36e-05	0.000166132
NM_153140|0|Rab11fip3|-	0.431495	3.89429	1.37e-05	0.000166737
NM_178373|0|Cidec|-	2.06366	-0.689362	1.37e-05	0.000167313
NM_008591|0|Met|+	0.77715	1.73967	1.39e-05	0.000169078
NM_175556|0|Plch2|-	1.60659	0.0593345	1.4e-05	0.000169631
NM_027432|0|Wdr77|+	-0.252186	7.78835	1.4e-05	0.000169631
NR_028095|0|Rabggtb|-	0.247995	6.89169	1.4e-05	0.000169631
NR_028094|0|Rabggtb|-	0.248665	6.87176	1.4e-05	0.000169631
NM_178413|0|Thnsl2|-	0.886972	1.92099	1.4e-05	0.000169981
NR_027059|0|2810008D09Rik|+	-0.787425	2.61599	1.42e-05	0.000171513
NM_011589|0|Timeless|+	-0.25461	7.07477	1.43e-05	0.000172844
NM_028181|0|Ccpg1|+	0.380628	5.15945	1.43e-05	0.000173162
NM_153505|0|Nckap1l|+	-0.406633	4.33566	1.43e-05	0.000173162
NM_016721|0|Iqgap1|-	0.277274	6.97085	1.43e-05	0.000173162
NM_001177973|0|Irak1|-	-0.312391	5.46044	1.43e-05	0.00017337
NM_010329|0|Pdpn|-	0.658046	2.67409	1.44e-05	0.000173696
NM_028448|0|Cenpv|-	-0.462799	4.44628	1.44e-05	0.000174048
NM_019836|0|Noa1|-	-0.293625	5.86704	1.44e-05	0.000174223
NM_001081378|0|Kidins220|+	0.361321	5.13258	1.45e-05	0.00017439
NM_001164080|0|Timeless|+	-0.255407	7.09572	1.46e-05	0.000175388
NM_001170985|0|Kirrel|-	-0.298393	5.67856	1.47e-05	0.000176758
NM_130867|0|Kirrel|-	-0.298393	5.67856	1.47e-05	0.000176758
NM_021439|0|Chst11|+	1.17431	1.05236	1.47e-05	0.000176758
NM_025829|0|Eif4e3|-	1.7906	-0.0601732	1.47e-05	0.000176971
NM_153124|0|St8sia5|+	-0.887839	1.19808	1.48e-05	0.000177045
NM_022314|0|Tpm3|+	-0.244785	8.28811	1.48e-05	0.000177045
NM_007730|0|Col12a1|-	2.1296	-0.801187	1.48e-05	0.000177045
NM_008635|0|Mtap7|+	0.303747	5.61825	1.48e-05	0.000177349
NM_001127576|0|Gm1564|+	0.567617	3.40597	1.49e-05	0.00017841
NR_028096|0|Rabggtb|-	0.247187	6.89302	1.49e-05	0.000178465
NM_054051|0|Pip4k2b|-	-0.266178	6.96325	1.49e-05	0.000178692
NM_019811|0|Acss2|+	0.519392	3.20602	1.5e-05	0.000179107
NM_001164081|0|Timeless|+	-0.254718	7.0972	1.51e-05	0.00018091
NM_026632|0|Rpa3|-	-0.52286	3.43441	1.52e-05	0.000181889
NM_001159519|0|Pfas|-	-0.238163	7.82295	1.52e-05	0.000181889
NM_001136082|0|Timeless|+	-0.254537	7.09689	1.53e-05	0.000182822
NR_045588|0|Dgkh|-	0.767893	1.97635	1.55e-05	0.000184585
NM_172689|0|Ddx58|-	-0.296631	6.35303	1.56e-05	0.000185442
NM_181073|0|Plekhh1|+	0.355085	5.01498	1.56e-05	0.000185617
NM_178901|0|AI467606|+	-0.420279	4.10853	1.56e-05	0.000185989
NM_198223|0|Aspscr1|+	-0.278586	6.01169	1.57e-05	0.000186397
NM_001252293|0|Mest|+	-0.303231	6.23042	1.57e-05	0.000187006
NM_020587|0|Srsf4|+	-0.249163	6.69528	1.57e-05	0.000187006
NM_178667|0|Tfdp2|+	0.294304	5.99894	1.58e-05	0.000187839
NM_001252552|0|Folr1|-	-0.290089	5.73956	1.58e-05	0.000187839
NM_001013771|0|Gm973|+	1.03081	1.31874	1.6e-05	0.000189186
NM_029157|0|Sf3a3|+	-0.288341	6.28508	1.6e-05	0.000189788
NM_146156|0|Pdik1l|-	-0.416747	4.10561	1.6e-05	0.000190078
NM_206856|0|Tacc2|+	0.295378	5.6538	1.61e-05	0.000190912
NM_027366|0|Ly6g6e|+	0.571034	3.17207	1.62e-05	0.000191255
NM_175111|0|Hspbap1|+	-0.311068	6.18915	1.62e-05	0.00019131
NM_011368|0|Shc1|+	-0.301103	6.41128	1.62e-05	0.00019131
NM_008034|0|Folr1|-	-0.289801	5.73873	1.62e-05	0.00019131
NM_001038642|0|Ets1|+	0.981318	1.02126	1.62e-05	0.000191761
NM_001163645|0|Osbpl3|-	0.605128	2.80595	1.63e-05	0.000192222
NM_001243903|0|Gm14322|+	-0.324168	5.02104	1.63e-05	0.000192455
NM_175276|0|Fhod3|+	0.497373	3.4111	1.64e-05	0.000192795
NM_001024617|0|Inpp4b|+	1.39375	0.0448137	1.64e-05	0.00019337
NM_001079908|0|Fgfr1|+	0.261695	6.44711	1.65e-05	0.000194041
NM_010206|0|Fgfr1|+	0.261695	6.44711	1.65e-05	0.000194041
NM_133350|0|Mapre3|+	1.08607	0.890385	1.66e-05	0.000194928
NM_181819|0|Wfikkn2|-	1.36742	0.187058	1.67e-05	0.00019626
NM_207243|0|Muc19|+	1.74365	-0.616503	1.68e-05	0.000196986
NM_001199141|0|Zmynd11|-	-0.356776	4.71385	1.68e-05	0.000197091
NM_001033168|0|1700066B19Rik|+	-1.13213	1.37389	1.68e-05	0.000197112
NR_003492|0|2210409E12Rik|+	0.69086	2.54537	1.69e-05	0.000197471
NM_053110|0|Gpnmb|+	1.51056	-0.223796	1.69e-05	0.000197705
NM_007782|0|Csf3r|+	1.76455	-0.704555	1.69e-05	0.000197756
NR_045561|0|Csf3r|+	1.76455	-0.704555	1.69e-05	0.000197756
NM_001177976|0|Irak1|-	-0.349865	4.7298	1.7e-05	0.000199214
NM_001146045|0|Fam169a|+	-0.287613	7.05354	1.7e-05	0.000199214
NM_001163024|0|Mon2|-	0.299748	6.37568	1.71e-05	0.000199726
NM_207530|0|Osbpl1a|-	0.302217	5.52739	1.72e-05	0.000200682
NM_001163025|0|Mon2|-	0.299511	6.37555	1.73e-05	0.000201474
NM_153395|0|Mon2|-	0.299511	6.37555	1.73e-05	0.000201474
NM_007907|0|Eef2|+	0.228044	11.0295	1.73e-05	0.000201474
NM_145532|0|Mall|-	1.58471	0.139964	1.75e-05	0.000203601
NM_001100458|0|Fam169a|+	-0.287267	7.06057	1.75e-05	0.000203724
NM_001198984|0|Tcof1|-	-0.23997	8.71882	1.75e-05	0.000203724
NM_001033929|0|Thnsl2|-	0.879542	1.91612	1.75e-05	0.000203724
NM_016777|0|Nasp|-	-0.260977	9.0011	1.77e-05	0.000205316
NM_001004366|0|Scube3|+	0.538566	3.61269	1.77e-05	0.000205709
NM_001166249|0|Mgll|+	0.652697	2.45703	1.77e-05	0.000205765
NM_178651|0|Slc30a9|+	0.364567	5.02722	1.78e-05	0.000206675
NM_011844|0|Mgll|+	0.624844	2.54356	1.79e-05	0.000207416
NM_013813|0|Epb4.1l3|+	0.829614	2.07898	1.8e-05	0.000208298
NM_001081052|0|Nhs|-	0.727984	2.16952	1.81e-05	0.000208961
NM_009723|0|Atp2b2|-	1.40879	0.0605276	1.82e-05	0.000209999
NM_133999|0|Fig4|-	0.310577	6.16139	1.82e-05	0.000210323
NM_026616|0|Rnaseh2c|+	-0.570769	4.59093	1.82e-05	0.000210335
NM_013515|0|Stom|-	0.66524	2.76196	1.82e-05	0.000210689
NM_001005863|0|Mtus1|-	0.381129	4.71357	1.83e-05	0.00021087
NM_009466|0|Ugdh|-	-0.350203	4.63656	1.84e-05	0.000211825
NM_012026|0|Rgnef|-	1.19703	1.28004	1.84e-05	0.000212648
NM_026037|0|Mboat2|+	0.521853	3.33236	1.85e-05	0.000212659
NM_019439|0|Gabbr1|+	-0.326948	5.56284	1.85e-05	0.000213016
NM_024495|0|Car13|+	0.418802	3.87357	1.85e-05	0.000213183
NM_029436|0|Klhl24|+	0.319842	5.28328	1.88e-05	0.000216312
NM_028014|0|2310067B10Rik|+	0.345338	4.75505	1.91e-05	0.000219476
NM_001109973|0|Mdfi|-	0.682473	2.38252	1.92e-05	0.000220546
NM_001002929|0|Nup85|+	-0.244311	6.9959	1.92e-05	0.000220641
NM_001177974|0|Irak1|-	-0.338579	4.7684	1.93e-05	0.000221833
NM_007610|0|Casp2|+	-0.384298	4.56079	1.93e-05	0.000221833
NM_020599|0|Rlbp1|-	-0.455598	3.45934	1.96e-05	0.00022428
NM_144538|0|Rab3il1|+	0.8023	1.99091	1.96e-05	0.000224427
NM_001198833|0|Ddr1|-	0.375746	4.81791	1.99e-05	0.000227387
NM_001128599|0|Opn4|-	2.43438	-1.44538	1.99e-05	0.000227807
NM_027564|0|4921507P07Rik|-	1.51211	0.0772822	1.99e-05	0.000227807
NM_019492|0|Rgs3|+	1.14485	1.06465	2e-05	0.000228931
NM_001199593|0|Pkn1|-	0.37252	4.21018	2.01e-05	0.000229923
NM_026538|0|Ddx56|-	-0.284982	6.37363	2.02e-05	0.000230378
NM_001141930|0|Ctnnbip1|+	0.391679	4.34178	2.02e-05	0.000230378
NM_010016|0|Cd55|-	0.728746	2.72703	2.04e-05	0.000232357
NM_001167963|0|G2e3|+	0.398985	5.54657	2.04e-05	0.000232357
NM_133966|0|Taf5l|-	-0.254775	6.60256	2.04e-05	0.000232357
NM_026035|0|Mrpl55|+	-0.398729	4.47022	2.06e-05	0.000234163
NM_027087|0|Krtap4-13|-	1.57943	0.150427	2.06e-05	0.000234625
NM_007828|0|Dapk3|+	-0.30719	5.25171	2.08e-05	0.000236289
NM_026744|0|Mrpl53|+	-0.442179	4.37874	2.08e-05	0.000236289
NM_030725|0|Syt13|+	1.39454	0.526602	2.08e-05	0.000236356
NM_001039546|0|Myo6|+	0.506446	3.25044	2.09e-05	0.000236646
NM_172843|0|Tor1aip2|+	0.237828	7.25708	2.11e-05	0.000238965
NM_010783|0|Mdfi|-	0.694697	2.35734	2.12e-05	0.000240046
NM_001146710|0|Ppp1r18|+	-0.431128	5.36595	2.13e-05	0.000241488
NM_001081098|0|Zfp362|-	0.774485	1.69117	2.18e-05	0.000246519
NM_001184706|0|Tfdp2|+	0.290282	6.01017	2.18e-05	0.000246519
NM_133816|0|Sh3bp4|+	0.295435	5.56759	2.18e-05	0.000246519
NM_026555|0|Rcn3|-	0.479981	3.66954	2.18e-05	0.000246829
NM_001145780|0|Use1|+	-0.368845	4.98282	2.19e-05	0.000246864
NM_145475|0|Cerk|-	1.0481	1.82245	2.19e-05	0.000247374
NM_008998|0|Rab17|-	2.27317	-1.19436	2.19e-05	0.00024767
NM_023166|0|Fam89b|-	-0.521202	3.42211	2.2e-05	0.000248545
NM_172962|0|Ddr1|-	0.371427	4.76455	2.21e-05	0.000249412
NM_178757|0|Irf2bp1|+	-0.377347	5.54534	2.22e-05	0.000249894
NM_001015099|0|G2e3|+	0.396678	5.54491	2.22e-05	0.00024996
NM_001145887|0|Tiam1|-	0.403921	4.19609	2.22e-05	0.000250296
NM_007584|0|Ddr1|-	0.374247	4.79944	2.25e-05	0.000252486
NM_027184|0|Ipmk|+	0.263512	6.66007	2.25e-05	0.000253219
NM_173371|0|H6pd|-	0.413123	4.4772	2.26e-05	0.000253965
NM_001173483|0|Rlbp1|-	-0.451255	3.44126	2.26e-05	0.000253965
NM_001079909|0|Fgfr1|+	0.260069	6.34907	2.27e-05	0.00025517
NM_001024539|0|Shc2|-	0.869208	2.05186	2.29e-05	0.000256654
NM_001198831|0|Ddr1|-	0.373898	4.79924	2.29e-05	0.000256847
NM_019521|0|Gas6|-	0.555509	3.13371	2.3e-05	0.000257944
NM_026378|0|Dalrd3|+	-0.324791	5.7016	2.31e-05	0.000258621
NM_007875|0|Dpagt1|+	-0.380498	4.36687	2.31e-05	0.000258893
NM_009272|0|Srm|+	-0.255695	7.41658	2.32e-05	0.00025902
NM_001029868|0|Pdzd4|-	0.33325	5.0325	2.32e-05	0.00025902
NM_011552|0|Tcof1|-	-0.237167	8.69707	2.32e-05	0.000259606
NM_019800|0|Acp6|+	0.317154	6.94616	2.35e-05	0.000262419
NM_001112715|0|Ifitm1|+	0.464361	3.83079	2.36e-05	0.000263324
NM_001143802|0|Fam196a|-	-0.874162	1.87228	2.38e-05	0.000265926
NM_001081177|0|Kif13b|+	0.394053	4.21554	2.39e-05	0.000266584
NM_030256|0|Bcl9l|+	0.418611	4.48747	2.4e-05	0.00026706
NM_019390|0|Lmna|-	-0.363283	4.59572	2.42e-05	0.000269272
NM_001184710|0|Tfdp2|+	0.295578	5.85644	2.43e-05	0.000269844
NM_172924|0|C230081A13Rik|-	0.348297	5.62002	2.44e-05	0.000270754
NM_146116|0|Tubb4b|-	-0.226679	9.17851	2.44e-05	0.000270754
NM_001099624|0|Rapgef2|-	0.381866	4.62862	2.44e-05	0.000271031
NM_001166251|0|Mgll|+	0.630008	2.52739	2.46e-05	0.000273015
NM_001033225|0|Pnrc1|-	0.312455	5.44478	2.46e-05	0.000273015
NM_172416|0|Ostm1|+	0.458568	3.9562	2.46e-05	0.00027322
NM_019795|0|Dnajc7|-	-0.238397	7.70718	2.49e-05	0.000275337
NM_001172095|0|Kdm4c|+	0.320092	6.06915	2.49e-05	0.000275337
NM_001190473|0|Dapk3|+	-0.305262	5.23834	2.49e-05	0.000275734
NM_144938|0|C1s|-	0.574135	2.8331	2.51e-05	0.00027732
NM_013536|0|Emg1|-	-0.270957	6.85542	2.51e-05	0.00027732
NM_001035228|0|St3gal5|+	0.57971	2.58204	2.51e-05	0.000277428
NM_013703|0|Vldlr|+	1.77759	0.101641	2.52e-05	0.000278304
NM_001081014|0|Dennd4c|+	0.32128	5.05877	2.53e-05	0.000278804
NM_009054|0|Trim27|+	-0.242937	7.38073	2.53e-05	0.000278804
NM_001099313|0|Gm11554|-	1.62595	-0.51216	2.56e-05	0.00028263
NM_001163760|0|6430548M08Rik|+	1.60141	-0.319823	2.56e-05	0.00028263
NM_008404|0|Itgb2|+	2.04249	-1.28171	2.57e-05	0.000283568
NM_001033345|0|Gm216|+	0.978886	1.22864	2.59e-05	0.000285347
NM_026404|0|Slc35a4|+	-0.277708	6.49154	2.6e-05	0.000285563
NM_001038846|0|Rcsd1|-	0.798575	1.48042	2.61e-05	0.0002872
NR_026976|0|6720401G13Rik|-	-0.37647	4.48882	2.63e-05	0.000288536
NM_021436|0|Tmeff1|+	0.261747	6.75944	2.63e-05	0.000288596
NM_007999|0|Fen1|-	-0.247847	7.10075	2.67e-05	0.000292747
NM_009335|0|Tfap2c|+	0.296996	5.84945	2.67e-05	0.000292747
NM_009646|0|Aire|-	0.808474	2.35315	2.67e-05	0.000293071
NM_011677|0|Ung|+	-0.317107	7.19529	2.67e-05	0.000293071
NM_009164|0|Sh3bp1|+	-0.323049	4.97516	2.68e-05	0.000293071
NM_138748|0|Ppp2r4|+	-0.277999	7.08178	2.68e-05	0.000293205
NM_178911|0|Pld4|+	1.87288	-0.764785	2.68e-05	0.000293255
NM_001184709|0|Tfdp2|+	0.295003	5.87689	2.71e-05	0.000296217
NM_133346|0|Asb6|-	-0.331851	5.61635	2.72e-05	0.000296885
NM_001081433|0|Ankrd44|-	0.658989	2.27066	2.72e-05	0.000296973
NM_175935|0|G6pc3|+	-0.602059	2.88331	2.73e-05	0.0002975
NM_178593|0|Rcsd1|-	0.794341	1.48496	2.73e-05	0.000297918
NM_009237|0|Sox3|-	0.772995	3.06074	2.73e-05	0.000297918
NM_001040459|0|Shroom4|+	0.786109	1.80369	2.75e-05	0.00029936
NM_013484|0|C2|-	1.88517	-0.566322	2.75e-05	0.000300026
NM_172958|0|Mtmr12|+	0.295803	6.0861	2.77e-05	0.000301551
NM_001113331|0|Shc1|+	-0.297295	6.52242	2.78e-05	0.000302598
NM_024474|0|Emid2|-	1.09232	0.766337	2.79e-05	0.000303428
NM_178608|0|Reep1|+	0.455574	3.47065	2.8e-05	0.000304048
NM_001190474|0|Dapk3|+	-0.302173	5.24827	2.8e-05	0.00030416
NM_001048167|0|Mtap6|+	0.415506	3.9214	2.81e-05	0.000305088
NM_011046|0|Furin|-	0.435318	3.80926	2.84e-05	0.00030796
NM_080793|0|Setd7|-	0.428602	3.60448	2.85e-05	0.000309377
NM_175162|0|Stox2|-	0.647395	3.34891	2.88e-05	0.000311646
NM_011521|0|Sdc4|-	0.291153	6.08986	2.88e-05	0.000311978
NM_001161433|0|Eda2r|-	0.399526	4.57806	2.89e-05	0.000312837
NM_008104|0|Gcm2|-	2.26987	-1.4301	2.91e-05	0.000314752
NM_013769|0|Tjp3|-	0.80394	1.89777	2.91e-05	0.000314752
NM_010579|0|Eif6|-	-0.326039	7.00972	2.92e-05	0.000315291
NM_173447|0|Ephb1|-	2.07094	-0.87722	2.93e-05	0.000316335
NM_023475|0|Serhl|+	-0.337196	4.75058	2.95e-05	0.000318376
NM_148946|0|Slc8a2|+	0.746924	2.06069	2.95e-05	0.000318895
NM_145986|0|Fam83f|+	1.39865	-0.145263	2.96e-05	0.000319043
NM_001159724|0|Pvrl2|-	-0.327429	6.76647	3.02e-05	0.000325221
NM_145227|0|Oas2|-	0.586507	2.93654	3.02e-05	0.000325221
NM_010362|0|Gsto1|+	-0.372579	4.71003	3.02e-05	0.000325221
NM_144543|0|Thyn1|+	-0.316609	5.45886	3.03e-05	0.000326001
NM_133737|0|Lancl2|+	-0.370002	5.06006	3.06e-05	0.00032928
NM_144787|0|Kdm4c|+	0.317434	6.10081	3.08e-05	0.000331094
NM_020590|0|Gabarapl1|+	-0.437615	4.09897	3.08e-05	0.000331094
NM_181545|0|Slfn8|-	1.29135	0.242164	3.09e-05	0.000331815
NM_028617|0|Fam125a|+	-0.437598	3.88366	3.09e-05	0.000331815
NM_020497|0|Zfp276|+	-0.40474	4.18422	3.12e-05	0.000334118
NM_007840|0|Ddx5|-	-0.222537	8.98089	3.12e-05	0.000334118
NM_025370|0|1110018J18Rik|-	0.618261	2.79229	3.16e-05	0.000338881
NM_001146196|0|Scin|-	2.21053	-1.05559	3.19e-05	0.000341138
NM_001040691|0|Ung|+	-0.315621	7.27434	3.2e-05	0.000342434
NM_173866|0|Gpt2|+	0.349939	4.81803	3.2e-05	0.000342795
NM_207271|0|Tdpoz3|+	0.882577	2.03964	3.22e-05	0.000344483
NM_001033145|0|1190002N15Rik|-	-0.305303	5.32886	3.27e-05	0.00034962
NM_198885|0|Scx|+	-1.66123	-0.471841	3.28e-05	0.000350111
NM_001163761|0|6430548M08Rik|+	1.5623	-0.311828	3.29e-05	0.000350718
NM_172286|0|6430548M08Rik|+	1.5623	-0.311828	3.29e-05	0.000350718
NR_045056|0|3110056K07Rik|-	-0.892743	1.33907	3.3e-05	0.000351428
NM_001083317|0|Slc35a4|+	-0.279286	6.43338	3.3e-05	0.000351434
NM_019719|0|Stub1|-	-0.269478	6.54599	3.32e-05	0.000353096
NM_010047|0|Dgcr6|+	-0.484384	4.0679	3.32e-05	0.000353096
NM_197987|0|Trim37|+	-0.280976	6.18602	3.35e-05	0.000356661
NM_001008542|0|Mxi1|+	0.318618	4.90656	3.36e-05	0.000357618
NM_001177324|0|Sept6|-	0.553952	2.68492	3.37e-05	0.000358223
NM_001170454|0|Tada2b|-	-0.335967	4.61286	3.4e-05	0.000360954
NM_175198|0|Prox2|-	1.56903	-0.396779	3.41e-05	0.000361562
NM_009888|0|Cfh|-	1.47496	-0.247395	3.41e-05	0.00036225
NM_001163239|0|Nqo2|+	0.369834	4.50674	3.42e-05	0.000362731
NM_146155|0|Ahdc1|+	-0.231017	7.70054	3.42e-05	0.000363058
NM_020006|0|Cdc42ep4|-	-0.293	6.5037	3.46e-05	0.000366981
NM_001146711|0|Ppp1r18|+	-0.426475	5.35401	3.49e-05	0.000369422
NM_015769|0|Ercc4|+	0.326874	5.21185	3.49e-05	0.000369799
NM_001168270|0|Qars|+	-0.233241	6.9283	3.5e-05	0.000369799
NM_026917|0|Zdhhc3|-	-0.28124	6.05007	3.53e-05	0.000372788
NM_001164424|0|Pqlc1|+	-0.675136	2.06921	3.53e-05	0.000372929
NM_025762|0|4933434E20Rik|+	-0.460377	3.24938	3.54e-05	0.000374297
NM_001097617|0|C1s|-	0.565751	2.81265	3.55e-05	0.000374429
NM_001034168|0|Ank2|-	0.741109	2.07176	3.56e-05	0.000375205
NM_027123|0|Fastkd3|+	-0.316498	5.13682	3.56e-05	0.000375205
NM_175252|0|Zfp934|-	-0.502584	3.37376	3.64e-05	0.00038385
NM_182991|0|Tmem59l|-	-0.968001	1.0498	3.65e-05	0.000384719
NM_133772|0|Ssbp4|-	-0.449109	5.6987	3.66e-05	0.00038501
NM_030719|0|Gatsl2|+	0.692252	2.4807	3.7e-05	0.000388981
NM_007602|0|Capn5|-	0.514673	3.41124	3.7e-05	0.000389206
NM_001039000|0|Kif5a|-	0.482235	3.32653	3.72e-05	0.000391142
NM_001161420|0|Vldlr|+	1.75585	0.0842345	3.73e-05	0.000392319
NM_025862|0|Acad8|-	-0.350831	4.2714	3.8e-05	0.000399343
NM_019685|0|Ruvbl1|+	-0.487406	3.36069	3.82e-05	0.000400486
NM_010189|0|Fcgrt|-	0.811533	1.96459	3.84e-05	0.000402672
NM_027952|0|1700008I05Rik|-	2.28179	-1.44288	3.85e-05	0.000403445
NM_080287|0|Elmo2|-	0.314357	5.02209	3.86e-05	0.000404612
NM_172444|0|Thsd4|-	1.5764	-0.555759	3.9e-05	0.000408247
NM_013811|0|Dnahc8|+	-0.353185	5.94017	3.91e-05	0.000409348
NM_001083341|0|Mboat2|+	0.510226	3.30607	3.91e-05	0.000409348
NM_001024508|0|Brd9|+	-0.341297	4.64085	3.92e-05	0.000409855
NM_001164423|0|Pqlc1|+	-0.652214	2.13437	3.93e-05	0.000410428
NM_001033271|0|Tmem55b|-	-0.234648	7.7598	3.93e-05	0.000410603
NM_008783|0|Pbx1|-	0.793267	1.61746	3.96e-05	0.00041384
NM_018801|0|Syt7|+	0.64726	2.37444	3.98e-05	0.000415084
NM_173067|0|Syt7|+	0.64726	2.37444	3.98e-05	0.000415084
NM_001033466|0|Zbtb2|+	-0.331232	4.96489	3.99e-05	0.000415726
NM_207706|0|Elmo2|-	0.313424	5.0231	4.01e-05	0.00041748
NM_198632|0|Trim67|+	2.42914	-1.5916	4.01e-05	0.000417821
NM_028902|0|Hsf2bp|-	-0.31096	5.28363	4.02e-05	0.000418809
NR_045521|0|Prmt1|-	-0.238871	7.40372	4.03e-05	0.000418944
NM_134063|0|BC016423|-	-0.334105	6.20934	4.03e-05	0.000418961
NM_028602|0|Tex19.1|+	-0.300564	6.40068	4.03e-05	0.000418961
NM_009176|0|St3gal3|-	0.553222	2.94707	4.03e-05	0.000418961
NM_026474|0|Sugt1|+	-0.294401	5.55112	4.08e-05	0.00042299
NM_177303|0|Lrrn4|-	0.531852	3.69128	4.09e-05	0.000423965
NM_011351|0|Sema6c|+	0.480523	3.2422	4.15e-05	0.000429986
NM_026933|0|Triap1|+	-0.334422	4.71034	4.17e-05	0.000432264
NM_001123371|0|Pnp2|+	-0.322417	4.72973	4.18e-05	0.000432518
NM_001111311|0|Lrrfip1|+	0.446288	3.7083	4.18e-05	0.000432573
NM_181274|0|Zfp869|-	-0.467273	3.48652	4.18e-05	0.000432573
NM_027238|0|Ttc39b|-	-0.266606	6.75787	4.2e-05	0.000434078
NM_028315|0|Dis3|-	-0.237208	7.97765	4.21e-05	0.00043464
NM_001252651|0|Csf3r|+	1.69541	-0.811231	4.24e-05	0.00043756
NM_011150|0|Lgals3bp|-	1.81498	-0.663336	4.26e-05	0.000439794
NM_001080967|0|Tmsb15b2|-	0.732842	1.72037	4.26e-05	0.000439794
NM_173754|0|Usp43|-	0.8212	1.6002	4.27e-05	0.00044084
NM_010239|0|Fth1|+	-0.222692	8.69758	4.28e-05	0.000441053
NM_001081390|0|Palld|-	0.457089	3.98737	4.28e-05	0.000441053
NM_001114311|0|Stox2|-	0.601424	3.40632	4.3e-05	0.00044287
NM_011520|0|Sdc3|+	0.864585	1.78727	4.34e-05	0.000446264
NM_013879|0|Cabp1|-	-0.482616	3.69595	4.34e-05	0.000446264
NM_178079|0|Pm20d1|+	0.527045	2.84518	4.35e-05	0.000447684
NM_013850|0|Abca7|+	0.467029	3.68437	4.36e-05	0.000448228
NM_029557|0|Tsen54|+	-0.303706	4.9622	4.36e-05	0.000448228
NM_010706|0|Lgals4|+	0.646093	2.58772	4.37e-05	0.000448937
NM_033474|0|Arvcf|+	0.371189	5.02797	4.38e-05	0.000449491
NM_010174|0|Fabp3|+	0.620489	2.34238	4.38e-05	0.000449491
NM_007422|0|Adss|-	-0.237438	7.49383	4.39e-05	0.000449938
NM_001252476|0|Prmt1|-	-0.238492	7.39663	4.4e-05	0.000450836
NM_001081415|0|Samd1|+	-0.302045	6.23228	4.41e-05	0.000451213
NM_019459|0|Nphs1|+	-0.331158	4.63121	4.43e-05	0.000453271
NM_001081126|0|Gpr161|+	1.55168	0.0197593	4.45e-05	0.000455395
NM_019830|0|Prmt1|-	-0.237894	7.39977	4.49e-05	0.000458782
NM_001163346|0|Cdc42ep4|-	-0.289888	6.51268	4.5e-05	0.000459355
NM_013471|0|Anxa4|-	-0.406013	3.77549	4.52e-05	0.000461418
NM_025521|0|2310011J03Rik|-	-0.381284	5.03711	4.55e-05	0.000464381
NM_201386|0|Plec|-	-0.28666	7.04617	4.57e-05	0.000466184
NM_010590|0|Jub|-	-0.232562	7.53755	4.59e-05	0.000467559
NM_007463|0|Speg|+	0.576674	2.59934	4.68e-05	0.000476599
NM_019726|0|Gps2|+	-0.565056	3.0811	4.71e-05	0.000479965
NM_172652|0|4632411B12Rik|-	-0.279421	5.6264	4.72e-05	0.000480966
NM_198294|0|Tanc1|+	0.271736	6.69396	4.74e-05	0.00048284
NM_001081176|0|Polr3g|-	-0.247001	6.69209	4.77e-05	0.000484854
NM_201385|0|Plec|-	-0.286333	7.0459	4.79e-05	0.000487219
NM_010153|0|Erbb3|-	0.387063	4.68723	4.8e-05	0.000487431
NM_011787|0|Amfr|-	-0.454134	3.79149	4.84e-05	0.000491847
NM_025626|0|Fam107b|+	0.499554	3.17297	4.9e-05	0.000497003
NM_001109975|0|Synpo|-	1.56141	-0.439743	4.92e-05	0.000499073
NM_001177568|0|Gm14420|+	-0.348619	4.65561	4.92e-05	0.000499073
NM_007966|0|Evx1|+	-0.975512	0.877574	4.93e-05	0.000499518
NM_001159354|0|Magi3|-	0.380179	4.45706	4.94e-05	0.000500851
NM_019861|0|Ctsf|+	0.553024	3.29646	4.96e-05	0.00050234
NM_030199|0|Zfp623|+	-0.411366	3.86458	4.96e-05	0.00050234
NM_175127|0|Fbxo28|-	0.286286	5.61807	5e-05	0.00050548
NM_001163549|0|Plec|-	-0.28644	7.04355	5e-05	0.00050548
NM_201391|0|Plec|-	-0.28644	7.04355	5e-05	0.00050548
NM_010121|0|Eif2ak3|+	0.303026	5.32647	5.02e-05	0.000507334
NR_027446|0|A230072C01Rik|+	-0.7509	1.81961	5.03e-05	0.000507632
NM_201394|0|Plec|-	-0.28629	7.04866	5.04e-05	0.000508718
NM_023138|0|Map2k2|+	-0.233309	6.68526	5.05e-05	0.000508718
NM_201390|0|Plec|-	-0.286244	7.04345	5.06e-05	0.000509525
NM_001161774|0|St3gal3|-	0.551182	2.75561	5.08e-05	0.000511287
NM_026195|0|Atic|+	-0.222286	7.88745	5.09e-05	0.000512771
NM_201393|0|Plec|-	-0.286141	7.04339	5.1e-05	0.000512867
NM_183186|0|Foxn3|-	0.510208	3.02617	5.14e-05	0.00051656
NM_001164203|0|Plec|-	-0.286039	7.04333	5.15e-05	0.000517227
NM_201388|0|Plec|-	-0.286039	7.04333	5.15e-05	0.000517227
NM_201392|0|Plec|-	-0.285946	7.04328	5.15e-05	0.000517227
NM_023279|0|Tubb3|+	-0.260687	6.35531	5.18e-05	0.000519692
NM_028101|0|Jmjd8|+	-0.328023	5.89888	5.2e-05	0.000521377
NM_201387|0|Plec|-	-0.285831	7.04333	5.2e-05	0.000521646
NM_019655|0|Adar|+	-0.257102	6.05236	5.24e-05	0.000525138
NM_021513|0|Thap11|+	-0.282681	5.71033	5.26e-05	0.000526574
NM_001163540|0|Plec|-	-0.285597	7.04499	5.26e-05	0.000526574
NM_201389|0|Plec|-	-0.285597	7.04499	5.26e-05	0.000526574
NM_016908|0|Syt5|-	1.20417	0.538225	5.27e-05	0.000526821
NM_130862|0|Baiap2|+	-0.389613	4.52273	5.28e-05	0.000527924
NM_019488|0|Slc2a8|-	0.448829	3.52299	5.29e-05	0.000528298
NM_025917|0|Use1|+	-0.35976	4.89524	5.29e-05	0.000528298
NM_001163542|0|Plec|-	-0.285446	7.04391	5.31e-05	0.000529348
NM_011117|0|Plec|-	-0.285446	7.04391	5.31e-05	0.000529348
NM_153584|0|BC031353|+	0.693584	2.21606	5.33e-05	0.000531026
NM_138652|0|Atp12a|+	0.856511	1.34104	5.39e-05	0.000537516
NM_177386|0|Sfmbt2|+	-0.331063	4.75056	5.42e-05	0.000539761
NM_011375|0|St3gal5|+	0.547467	2.59571	5.45e-05	0.000543091
NM_011358|0|Srsf2|-	-0.222726	9.79241	5.5e-05	0.000546995
NM_009630|0|Adora2a|+	2.01764	-1.11077	5.54e-05	0.000550674
NM_026079|0|Ikbkap|-	-0.246488	6.92294	5.58e-05	0.000554957
NM_009698|0|Aprt|-	-0.313684	6.86977	5.61e-05	0.000557563
NM_001163641|0|Setdb1|-	-0.224046	7.53034	5.62e-05	0.000557667
NM_173026|0|Zbtb11|+	-0.272153	5.84975	5.62e-05	0.000558173
NM_001146043|0|Gfm2|+	-0.272807	5.68139	5.69e-05	0.00056455
NM_001163642|0|Setdb1|-	-0.223826	7.52958	5.7e-05	0.000564567
NM_018877|0|Setdb1|-	-0.223826	7.52958	5.7e-05	0.000564567
NM_184088|0|Dennd4c|+	0.283953	5.43924	5.72e-05	0.000566168
[truncated: 17,795 more rows]

## Sheet: 2-1 Mosaic
Table S1. edgeR was used to identify differentially expressed genes between 2-1 Mosaic ESCs and conventional ESCs.
GeneID	logFC	logCPM	PValue	FDR
NM_012008|0|Ddx3y|-	3.37487	5.7046	2.71933731471022e-320	5.34648909445177e-316
NM_012011|0|Eif2s3y|+	2.0453	4.91775	2.1e-144	2.06e-140
NM_009484|0|Uty|-	3.54346	3.67705	7.04e-113	4.61e-109
NM_010262|0|Gbx2|-	-0.944945	6.35669	6.59e-44	3.24e-40
NM_029755|0|Calcoco2|-	0.814942	6.74574	6.94e-40	2.73e-36
NM_001100177|0|Calcoco2|-	0.806539	6.56543	1.92e-38	6.29e-35
NM_001100461|0|Pnma5|-	-1.69634	3.11825	3.17e-37	8.89e-34
NM_026640|0|Fam111a|+	-0.864197	5.182	5.23e-31	1.28e-27
NM_033571|0|Fkbp6|-	-1.91921	2.20767	9.86e-31	2.15e-27
NM_016689|0|Aqp3|-	0.653767	6.34044	1.57e-27	3.08e-24
NM_022409|0|Zfp296|+	-0.737805	6.48942	1.72e-27	3.08e-24
NM_001161767|0|Galnt6|-	0.916085	4.86608	6.86e-27	1.04e-23
NM_172451|0|Galnt6|-	0.916085	4.86608	6.86e-27	1.04e-23
NM_001161768|0|Galnt6|-	0.915326	4.86825	9.26e-27	1.22e-23
NM_008740|0|Nsf|-	0.585353	7.42522	9.34e-27	1.22e-23
NM_011806|0|Dmtf1|-	-0.746238	5.56768	5.12e-26	6.29e-23
NM_009528|0|Wnt7b|-	1.44952	2.77538	1.04e-25	1.21e-22
NM_001110327|0|Dmtf1|-	-0.757158	5.50772	1.22e-25	1.33e-22
NM_001033446|0|Gm949|+	0.661043	6.89531	2.16e-25	2.24e-22
NM_001177535|0|Gm4340|+	0.577648	7.0474	3.65e-25	3.58e-22
NM_027288|0|Manba|+	0.557382	7.80429	4.44e-24	4.16e-21
NM_021287|0|Spnb3|+	0.871674	4.52888	5.81e-24	5.19e-21
NM_013602|0|Mt1|+	-0.546242	7.88296	1.54e-23	1.32e-20
NM_001033253|0|Plekhg1|-	0.834686	5.34074	7.61e-23	6.23e-20
NM_028421|0|Zc3hav1|-	0.715889	5.34942	9.39e-23	7.38e-20
NM_001159942|0|Plekhg1|-	0.829237	5.34316	1.85e-22	1.4e-19
NM_028864|0|Zc3hav1|-	0.707555	5.34409	2.22e-22	1.62e-19
NM_001159402|0|Upp1|+	0.523737	7.3987	5.93e-22	4.11e-19
NM_026138|0|6330407J23Rik|+	-0.768844	4.90397	6.06e-22	4.11e-19
NM_001164598|0|Irf2bp2|-	-0.732586	5.33978	8.95e-22	5.86e-19
NM_009477|0|Upp1|+	0.5224	7.35337	1.54e-21	9.75e-19
NM_001159401|0|Upp1|+	0.521487	7.36086	1.8e-21	1.1e-18
NM_199018|0|Stard8|+	0.810951	4.29822	3.92e-21	2.34e-18
NM_001163633|0|Wnt7b|-	1.34393	2.54633	2.1e-19	1.21e-16
NM_001163818|0|Ppp1r10|+	0.529485	6.79484	2.16e-19	1.21e-16
NM_023665|0|D4Wsu53e|+	-0.555508	6.80765	2.68e-19	1.46e-16
NM_175934|0|Ppp1r10|+	0.524682	6.77829	3.8e-19	2.02e-16
NM_001163634|0|Wnt7b|-	1.32629	2.55992	8.6e-19	4.45e-16
NM_010153|0|Erbb3|-	0.765335	4.90025	1.43e-18	7.18e-16
NR_027958|0|D930048N14Rik|+	-1.01629	3.61495	2.13e-18	1.05e-15
NM_009829|0|Ccnd2|-	-0.919929	3.99407	4.04e-18	1.94e-15
NM_174993|0|Fmr1nb|+	-1.07278	3.11994	4.26e-18	1.99e-15
NM_177788|0|Exoc3l|-	-0.703069	4.60144	4.47e-18	2.04e-15
NM_001166619|0|Fmr1nb|+	-1.07307	3.10772	4.74e-18	2.12e-15
NM_001081148|0|Cyp2b23|-	-1.39276	2.30049	8.52e-18	3.72e-15
NM_016783|0|Pgrmc1|+	-0.53779	6.10441	1.02e-17	4.37e-15
NR_036631|0|Zim3|-	1.33745	2.37885	1.56e-17	6.51e-15
NM_001252201|0|Map4k4|+	0.449332	7.3211	3.74e-17	1.53e-14
NM_001111044|0|Serpinh1|-	0.704709	5.65721	5.41e-17	2.17e-14
NM_178414|0|Acsm4|+	1.3386	2.28504	5.69e-17	2.24e-14
NM_001111043|0|Serpinh1|-	0.704359	5.65734	6e-17	2.28e-14
NM_015732|0|Axin2|+	-0.552543	5.58743	6.03e-17	2.28e-14
NM_001166620|0|Fmr1nb|+	-1.0545	2.9822	8.8e-17	3.26e-14
NM_001252202|0|Map4k4|+	0.443344	7.29079	1.02e-16	3.72e-14
NM_001038653|0|Slc16a3|+	0.751547	4.41038	2.02e-16	7.2e-14
NM_009825|0|Serpinh1|-	0.698031	5.66939	2.06e-16	7.22e-14
NM_001252200|0|Map4k4|+	0.43747	7.35602	2.37e-16	8.16e-14
NM_030696|0|Slc16a3|+	0.751799	4.40527	2.69e-16	9.1e-14
NM_008696|0|Map4k4|+	0.436991	7.35172	2.82e-16	9.4e-14
NM_001038654|0|Slc16a3|+	0.752783	4.38318	3.35e-16	1.1e-13
NM_023449|0|Slc9a3r2|-	0.97744	3.5937	3.59e-16	1.16e-13
NM_021323|0|Usp29|+	1.12388	2.86784	3.84e-16	1.22e-13
NM_001085409|0|Steap3|-	0.551181	5.8625	4.91e-16	1.53e-13
NR_040628|0|Gm17066|-	-0.607902	6.04895	5.62e-16	1.73e-13
NM_212483|0|Krt42|-	0.717985	4.35362	7.12e-16	2.15e-13
NM_133186|0|Steap3|-	0.546515	5.84168	1.31e-15	3.89e-13
NM_026929|0|Chac1|+	1.03772	2.86918	1.33e-15	3.9e-13
NM_145575|0|Cald1|+	0.541822	5.4161	1.65e-15	4.79e-13
NM_080448|0|Srgap3|-	1.15851	2.97448	1.7e-15	4.84e-13
NM_028973|0|Lrrc15|-	1.16629	2.7982	2.37e-15	6.66e-13
NM_021278|0|Tmsb4x|-	-0.420071	7.12178	2.52e-15	6.98e-13
NM_009199|0|Slc1a1|+	1.03257	3.17182	2.67e-15	7.3e-13
NM_016919|0|Col5a3|-	1.55847	1.8951	4.1e-15	1.11e-12
NR_003372|0|Gm7904|-	0.72772	4.23418	4.25e-15	1.13e-12
NM_011667|0|Ube1y1|+	1.45228	2.09555	4.6e-15	1.21e-12
NM_009434|0|Phlda2|-	-0.679466	4.90566	5.23e-15	1.35e-12
NM_178280|0|Sall3|-	-0.609435	4.89879	7.82e-15	2e-12
NM_011075|0|Abcb1b|+	0.601137	5.10904	8.66e-15	2.18e-12
NM_001163172|0|Tmem92|-	0.893953	3.33439	9.75e-15	2.4e-12
NM_027450|0|Glipr2|+	0.729095	4.12093	9.77e-15	2.4e-12
NM_139146|0|Satb2|-	0.974804	3.59562	1.93e-14	4.68e-12
NM_010495|0|Id1|+	-0.536119	5.80363	2.03e-14	4.88e-12
NM_011535|0|Tbx3|+	0.428463	8.83402	2.29e-14	5.44e-12
NM_011076|0|Abcb1a|+	-0.634459	4.73921	2.34e-14	5.48e-12
NM_198052|0|Tbx3|+	0.428323	8.83186	2.46e-14	5.68e-12
NM_134082|0|Farp1|+	0.766123	3.80916	2.62e-14	5.99e-12
NM_052994|0|Spock2|+	0.773062	3.89156	3.2e-14	7.22e-12
NM_008594|0|Mfge8|-	0.410649	7.00864	3.62e-14	8.08e-12
NM_133712|0|Klk10|+	1.09328	2.90291	3.86e-14	8.52e-12
NM_019999|0|Pnkd|+	0.81884	4.01574	4.91e-14	1.07e-11
NM_001166648|0|Zfp280c|-	-0.634004	4.62099	5.04e-14	1.09e-11
NM_153532|0|Zfp280c|-	-0.628382	4.62705	5.52e-14	1.18e-11
NM_001166649|0|Zfp280c|-	-0.62985	4.62076	6.38e-14	1.35e-11
NM_001166650|0|Zfp280c|-	-0.645657	4.59341	6.74e-14	1.41e-11
NM_001045489|0|Mfge8|-	0.406858	6.99642	6.94e-14	1.44e-11
NM_010207|0|Fgfr2|-	0.998182	3.15794	7.15e-14	1.46e-11
NM_009574|0|Zic2|+	0.85548	3.87103	7.3e-14	1.48e-11
NM_178703|0|Slc6a1|+	-0.815739	3.82192	7.89e-14	1.58e-11
NM_146001|0|Hip1|-	0.421881	6.67655	9.26e-14	1.84e-11
NM_022435|0|Sp5|+	-0.936396	3.59406	9.86e-14	1.94e-11
NM_001110337|0|Gprc5c|+	0.814825	3.61203	1.25e-13	2.43e-11
NM_008019|0|Fkbp1a|+	-0.44083	7.75895	1.31e-13	2.52e-11
NM_023055|0|Slc9a3r2|-	0.834783	3.91141	1.72e-13	3.29e-11
NM_025890|0|2410004A20Rik|+	0.416266	7.23897	1.78e-13	3.37e-11
NM_001110211|0|Anxa6|-	0.462833	5.88746	2e-13	3.71e-11
NM_013472|0|Anxa6|-	0.462833	5.88746	2e-13	3.71e-11
NM_013545|0|Ptpn6|-	0.664714	4.11137	2.09e-13	3.84e-11
NM_009579|0|Slc30a1|+	-0.441589	6.33368	2.67e-13	4.86e-11
NM_023635|0|Rab27a|+	0.578669	4.80508	2.72e-13	4.91e-11
NM_027884|0|Tns1|-	0.564071	5.43463	2.85e-13	5.1e-11
NM_001042660|0|Smad7|+	0.447308	7.49933	3.19e-13	5.65e-11
NM_001077705|0|Ptpn6|-	0.667149	4.04427	3.69e-13	6.48e-11
NM_182992|0|Mypn|-	0.981886	3.39201	4.21e-13	7.33e-11
NM_001013779|0|Aim2|+	-0.606338	4.58844	4.47e-13	7.71e-11
NM_181404|0|Kank1|+	0.667945	4.11163	4.67e-13	7.98e-11
NM_011374|0|St8sia1|-	0.534669	5.25044	5.04e-13	8.54e-11
NM_001167593|0|Gm4934|+	0.862785	3.21472	5.61e-13	9.43e-11
NM_007408|0|Plin2|-	0.723412	3.8879	6.17e-13	1.03e-10
NM_016809|0|Rbm3|-	-0.661305	4.38255	8.91e-13	1.47e-10
NM_001039090|0|Skil|+	-0.544961	5.93882	1.02e-12	1.68e-10
NM_011386|0|Skil|+	-0.544272	5.94918	1.06e-12	1.72e-10
NM_201601|0|Fgfr2|-	0.980954	3.08502	1.08e-12	1.73e-10
NM_145528|0|Atg13|-	0.419721	6.20464	1.54e-12	2.47e-10
NM_010731|0|Zbtb7a|+	-0.573994	5.34647	1.65e-12	2.62e-10
NM_001113383|0|Gls|-	-0.536198	5.39569	2.14e-12	3.37e-10
NM_001161365|0|Rin3|+	1.07922	3.08636	2.5e-12	3.9e-10
NR_015456|0|D7Ertd715e|-	-0.719584	3.78859	3.7e-12	5.73e-10
NM_009884|0|Cebpg|-	-0.603193	4.71314	3.84e-12	5.89e-10
NM_175628|0|A2m|+	0.790499	3.38618	4.14e-12	6.31e-10
NM_001005510|0|Syne2|+	0.572863	5.07231	4.3e-12	6.51e-10
NM_026662|0|Prps2|-	-0.455376	5.99429	4.54e-12	6.82e-10
NM_007624|0|Cbx3|+	-0.463268	5.86547	4.78e-12	7.11e-10
NM_177620|0|Rin3|+	1.0783	3.16249	5.1e-12	7.54e-10
NM_172989|0|Lpar1|-	0.528008	5.5781	5.98e-12	8.78e-10
NM_029142|0|4930502E18Rik|+	-1.43808	1.68532	6.23e-12	9.08e-10
NM_008047|0|Fstl1|+	-0.53442	5.04998	6.4e-12	9.25e-10
NM_019588|0|Plce1|+	0.836347	3.18582	6.64e-12	9.53e-10
NM_007957|0|Esx1|-	1.87015	1.04887	6.87e-12	9.79e-10
NM_009904|0|Clgn|+	0.674797	3.83761	8.54e-12	1.21e-09
NM_011400|0|Slc2a1|+	0.362024	8.33423	8.72e-12	1.23e-09
NM_153804|0|Plekhg3|+	0.47005	5.42401	9.74e-12	1.36e-09
NM_001080948|0|Larp4|+	-0.393256	7.32447	1.02e-11	1.41e-09
NR_040692|0|Gm10664|-	-0.653267	4.38032	1.32e-11	1.82e-09
NM_010336|0|Lpar1|-	0.521629	5.56881	1.33e-11	1.82e-09
NM_008471|0|Krt19|-	1.63908	1.47625	1.69e-11	2.29e-09
NM_013811|0|Dnahc8|+	-0.559796	5.83821	1.84e-11	2.48e-09
NM_007600|0|Capn1|-	0.517388	4.99278	1.93e-11	2.59e-09
NM_001110504|0|Capn1|-	0.519251	4.98743	2.01e-11	2.68e-09
NM_172994|0|Ppp2r2c|+	0.696188	4.1721	2.32e-11	3.06e-09
NM_009427|0|Tob1|+	-0.490362	5.31822	2.4e-11	3.14e-09
NM_001024526|0|Larp4|+	-0.382542	7.34792	2.87e-11	3.74e-09
NM_018780|0|Sfrp5|-	1.10245	2.4809	3.2e-11	4.14e-09
NM_172799|0|Ttll6|+	1.13828	2.00248	3.44e-11	4.42e-09
NM_001081395|0|Amotl1|-	0.492555	5.55566	3.88e-11	4.95e-09
NR_015505|0|6720401G13Rik|-	-0.558754	4.79538	4.09e-11	5.18e-09
NM_001014761|0|Scn2b|+	-1.30386	1.99125	4.43e-11	5.58e-09
NM_001146123|0|Psap|+	0.338459	7.81605	4.66e-11	5.83e-09
NM_198037|0|Cachd1|+	-0.902784	2.83428	4.68e-11	5.83e-09
NM_001146120|0|Psap|+	0.338176	7.81633	4.82e-11	5.96e-09
NM_001146122|0|Psap|+	0.33805	7.81575	4.88e-11	5.99e-09
NM_027652|0|Ept1|+	-0.443559	5.87354	4.9e-11	5.99e-09
NM_011179|0|Psap|+	0.337671	7.82033	4.98e-11	6.04e-09
NM_011204|0|Ptpn13|+	0.510308	4.7488	5.15e-11	6.18e-09
NM_026313|0|Luc7l3|-	-0.354377	7.2216	5.16e-11	6.18e-09
NM_001146121|0|Psap|+	0.337212	7.82467	5.47e-11	6.5e-09
NM_133971|0|Ankrd10|-	-0.411694	5.94771	5.51e-11	6.5e-09
NM_025330|0|Hsd17b14|+	-0.370854	6.77713	5.52e-11	6.5e-09
NM_194348|0|Atg2a|+	0.384947	6.64695	5.6e-11	6.55e-09
NM_026599|0|Cgnl1|-	0.478924	5.65913	5.71e-11	6.65e-09
NM_001040111|0|Arap1|+	0.546627	4.75631	5.75e-11	6.65e-09
NM_001034896|0|Tmem92|-	0.845386	3.08542	5.93e-11	6.82e-09
NR_030780|0|Ankrd10|-	-0.407578	5.98655	6.3e-11	7.21e-09
NM_001168656|0|Socs2|-	-0.455132	5.44098	6.73e-11	7.65e-09
NM_145581|0|Siglec5|+	1.85817	1.01561	7.16e-11	8.09e-09
NM_020507|0|Tob2|-	-0.487382	4.94408	7.58e-11	8.44e-09
NR_030779|0|Ankrd10|-	-0.407232	5.96866	7.61e-11	8.44e-09
NM_183248|0|Nkx6-2|-	-0.565706	4.52651	7.64e-11	8.44e-09
NM_001004153|0|AU018091|-	0.353612	7.73388	7.64e-11	8.44e-09
NM_007706|0|Socs2|-	-0.452504	5.47066	7.97e-11	8.76e-09
NM_001146124|0|Psap|+	0.335527	7.77043	8.04e-11	8.78e-09
NM_001168657|0|Socs2|-	-0.45608	5.43401	9.13e-11	9.92e-09
NM_001168655|0|Socs2|-	-0.453727	5.43743	9.67e-11	1.04e-08
NM_001014397|0|Gm13154|+	-0.42375	6.94511	9.81e-11	1.05e-08
NM_001004366|0|Scube3|+	0.693638	3.69377	9.82e-11	1.05e-08
NM_172782|0|Nxt2|+	-0.506676	5.10292	1.09e-10	1.16e-08
NM_008826|0|Pfkl|-	0.385261	6.93836	1.19e-10	1.26e-08
NM_145390|0|Tnpo2|+	-0.34696	7.38863	1.24e-10	1.31e-08
NM_175651|0|Cnpy1|-	-0.892586	3.07241	1.35e-10	1.41e-08
NM_001161430|0|Nxt2|+	-0.509469	5.08703	1.36e-10	1.41e-08
NM_008972|0|Ptma|+	-0.37426	9.7612	1.58e-10	1.64e-08
NM_001025365|0|Miip|-	-1.42748	1.4257	1.68e-10	1.73e-08
NM_175367|0|Ston2|-	0.378761	6.61261	1.72e-10	1.77e-08
NM_010142|0|Ephb2|-	0.59743	4.37417	1.74e-10	1.77e-08
NM_008976|0|Ptpn14|+	0.501367	5.31213	1.83e-10	1.85e-08
NM_028772|0|Dmgdh|+	-0.714263	3.64504	1.92e-10	1.94e-08
NM_172705|0|Phf13|-	-0.446732	5.44702	1.95e-10	1.96e-08
NM_001122843|0|Tnpo2|+	-0.343996	7.37393	2.06e-10	2.05e-08
NM_173390|0|Nhsl1|+	0.736223	3.75166	2.36e-10	2.34e-08
NM_001031772|0|Lin28b|-	-0.517572	4.64188	2.64e-10	2.61e-08
NM_172731|0|Fgd5|+	1.00469	2.35696	2.8e-10	2.76e-08
NM_001205330|0|Mtap4|+	0.324845	8.08347	2.87e-10	2.81e-08
NM_001081029|0|4930420K17Rik|+	-1.1456	2.17867	3.11e-10	3.03e-08
NM_145360|0|Idi1|+	-0.415881	6.0669	3.39e-10	3.27e-08
NM_001083894|0|Liph|-	0.633126	4.28916	3.39e-10	3.27e-08
NM_001164806|0|Bend4|-	0.349268	7.32916	3.62e-10	3.47e-08
NM_009196|0|Slc16a1|+	-0.347912	7.18052	3.64e-10	3.47e-08
NM_025863|0|Trim59|-	-0.404795	7.03744	3.68e-10	3.47e-08
NR_028320|0|AU015836|+	0.708137	3.51695	3.68e-10	3.47e-08
NM_016958|0|Krt14|-	2.03344	0.343967	3.69e-10	3.47e-08
NM_008633|0|Mtap4|+	0.322485	8.04632	3.73e-10	3.49e-08
NM_008415|0|Jrk|-	0.568642	4.26546	3.75e-10	3.5e-08
NM_001081195|0|Arid4a|+	-0.450091	5.04205	3.91e-10	3.62e-08
NM_008001|0|Fgd1|+	0.366734	7.11083	4e-10	3.69e-08
NM_010499|0|Ier2|-	-0.344061	7.17519	4.19e-10	3.85e-08
NM_001205332|0|Mtap4|+	0.321781	8.0258	4.3e-10	3.93e-08
NM_199025|0|Zbtb26|-	-0.670866	4.02857	4.68e-10	4.26e-08
NM_001142734|0|Gm8994|+	0.380731	6.12455	4.74e-10	4.3e-08
NM_027373|0|Afap1|+	0.449669	5.10644	4.89e-10	4.41e-08
NR_002700|0|Gm7334|-	-0.842165	2.78734	4.93e-10	4.42e-08
NM_009931|0|Col4a1|-	0.453275	4.99534	5.31e-10	4.74e-08
NM_009538|0|Plagl1|+	-1.45871	1.96097	5.35e-10	4.76e-08
NM_001163592|0|Nhsl1|+	0.726357	3.72558	5.37e-10	4.76e-08
NM_025864|0|Tmem206|+	-0.441642	5.54105	5.44e-10	4.8e-08
NM_008604|0|Mme|+	0.375266	6.42749	6.01e-10	5.28e-08
NM_053108|0|Glrx|+	0.543691	4.60071	6.23e-10	5.45e-08
NM_009770|0|Btg3|-	-0.837692	2.78903	6.5e-10	5.65e-08
NM_199306|0|Wdtc1|-	0.33002	8.11269	7e-10	6.07e-08
NM_019626|0|Cbln1|-	1.07551	2.29636	7.05e-10	6.08e-08
NM_172506|0|Boc|-	1.0984	2.10943	7.23e-10	6.21e-08
NM_016964|0|Stag3|+	-0.536837	4.84515	7.88e-10	6.74e-08
NM_133191|0|Eps8l2|+	0.987368	2.30303	7.92e-10	6.74e-08
NM_028673|0|Zdbf2|+	-0.462604	7.4644	8.61e-10	7.3e-08
NM_001166410|0|Rbm3|-	-0.458275	5.4132	8.9e-10	7.51e-08
NM_028270|0|Aldh1b1|+	0.771797	3.36045	9.51e-10	7.99e-08
NM_008252|0|Hmgb2|+	-0.42647	6.56801	9.87e-10	8.26e-08
NM_010330|0|Emb|+	-0.528958	4.81118	1.04e-09	8.67e-08
NM_026167|0|Klhl13|-	0.336052	8.39473	1.05e-09	8.67e-08
NM_027941|0|Lrrc34|-	-0.502425	4.86949	1.11e-09	9.2e-08
NM_007669|0|Cdkn1a|+	-0.417047	5.57574	1.17e-09	9.56e-08
NM_001166409|0|Rbm3|-	-0.456153	5.41586	1.17e-09	9.56e-08
NM_001166411|0|Rbm3|-	-0.456153	5.41586	1.17e-09	9.56e-08
NM_175551|0|Dido1|-	0.360056	7.49319	1.21e-09	9.78e-08
NM_010197|0|Fgf1|-	1.36159	1.45093	1.21e-09	9.78e-08
NM_001146045|0|Fam169a|+	-0.340668	7.01556	1.22e-09	9.82e-08
NM_153127|0|Mmrn2|+	0.43446	5.24298	1.24e-09	9.95e-08
NM_177733|0|E2f2|+	-0.4363	5.23734	1.32e-09	1.05e-07
NM_146126|0|Sord|+	0.591119	4.06615	1.33e-09	1.06e-07
NM_178362|0|Sorbs1|-	0.761203	3.44517	1.34e-09	1.06e-07
NM_001037134|0|Ccne2|+	-0.527295	4.37969	1.36e-09	1.07e-07
NM_010917|0|Nid1|+	0.325476	7.3954	1.39e-09	1.09e-07
NM_007741|0|Col9a2|+	1.07011	2.1769	1.39e-09	1.09e-07
NM_178446|0|Rbm47|-	0.39183	5.81676	1.43e-09	1.12e-07
NR_045047|0|2810011L19Rik|+	1.40198	1.1957	1.48e-09	1.15e-07
NM_145417|0|Rnpep|-	0.447309	5.27475	1.49e-09	1.15e-07
NM_023842|0|Dsp|+	0.676254	4.05373	1.52e-09	1.17e-07
NM_008630|0|Mt2|+	-0.358507	8.16104	1.62e-09	1.24e-07
NM_031259|0|Nxf2|-	-5.28941	-1.90368	1.75e-09	1.34e-07
NM_207685|0|Elavl2|-	-0.572734	4.25941	1.76e-09	1.34e-07
NM_001100458|0|Fam169a|+	-0.338011	7.02362	1.78e-09	1.35e-07
NM_015798|0|Fbxo15|+	0.372446	7.77976	1.81e-09	1.37e-07
NM_001114386|0|Nedd4l|+	0.482787	4.92038	1.84e-09	1.38e-07
NM_001005868|0|Erbb2ip|-	-0.517956	4.33131	1.85e-09	1.39e-07
NM_001164171|0|Myh6|-	0.956132	2.3472	1.86e-09	1.39e-07
NM_010856|0|Myh6|-	0.956132	2.3472	1.86e-09	1.39e-07
NM_001177883|0|Elavl2|-	-0.56679	4.28755	1.87e-09	1.39e-07
NM_001013368|0|E2f8|-	-0.428915	5.42024	1.9e-09	1.4e-07
NM_028814|0|2810403A07Rik|+	-0.362162	6.32131	1.97e-09	1.45e-07
NM_001159624|0|Rnpep|-	0.44684	5.22414	1.98e-09	1.45e-07
NM_019713|0|Rassf1|+	-0.699194	3.60388	1.99e-09	1.45e-07
NM_021522|0|Usp14|-	-0.380161	7.16992	2.16e-09	1.57e-07
NM_183208|0|Zmiz1|+	0.39771	6.41098	2.21e-09	1.6e-07
NM_001038589|0|Usp14|-	-0.386194	7.11999	2.28e-09	1.65e-07
NM_021563|0|Erbb2ip|-	-0.517334	4.3219	2.33e-09	1.68e-07
NM_010139|0|Epha2|+	-0.330546	7.09182	2.34e-09	1.68e-07
NM_024459|0|Ppp3r1|+	-0.339203	6.68978	2.37e-09	1.7e-07
NM_029835|0|5730590G19Rik|+	0.351896	8.16271	2.46e-09	1.76e-07
NM_177231|0|Arrb1|+	0.644616	3.6834	2.63e-09	1.86e-07
NM_178220|0|Arrb1|+	0.644616	3.6834	2.63e-09	1.86e-07
NM_009830|0|Ccne2|+	-0.522639	4.36774	2.68e-09	1.89e-07
NM_175606|0|Hopx|-	-1.65613	0.493789	2.72e-09	1.91e-07
NM_001081185|0|Flnc|+	0.463445	5.39765	2.76e-09	1.93e-07
NM_001127382|0|Rbm47|-	0.384342	5.81044	2.91e-09	2.03e-07
NM_001159901|0|Hopx|-	-1.59377	0.623689	2.95e-09	2.05e-07
NM_010690|0|Lats1|+	-0.459227	4.82993	3.1e-09	2.14e-07
NR_026976|0|6720401G13Rik|-	-0.574643	4.38987	3.13e-09	2.16e-07
NM_173053|0|Limk2|-	0.392997	5.77121	3.54e-09	2.43e-07
NM_026515|0|2810417H13Rik|+	-0.523636	4.21222	3.59e-09	2.46e-07
NM_139065|0|Rbm47|-	0.382632	5.79575	3.78e-09	2.58e-07
NM_031257|0|Plekha2|-	0.452005	4.99834	3.89e-09	2.65e-07
NM_130878|0|Cdhr1|-	1.34598	1.24928	3.96e-09	2.68e-07
NM_133198|0|Pygl|-	1.26223	1.3573	4.02e-09	2.72e-07
NM_025436|0|Sc4mol|-	-0.481073	5.88565	4.12e-09	2.78e-07
NM_001111099|0|Cdkn1a|+	-0.407035	5.50139	4.14e-09	2.78e-07
NM_011805|0|Dido1|-	-0.353248	6.5017	4.47e-09	2.99e-07
NM_001111107|0|Zfp322a|-	-0.415585	5.52702	4.49e-09	3e-07
NM_031162|0|Cd247|+	-0.707073	3.3508	4.58e-09	3.04e-07
NM_009335|0|Tfap2c|+	0.376793	5.87935	4.59e-09	3.04e-07
NR_027857|0|Nkx6-2|-	-0.494604	4.72549	4.8e-09	3.17e-07
NM_178716|0|Tnpo1|-	-0.334241	7.30624	4.94e-09	3.25e-07
NM_001039509|0|Pnkd|+	0.612527	4.19567	5.13e-09	3.36e-07
NM_001034962|0|Sorbs1|-	0.755411	3.34433	5.15e-09	3.37e-07
NM_172586|0|Zfp322a|-	-0.413909	5.51798	5.18e-09	3.37e-07
NM_001048267|0|Tnpo1|-	-0.331613	7.32761	5.2e-09	3.37e-07
NM_008342|0|Igfbp2|+	0.303871	8.49042	5.21e-09	3.37e-07
NM_009402|0|Pglyrp1|+	-0.987683	2.47519	5.78e-09	3.72e-07
NM_145379|0|Mrgprf|+	2.49707	-0.401644	5.95e-09	3.81e-07
NM_130447|0|Dusp16|-	0.576455	3.96389	5.95e-09	3.81e-07
NM_054041|0|Antxr1|-	1.1346	1.84071	6.01e-09	3.84e-07
NM_172689|0|Ddx58|-	-0.367892	6.30719	6.12e-09	3.9e-07
NM_009542|0|Zfp101|-	-0.696907	3.63388	6.23e-09	3.95e-07
NM_207272|0|Tdpoz4|+	0.843831	2.64115	6.34e-09	4.01e-07
NM_177340|0|Synpo|-	1.83815	0.513684	6.43e-09	4.04e-07
NM_027982|0|Ppm1j|+	-0.566772	4.06514	6.43e-09	4.04e-07
NM_014193|0|Cacna1s|+	0.916912	2.27646	6.64e-09	4.16e-07
NM_198615|0|Mex3d|-	-0.426502	5.3755	6.67e-09	4.16e-07
NM_001034963|0|Sorbs1|-	0.749876	3.34078	7.22e-09	4.49e-07
NM_001159900|0|Hopx|-	-1.56328	0.6019	7.32e-09	4.54e-07
NM_153404|0|Liph|-	0.615654	3.89744	7.36e-09	4.55e-07
NM_001033145|0|1190002N15Rik|-	-0.427465	5.26088	7.82e-09	4.82e-07
NM_023596|0|Slc29a3|-	0.40278	5.66324	7.85e-09	4.82e-07
NM_028913|0|Zfp819|+	0.879265	3.28502	7.97e-09	4.88e-07
NM_172458|0|Zfp871|-	-0.416789	6.6864	8.56e-09	5.23e-07
NM_001034964|0|Sorbs1|-	0.758695	3.33083	8.91e-09	5.42e-07
NM_001081045|0|1700081L11Rik|-	0.314716	7.62943	9.29e-09	5.63e-07
NM_028060|0|Slc35f2|+	-0.41609	5.24399	9.31e-09	5.63e-07
NM_008812|0|Padi2|+	0.890329	2.69494	9.66e-09	5.82e-07
NM_009166|0|Sorbs1|-	0.750664	3.36666	1.01e-08	6.05e-07
NM_001168255|0|Slc45a4|-	0.389153	5.58342	1.03e-08	6.16e-07
NM_194262|0|Arid4b|+	-0.440251	5.01505	1.05e-08	6.26e-07
NM_001177406|0|Gm14431|-	-0.514415	4.22357	1.05e-08	6.26e-07
NM_001177407|0|Gm8898|-	-0.514415	4.22357	1.05e-08	6.26e-07
NM_016673|0|Cntfr|-	-0.703509	3.1173	1.06e-08	6.27e-07
NM_001081023|0|Cacna1s|+	0.908635	2.27552	1.06e-08	6.28e-07
NM_001166251|0|Mgll|+	0.815193	2.62968	1.07e-08	6.28e-07
NM_011790|0|Arih2|-	0.32368	7.05923	1.09e-08	6.4e-07
NM_001042605|0|Cd74|+	0.813868	2.57657	1.1e-08	6.44e-07
NM_001024849|0|Gm14325|-	-0.469003	5.73297	1.12e-08	6.54e-07
NM_001110316|0|Zscan4f|+	0.37633	6.21391	1.15e-08	6.68e-07
NM_008467|0|Kpna4|-	-0.316709	7.17779	1.16e-08	6.71e-07
NM_134079|0|Adk|+	-0.438365	5.16152	1.21e-08	7.01e-07
NM_001136056|0|Cntfr|-	-0.702216	3.14211	1.26e-08	7.28e-07
NM_133737|0|Lancl2|+	-0.476036	5.00013	1.27e-08	7.3e-07
NM_027180|0|Arap1|+	0.50185	4.49054	1.28e-08	7.35e-07
NM_001085374|0|Mcc|-	-0.45332	5.02592	1.34e-08	7.68e-07
NM_001166643|0|Bcas3|+	0.43407	5.3079	1.35e-08	7.69e-07
NM_010718|0|Limk2|-	0.388458	5.66329	1.36e-08	7.72e-07
NM_001040112|0|Arap1|+	0.500318	4.49593	1.39e-08	7.85e-07
NM_008009|0|Fgfbp1|-	-0.709171	3.10668	1.43e-08	8.09e-07
NM_207686|0|Elavl2|-	-0.544321	4.311	1.44e-08	8.11e-07
NM_001004468|0|Tacc2|+	0.388269	5.90923	1.47e-08	8.28e-07
NM_001085373|0|Mcc|-	-0.456195	4.99397	1.48e-08	8.28e-07
NM_008795|0|Cdk18|-	0.609653	4.00891	1.52e-08	8.48e-07
NR_045293|0|D630045M09Rik|-	0.434345	5.25472	1.54e-08	8.53e-07
NM_001164689|0|Gm6710|-	-0.559921	4.04498	1.54e-08	8.53e-07
NM_001081241|0|Fam65a|+	0.440161	4.89741	1.58e-08	8.76e-07
NM_010486|0|Elavl2|-	-0.543308	4.312	1.59e-08	8.76e-07
NM_011861|0|Pacsin1|+	0.804275	2.73691	1.59e-08	8.76e-07
NM_008815|0|Etv4|-	-0.310068	7.45247	1.6e-08	8.79e-07
NM_010202|0|Fgf4|+	-0.307476	7.1973	1.63e-08	8.92e-07
NM_007913|0|Egr1|+	0.839552	2.94212	1.68e-08	9.18e-07
NM_001161624|0|Cdkn1c|-	-0.504575	4.84145	1.75e-08	9.54e-07
NM_001166642|0|Bcas3|+	0.430882	5.31251	1.89e-08	1.02e-06
NM_138681|0|Bcas3|+	0.430882	5.31251	1.89e-08	1.02e-06
NM_009876|0|Cdkn1c|-	-0.502501	4.84025	1.93e-08	1.04e-06
NM_030187|0|Ak7|+	0.52238	4.10308	1.95e-08	1.05e-06
NM_010545|0|Cd74|+	0.807094	2.55518	2.01e-08	1.08e-06
NM_138315|0|Mical1|+	0.460741	4.51582	2.11e-08	1.13e-06
NM_201616|0|Gnas|+	-0.354231	6.17551	2.24e-08	1.2e-06
NM_001159344|0|Casz1|+	0.51508	4.12944	2.28e-08	1.22e-06
NM_001134300|0|8430427H17Rik|-	0.483439	4.40884	2.33e-08	1.24e-06
NM_001081209|0|Prdm14|-	0.489074	4.93667	2.33e-08	1.24e-06
NM_020010|0|Cyp51|-	-0.432527	6.00643	2.4e-08	1.27e-06
NM_001159696|0|Tfap2c|+	0.358651	5.83046	2.46e-08	1.3e-06
NM_011361|0|Sgk1|+	0.298163	8.20587	2.51e-08	1.32e-06
NM_057172|0|Fubp1|+	-0.321885	8.20648	2.54e-08	1.33e-06
NM_031881|0|Nedd4l|+	0.459635	4.78284	2.68e-08	1.4e-06
NM_011844|0|Mgll|+	0.79166	2.63362	2.68e-08	1.4e-06
NM_010143|0|Ephb3|+	0.435635	4.90276	2.73e-08	1.42e-06
NM_009593|0|Abcg1|+	0.800096	2.66151	2.77e-08	1.44e-06
NM_001164433|0|Mical1|+	0.461939	4.41247	2.82e-08	1.46e-06
NM_024428|0|Dpy30|-	-0.438811	5.13569	2.84e-08	1.46e-06
NM_001243041|0|Adk|+	-0.438381	4.98497	2.93e-08	1.51e-06
NM_016750|0|H2afz|+	-0.323218	7.66541	2.96e-08	1.52e-06
NM_001113379|0|Lrrc32|+	3.89283	-1.5881	3.01e-08	1.54e-06
NM_019703|0|Pfkp|-	0.303673	7.23049	3.1e-08	1.58e-06
NM_144880|0|Ppp2r5a|-	-0.399314	6.24182	3.15e-08	1.6e-06
NM_001146224|0|Dpy30|-	-0.439726	5.14889	3.16e-08	1.6e-06
NM_183029|0|Igf2bp2|-	0.314134	6.63226	3.22e-08	1.63e-06
NM_001048054|0|Dusp16|-	0.606866	3.63608	3.33e-08	1.69e-06
NM_001013765|0|Zscan4c|+	0.377663	6.39779	3.53e-08	1.78e-06
NM_145151|0|Crebzf|+	-0.384219	6.49201	3.57e-08	1.79e-06
NM_001081549|0|Rcan1|-	0.53996	4.52965	3.66e-08	1.84e-06
NM_010828|0|Cited2|+	0.374114	6.00057	3.81e-08	1.91e-06
NM_001082485|0|Zfp266|-	-0.388588	5.80398	3.85e-08	1.92e-06
NM_001135019|0|Zfp266|-	-0.388617	5.80351	3.99e-08	1.99e-06
NM_001077510|0|Gnas|+	-0.348645	6.16813	4.05e-08	2.01e-06
NM_001109657|0|Gas7|+	0.719392	2.98894	4.08e-08	2.02e-06
NM_008088|0|Gas7|+	0.719392	2.98894	4.08e-08	2.02e-06
NM_001161849|0|Sgk1|+	0.294832	8.11481	4.31e-08	2.12e-06
NM_145395|0|Duoxa1|-	3.5798	-1.05866	4.36e-08	2.14e-06
NM_001013824|0|Gm5662|-	0.379399	5.90753	4.47e-08	2.19e-06
NM_001161848|0|Sgk1|+	0.294525	8.11004	4.62e-08	2.26e-06
NM_198122|0|Arid4b|+	-0.433733	4.96486	4.62e-08	2.26e-06
NM_145962|0|Pank3|+	-0.335451	6.26703	4.76e-08	2.31e-06
NM_001161850|0|Sgk1|+	0.294796	8.11242	4.76e-08	2.31e-06
NM_001122662|0|Gm2016|+	0.368443	6.15232	4.83e-08	2.34e-06
NM_007444|0|Amd2|-	-0.327322	7.13094	4.85e-08	2.34e-06
NM_009665|0|Amd1|-	-0.327322	7.13094	4.85e-08	2.34e-06
NM_001001980|0|Limch1|+	0.679671	3.28974	4.9e-08	2.35e-06
NM_009123|0|Nkx1-2|-	-1.56909	0.586206	5.05e-08	2.42e-06
NM_001161845|0|Sgk1|+	0.293794	8.11075	5.11e-08	2.44e-06
NM_198096|0|Arap1|+	0.530089	4.13008	5.52e-08	2.63e-06
NM_016811|0|Dgka|-	0.462429	4.44967	5.61e-08	2.67e-06
NM_009776|0|Serping1|-	0.740996	3.40582	5.63e-08	2.68e-06
NM_022000|0|Gnas|+	-0.374267	5.91052	5.76e-08	2.73e-06
NR_003258|0|Gnas|+	-0.376061	5.891	5.79e-08	2.73e-06
NM_145974|0|N4bp3|-	-0.36851	6.18566	5.8e-08	2.73e-06
NM_018807|0|Plagl2|-	-0.434376	4.9793	5.83e-08	2.74e-06
NM_001110338|0|Gprc5c|+	0.817512	2.63505	5.89e-08	2.77e-06
NM_009056|0|Rfx2|-	0.387523	5.81979	6.02e-08	2.82e-06
NM_134063|0|BC016423|-	-0.387133	6.17177	6.03e-08	2.82e-06
NM_027787|0|Rfx2|-	0.387699	5.82485	6.06e-08	2.83e-06
NM_026046|0|Zfp329|-	-0.459267	4.46037	6.54e-08	3.04e-06
NM_029770|0|Unc5b|-	0.35931	5.86782	6.59e-08	3.06e-06
NM_001161847|0|Sgk1|+	0.292239	8.13583	6.79e-08	3.14e-06
NM_001253679|0|Slc7a7|-	-0.350117	5.77252	7.13e-08	3.29e-06
NM_008416|0|Junb|-	-0.452612	5.13474	7.3e-08	3.36e-06
NM_001166249|0|Mgll|+	0.798715	2.53502	7.43e-08	3.41e-06
NM_001034030|0|Limk2|-	0.388669	5.45186	8.02e-08	3.67e-06
NM_178738|0|Prss35|+	0.706424	2.8973	8.05e-08	3.68e-06
NM_001177543|0|0610010B08Rik|-	-0.407501	5.38532	8.31e-08	3.79e-06
NR_040709|0|A930011O12Rik|+	-0.978086	1.92475	8.45e-08	3.85e-06
NM_010295|0|Gclc|+	-0.370344	5.58825	8.62e-08	3.91e-06
NM_025900|0|Dek|-	-0.305398	8.25777	8.75e-08	3.96e-06
NM_010309|0|Gnas|+	-0.368376	5.92501	8.84e-08	3.99e-06
NM_201618|0|Gnas|+	-0.368376	5.92501	8.84e-08	3.99e-06
NM_019974|0|Klk11|+	1.47434	1.41494	8.94e-08	4.02e-06
NM_197987|0|Trim37|+	-0.352688	6.13959	9.05e-08	4.06e-06
NM_053272|0|Dhcr24|+	-0.297637	8.0505	9.29e-08	4.16e-06
NM_028894|0|Lonrf3|+	0.671376	3.25682	9.32e-08	4.16e-06
NM_027195|0|Casz1|+	0.707861	3.37334	9.6e-08	4.28e-06
NM_001253680|0|Slc7a7|-	-0.34747	5.74909	9.69e-08	4.31e-06
NM_019466|0|Rcan1|-	0.558232	4.37093	1.03e-07	4.57e-06
NM_019971|0|Pdgfc|+	-0.683377	3.09229	1.03e-07	4.58e-06
NM_001177373|0|Klk11|+	1.48719	1.37307	1.05e-07	4.62e-06
NM_001100415|0|Gm14430|-	-0.407677	5.38728	1.06e-07	4.65e-06
NM_001101804|0|Gm14434|-	-0.407677	5.38728	1.06e-07	4.65e-06
NR_045287|0|1700097N02Rik|-	-0.528978	3.85874	1.09e-07	4.78e-06
NM_010657|0|Hivep3|+	2.56396	-0.832263	1.09e-07	4.78e-06
NM_008180|0|Gss|-	0.469697	5.12688	1.1e-07	4.8e-06
NM_001146223|0|Dpy30|-	-0.411212	5.19285	1.14e-07	4.95e-06
NM_028995|0|Nipal3|-	0.512587	4.2693	1.14e-07	4.95e-06
NM_001081237|0|Klhdc5|+	-0.509299	3.99743	1.15e-07	5e-06
NM_146096|0|Fam108b|+	-0.426995	4.78832	1.16e-07	5.01e-06
NM_009577|0|Zik1|-	-0.441772	4.352	1.18e-07	5.11e-06
NM_001170849|0|Luc7l2|+	-0.310245	7.0996	1.2e-07	5.18e-06
NM_022004|0|Fxyd6|+	0.368469	5.51967	1.26e-07	5.4e-06
NM_001081212|0|Irs2|-	0.503277	4.37843	1.27e-07	5.45e-06
NM_001243748|0|Rassf1|+	-0.673329	3.4826	1.27e-07	5.46e-06
NM_007804|0|Cux2|-	0.852539	2.42896	1.28e-07	5.47e-06
NM_013454|0|Abca1|-	0.425975	5.41464	1.29e-07	5.49e-06
NM_001001986|0|8430427H17Rik|-	0.462175	4.34039	1.31e-07	5.56e-06
NM_027444|0|Bbx|-	0.327976	6.281	1.31e-07	5.57e-06
NM_010438|0|Hk1|-	0.332604	6.06129	1.33e-07	5.62e-06
NM_001170913|0|Trim66|-	0.955754	2.02405	1.35e-07	5.73e-06
NM_013690|0|Tek|+	0.968608	1.86988	1.36e-07	5.74e-06
NM_147217|0|Gprc5c|+	0.792211	2.67072	1.41e-07	5.95e-06
NM_010244|0|Fv1|+	-3.23008	-1.69977	1.46e-07	6.13e-06
NM_001112715|0|Ifitm1|+	0.577295	3.88323	1.49e-07	6.24e-06
NM_011405|0|Slc7a7|-	-0.3379	5.81045	1.53e-07	6.4e-06
NM_001039081|0|Mier1|+	-0.365047	5.90118	1.57e-07	6.55e-06
NM_198932|0|Pou2f1|-	-0.358604	7.24911	1.59e-07	6.64e-06
NM_010239|0|Fth1|+	-0.27252	8.66033	1.6e-07	6.64e-06
NM_173015|0|Mon1b|+	0.448587	4.62068	1.64e-07	6.82e-06
NM_145532|0|Mall|-	1.80218	0.264645	1.65e-07	6.83e-06
NM_198933|0|Pou2f1|-	-0.358244	7.2491	1.65e-07	6.84e-06
NM_028994|0|Pck2|+	0.405974	5.21728	1.68e-07	6.91e-06
NM_011137|0|Pou2f1|-	-0.358582	7.25088	1.68e-07	6.92e-06
NM_001113353|0|Synj2|+	0.874267	2.16725	1.69e-07	6.94e-06
NM_011107|0|Pla2g1b|+	0.422989	4.82381	1.71e-07	7e-06
NM_001077507|0|Gnas|+	-0.361803	5.91623	1.75e-07	7.12e-06
NM_198934|0|Pou2f1|-	-0.358222	7.25087	1.75e-07	7.12e-06
NM_016789|0|Nptx2|+	-0.353334	5.84191	1.76e-07	7.15e-06
NM_001146000|0|Zfp710|+	0.300212	7.10377	1.78e-07	7.22e-06
NM_001029877|0|Nova2|+	0.498108	4.5064	1.83e-07	7.4e-06
NM_177303|0|Lrrn4|-	0.581992	3.70552	1.89e-07	7.65e-06
NM_033524|0|Spred1|+	-0.326887	6.3062	1.92e-07	7.74e-06
NM_023047|0|Dpysl5|+	0.741653	2.81123	1.92e-07	7.74e-06
NM_001145999|0|Zfp710|+	0.299648	7.10218	1.93e-07	7.75e-06
NM_001033352|0|Klhl21|+	-0.367196	5.82538	1.93e-07	7.75e-06
NM_178357|0|Klf11|+	0.419391	4.75656	1.95e-07	7.81e-06
NM_173364|0|Zfp445|-	-0.29306	7.06538	1.95e-07	7.81e-06
NM_007633|0|Ccne1|-	-0.272605	7.85497	1.96e-07	7.83e-06
NM_001169114|0|B3gnt2|-	-0.395755	5.18091	2.02e-07	8.04e-06
NM_001146100|0|Hk1|-	0.323513	6.10914	2.03e-07	8.06e-06
NM_001003912|0|Arhgef11|+	0.404634	4.78746	2.04e-07	8.08e-06
NM_201529|0|Lmo7|+	0.40175	5.06194	2.07e-07	8.19e-06
NM_001039484|0|Kcnj10|+	1.03449	1.93117	2.34e-07	9.21e-06
NM_181452|0|Fam89b|-	-0.604334	3.39016	2.34e-07	9.21e-06
NM_001098222|0|Bhlhb9|+	-0.383434	5.001	2.35e-07	9.21e-06
NM_198161|0|Bhlhb9|+	-0.383434	5.001	2.35e-07	9.21e-06
NM_020570|0|Xrcc2|-	-0.394304	4.81357	2.38e-07	9.32e-06
NM_027696|0|Mier1|+	-0.358705	5.90419	2.44e-07	9.51e-06
NM_010174|0|Fabp3|+	0.800762	2.44042	2.44e-07	9.51e-06
NM_001081116|0|Arhgef17|-	0.426	5.02973	2.46e-07	9.56e-06
NM_007585|0|Anxa2|+	0.77396	2.38329	2.48e-07	9.64e-06
NM_009932|0|Col4a2|+	0.552047	3.54509	2.61e-07	1.01e-05
NM_175296|0|Mael|-	0.523479	3.96638	2.63e-07	1.02e-05
NM_013850|0|Abca7|+	0.589409	3.74193	2.63e-07	1.02e-05
NM_029745|0|Tbc1d9b|+	0.449143	4.33698	2.64e-07	1.02e-05
NM_001048143|0|Mon1b|+	0.441598	4.60379	2.67e-07	1.03e-05
NM_015734|0|Col5a1|+	0.538669	3.90122	2.7e-07	1.04e-05
NM_027366|0|Ly6g6e|+	0.636541	3.19586	2.74e-07	1.05e-05
NM_011462|0|Spin1|+	-0.287653	6.76035	2.75e-07	1.05e-05
NM_177806|0|Prpf39|+	-0.299634	6.63441	2.81e-07	1.07e-05
NM_001113352|0|Synj2|+	0.860735	2.14447	2.82e-07	1.08e-05
NM_008691|0|Nefm|-	-1.23081	0.924414	2.89e-07	1.1e-05
NM_001033472|0|A830080D01Rik|+	-0.355536	6.0719	2.92e-07	1.11e-05
NM_001164528|0|Ildr2|+	1.35111	0.797101	3.03e-07	1.15e-05
NM_138956|0|Rassf3|-	-0.367555	5.32986	3.09e-07	1.17e-05
NM_010832|0|Msl3|-	-0.980276	2.01431	3.12e-07	1.18e-05
NM_021539|0|Wsb2|+	-0.335281	5.99075	3.13e-07	1.18e-05
NM_001081088|0|Lrp2|-	0.625264	5.07671	3.23e-07	1.21e-05
NM_010421|0|Hexa|+	0.366588	5.13821	3.28e-07	1.23e-05
NM_001170912|0|Trim66|-	0.928703	2.03091	3.32e-07	1.24e-05
NM_181853|0|Trim66|-	0.928703	2.03091	3.32e-07	1.24e-05
NM_001013811|0|Fam169b|+	0.510409	3.87923	3.42e-07	1.28e-05
NM_133769|0|Cyfip2|-	0.524052	4.00482	3.5e-07	1.3e-05
NM_001033219|0|Slc45a4|-	0.329891	5.75	3.82e-07	1.42e-05
NM_146156|0|Pdik1l|-	-0.470132	4.06858	3.83e-07	1.42e-05
NM_026456|0|Tceb1|-	-0.380748	5.21596	3.87e-07	1.43e-05
NM_011896|0|Spry1|+	-0.482103	4.15705	4.05e-07	1.5e-05
NM_009873|0|Cdk6|+	-0.470938	4.30845	4.06e-07	1.5e-05
NM_148924|0|Zfp263|+	-0.465305	5.05989	4.06e-07	1.5e-05
NM_001177543|0|0610010B08Rik|+	-0.370711	5.38956	4.23e-07	1.55e-05
NM_025541|0|Asf1a|+	-0.375148	5.68702	4.31e-07	1.58e-05
NM_009328|0|Tcf15|+	-0.361749	5.91989	4.33e-07	1.58e-05
NM_001100415|0|Gm14430|+	-0.370291	5.38764	4.35e-07	1.59e-05
NM_001101804|0|Gm14434|+	-0.370291	5.38764	4.35e-07	1.59e-05
NM_177611|0|Psd4|+	0.789224	2.47653	4.36e-07	1.59e-05
NM_013922|0|Zfp354c|-	-0.55089	4.0404	4.39e-07	1.6e-05
NM_001163030|0|Cd97|-	0.326268	6.14469	4.46e-07	1.62e-05
NM_023166|0|Fam89b|-	-0.594144	3.37853	4.52e-07	1.63e-05
NM_001081127|0|Adamts14|-	0.516577	3.72069	4.52e-07	1.63e-05
NM_001080813|0|Rab11fip1|-	0.385924	5.05298	4.67e-07	1.68e-05
NM_001252459|0|Cyfip2|-	0.51994	4.00134	4.67e-07	1.68e-05
NM_001159593|0|Slc20a1|+	-0.340929	5.61819	4.68e-07	1.68e-05
NM_007599|0|Capg|+	0.566711	3.52444	4.96e-07	1.78e-05
NM_172592|0|Srek1|-	-0.326679	5.79356	5.04e-07	1.81e-05
NM_181274|0|Zfp869|-	-0.647095	3.3979	5.08e-07	1.81e-05
NM_177846|0|Lcmt2|-	0.440285	4.51952	5.08e-07	1.81e-05
NM_181395|0|Pxdn|+	0.608244	3.59653	5.27e-07	1.88e-05
NM_001081102|0|Whsc1|+	-0.328217	5.87423	5.39e-07	1.92e-05
NM_010112|0|Efs|-	0.616926	3.73	5.41e-07	1.92e-05
NM_008484|0|Lamb3|+	1.36114	0.960728	5.49e-07	1.94e-05
NM_008609|0|Mmp15|+	0.698892	2.71314	5.62e-07	1.99e-05
NM_007542|0|Bgn|+	1.50882	0.665506	5.67e-07	2e-05
NM_172298|0|Tshz3|+	1.0342	1.74294	5.68e-07	2e-05
NM_008046|0|Fst|-	-1.15634	1.32263	5.69e-07	2e-05
NM_172652|0|4632411B12Rik|-	-0.347262	5.58112	5.71e-07	2e-05
NM_001142410|0|Gm14124|+	-0.387374	5.53722	5.73e-07	2.01e-05
NM_175231|0|Whsc1|+	-0.327168	5.87365	5.9e-07	2.06e-05
NR_027375|0|Ythdf3|+	-0.278011	7.44506	5.94e-07	2.07e-05
NM_009242|0|Sparc|-	0.260184	8.17101	5.99e-07	2.09e-05
NM_153122|0|Oplah|-	0.654078	3.31158	6e-07	2.09e-05
NM_015772|0|Sall2|-	0.681279	2.73908	6.1e-07	2.12e-05
NM_207255|0|Zfp532|+	-0.320222	7.00593	6.28e-07	2.18e-05
NM_008825|0|Pfkfb2|-	-0.497087	3.81529	6.31e-07	2.18e-05
NM_212450|0|Ctdspl2|+	-0.380941	5.27327	6.43e-07	2.22e-05
NM_001042534|0|Capg|+	0.563933	3.53032	6.48e-07	2.23e-05
NM_175433|0|Zfp710|+	0.290894	7.10689	6.48e-07	2.23e-05
NM_011925|0|Cd97|-	0.322776	6.16959	6.5e-07	2.24e-05
NM_001177464|0|Zfp516|+	0.352994	5.61171	6.71e-07	2.3e-05
NM_175007|0|Amph|+	0.516641	3.7398	6.75e-07	2.31e-05
NM_019796|0|Syncrip|-	-0.257186	8.29505	6.84e-07	2.34e-05
NM_028410|0|Prkrir|+	-0.313132	6.29901	6.95e-07	2.37e-05
NM_001252460|0|Cyfip2|-	0.513437	4.01365	6.97e-07	2.37e-05
NM_001145919|0|Ythdf3|+	-0.276363	7.44154	6.98e-07	2.37e-05
NM_001039965|0|Zfp869|-	-0.624708	3.39994	7.02e-07	2.38e-05
NM_001039967|0|Zfp869|-	-0.624708	3.39994	7.02e-07	2.38e-05
NM_148942|0|Serpinb6c|-	0.878352	2.09522	7.03e-07	2.38e-05
NM_009771|0|Btrc|+	0.361015	5.15843	7.16e-07	2.42e-05
NM_172677|0|Ythdf3|+	-0.275843	7.44185	7.21e-07	2.43e-05
NM_001146350|0|Eng|+	0.375155	5.41601	7.27e-07	2.45e-05
NM_183033|0|Zfp516|+	0.352552	5.61146	7.3e-07	2.45e-05
NM_008261|0|Hnf4a|+	0.682572	2.90004	7.3e-07	2.45e-05
NM_022563|0|Ddr2|-	0.552499	3.9727	7.34e-07	2.46e-05
NR_024325|0|9130024F11Rik|+	1.20746	1.02016	7.44e-07	2.49e-05
NM_021284|0|Kras|-	-0.291127	6.37796	7.45e-07	2.49e-05
NM_016888|0|B3gnt2|-	-0.389521	5.25473	7.55e-07	2.52e-05
NM_134077|0|Rbm26|-	-0.268306	7.57158	7.61e-07	2.53e-05
NM_007688|0|Cfl2|-	-0.388487	5.20577	7.66e-07	2.54e-05
NM_026820|0|Ifitm1|+	0.553715	3.76206	7.67e-07	2.54e-05
NM_175543|0|Rab11fip4|+	0.541932	4.27838	7.78e-07	2.58e-05
NM_020258|0|Slc37a2|-	0.944446	1.85677	7.8e-07	2.58e-05
NM_015731|0|Atp9a|-	0.456826	4.14845	7.87e-07	2.6e-05
NM_026632|0|Rpa3|-	-0.56389	3.40409	8.07e-07	2.66e-05
NM_019562|0|Uchl5|+	-0.30666	6.11695	8.09e-07	2.66e-05
NM_001110100|0|Banp|+	0.375256	4.79432	8.21e-07	2.69e-05
NM_001037758|0|Btrc|+	0.358542	5.17676	8.49e-07	2.78e-05
NM_010404|0|Hap1|-	-0.311105	6.05554	8.55e-07	2.8e-05
NM_016812|0|Banp|+	0.373394	4.802	8.66e-07	2.83e-05
NM_001244916|0|Sall2|-	0.663358	2.7634	8.77e-07	2.86e-05
NM_001081073|0|Cep76|-	-0.348676	5.28598	9.25e-07	3.01e-05
NM_001177568|0|Gm14420|+	-0.419404	4.61027	9.32e-07	3.03e-05
NM_001145960|0|Slc37a2|-	0.938381	1.85864	9.33e-07	3.03e-05
NM_177981|0|Hap1|-	-0.321521	5.83709	9.36e-07	3.03e-05
NM_020590|0|Gabarapl1|+	-0.490199	4.0624	9.37e-07	3.03e-05
NM_019578|0|Extl1|-	0.478227	3.8346	9.52e-07	3.07e-05
NM_011567|0|Tead4|-	0.378451	4.82067	9.57e-07	3.08e-05
NM_001013028|0|AI597468|+	-0.352638	5.32265	9.72e-07	3.13e-05
NM_172525|0|Arhgap29|+	0.396433	4.97959	9.75e-07	3.13e-05
NM_016792|0|Txnl1|-	-0.276864	7.08005	9.79e-07	3.14e-05
NM_007932|0|Eng|+	0.370335	5.40287	9.8e-07	3.14e-05
NM_019984|0|Tgm1|-	0.333623	5.68671	9.86e-07	3.15e-05
NM_145150|0|Prc1|+	-0.303831	6.24672	9.99e-07	3.19e-05
NM_009752|0|Glb1|+	0.360923	5.29151	1e-06	3.19e-05
NM_016982|0|Vpreb1|-	1.83912	-0.141752	1e-06	3.19e-05
NM_001159866|0|Uchl5|+	-0.304554	6.11027	1.01e-06	3.2e-05
NM_007658|0|Cdc25a|+	-0.256105	7.31959	1.02e-06	3.22e-05
NM_001033212|0|Rprml|+	2.38959	-0.766684	1.03e-06	3.25e-05
NM_001146348|0|Eng|+	0.369885	5.40225	1.04e-06	3.27e-05
NR_033562|0|Gm1995|+	0.444827	4.31959	1.05e-06	3.32e-05
NM_176836|0|Fam76b|+	-0.345563	5.51736	1.05e-06	3.32e-05
NM_001110807|0|Capn12|+	-0.494713	6.05696	1.07e-06	3.37e-05
NM_019417|0|Pdlim4|-	1.74196	0.488821	1.07e-06	3.37e-05
NM_207633|0|Yipf6|+	-0.409871	4.56562	1.09e-06	3.41e-05
NM_009113|0|S100a13|+	1.12069	1.47602	1.09e-06	3.42e-05
NR_045576|0|Plk4|+	-0.357082	5.29038	1.13e-06	3.52e-05
NM_008486|0|Anpep|-	0.399269	4.59262	1.13e-06	3.52e-05
NM_001134459|0|Prickle2|-	0.902677	1.9097	1.15e-06	3.6e-05
NM_007782|0|Csf3r|+	2.13514	-0.436619	1.16e-06	3.61e-05
NR_045561|0|Csf3r|+	2.13514	-0.436619	1.16e-06	3.61e-05
NM_027897|0|Rhpn2|+	0.400806	4.52642	1.16e-06	3.61e-05
NM_011708|0|Vwf|+	1.00144	2.13844	1.17e-06	3.63e-05
NM_001163031|0|Cd97|-	0.316978	6.06905	1.18e-06	3.63e-05
NM_001033536|0|Rfx7|+	-0.32799	6.7804	1.18e-06	3.65e-05
NM_001081146|0|Prickle2|-	0.899974	1.90797	1.22e-06	3.74e-05
NM_001134461|0|Prickle2|-	0.899974	1.90797	1.22e-06	3.74e-05
NM_001033189|0|C77080|-	-0.264303	7.32845	1.22e-06	3.74e-05
NR_033707|0|Zscan4a|-	0.326104	6.16952	1.23e-06	3.78e-05
NM_198861|0|BC046404|-	0.862883	1.8822	1.24e-06	3.8e-05
NM_028722|0|Msl1|+	-0.351694	5.02884	1.25e-06	3.82e-05
NM_001080979|0|Tead4|-	0.376952	4.77896	1.26e-06	3.86e-05
NM_001243762|0|Clcn5|-	0.419424	4.23076	1.28e-06	3.92e-05
NM_001163029|0|Cd97|-	0.314949	6.07069	1.3e-06	3.94e-05
NM_011495|0|Plk4|+	-0.354859	5.29204	1.32e-06	4e-05
NM_178782|0|Bcorl1|+	0.444082	4.29154	1.32e-06	4e-05
NM_001034906|0|Trim43a|+	1.43758	0.692531	1.32e-06	4e-05
NM_001001984|0|Kdm2a|-	-0.277108	6.77253	1.34e-06	4.04e-05
NM_145078|0|2610305D13Rik|-	-0.36397	7.65349	1.34e-06	4.04e-05
NM_030887|0|Jdp2|+	1.02366	1.41607	1.35e-06	4.07e-05
NR_027934|0|Sgsm1|-	0.79562	2.51688	1.39e-06	4.18e-05
NM_175563|0|Prr11|-	-0.391465	5.50711	1.44e-06	4.33e-05
NM_001114174|0|Fam189a2|-	0.78803	2.28337	1.44e-06	4.33e-05
NM_028127|0|Frmd6|+	0.385195	4.84456	1.48e-06	4.44e-05
NM_172476|0|Tmc7|-	0.89929	1.78258	1.5e-06	4.49e-05
NM_011175|0|Lgmn|-	0.405332	4.58386	1.55e-06	4.64e-05
NM_001039042|0|Klk13|+	1.92556	-0.219471	1.56e-06	4.65e-05
NM_015797|0|Fbxo6|-	0.39648	4.907	1.6e-06	4.76e-05
NM_028132|0|Pgm2|+	0.621206	3.17629	1.6e-06	4.77e-05
NM_019650|0|Gosr2|-	0.280193	7.05688	1.62e-06	4.8e-05
NM_016691|0|Clcn5|-	0.41822	4.18477	1.65e-06	4.88e-05
NM_001161802|0|Zscan4e|-	0.324406	5.86346	1.68e-06	4.96e-05
NM_026391|0|Ppp2r2d|+	-0.270199	6.60019	1.68e-06	4.96e-05
NM_001081249|0|Vcan|-	0.41337	5.02892	1.68e-06	4.96e-05
NM_178798|0|Slc7a6|+	-0.467208	4.5707	1.7e-06	5e-05
NM_133213|0|Xpnpep2|+	1.14369	0.990962	1.7e-06	5e-05
NM_001110252|0|Hpn|-	0.864253	1.86737	1.71e-06	5.02e-05
NM_173169|0|Plk4|+	-0.351718	5.28489	1.75e-06	5.14e-05
NM_138756|0|Slc25a36|-	-0.295642	6.55083	1.77e-06	5.2e-05
NM_010636|0|Klf12|-	-0.451297	4.34232	1.78e-06	5.2e-05
NM_001161714|0|Tgm1|-	0.329593	5.73165	1.83e-06	5.35e-05
NM_020604|0|Jph1|-	-0.995146	1.38707	1.84e-06	5.36e-05
NM_201371|0|Prmt8|-	0.944031	1.6237	1.85e-06	5.4e-05
NM_001197046|0|Fgfr1op|+	-0.333705	5.50742	1.9e-06	5.53e-05
NM_021480|0|Tdh|-	-0.306968	6.3048	1.95e-06	5.65e-05
NM_001146222|0|Dpy30|-	-0.375983	5.26336	1.98e-06	5.72e-05
NM_172911|0|D8Ertd82e|+	0.648462	2.99479	1.98e-06	5.72e-05
NM_016669|0|Crym|-	0.842328	2.30416	2.01e-06	5.81e-05
NM_181419|0|Zfp599|-	-0.364975	4.70783	2.02e-06	5.84e-05
NM_021921|0|Mapk8ip2|+	0.640588	3.03682	2.04e-06	5.87e-05
NM_013835|0|Trove2|-	-0.337383	5.833	2.04e-06	5.88e-05
NM_201230|0|Fgfr1op|+	-0.33216	5.50352	2.05e-06	5.89e-05
NM_001161715|0|Tgm1|-	0.328878	5.7426	2.05e-06	5.89e-05
NM_011804|0|Creg1|+	0.497777	3.80815	2.07e-06	5.92e-05
NM_016780|0|Itgb3|+	0.769629	2.3282	2.08e-06	5.94e-05
NM_001205052|0|Jdp2|+	1.01473	1.41118	2.09e-06	5.98e-05
NM_009721|0|Atp1b1|-	-0.269861	6.83876	2.1e-06	5.99e-05
NM_008378|0|Impact|+	-0.273801	7.27925	2.15e-06	6.12e-05
NM_001205053|0|Jdp2|+	1.01683	1.3947	2.15e-06	6.13e-05
NM_001077712|0|Stag2|+	-0.322174	6.15342	2.17e-06	6.17e-05
NM_001164689|0|Gm6710|+	-0.514752	4.06905	2.2e-06	6.25e-05
NR_028278|0|Gm8801|+	0.467938	3.7831	2.24e-06	6.36e-05
NM_001163794|0|Pdik1l|-	-0.447515	4.02286	2.25e-06	6.37e-05
NM_172718|0|Sgsm1|-	0.747098	2.61956	2.26e-06	6.37e-05
NM_021465|0|Stag2|+	-0.322691	6.16334	2.27e-06	6.4e-05
NM_133932|0|Tada3|-	0.333747	5.50836	2.27e-06	6.4e-05
NR_030669|0|1700034H15Rik|-	-0.497802	3.80187	2.27e-06	6.4e-05
NM_029423|0|Rab11fip1|-	0.399083	4.69084	2.29e-06	6.43e-05
NM_172261|0|Ppp1r9b|+	0.347277	5.87229	2.31e-06	6.49e-05
NM_009460|0|Sumo1|-	-0.287341	6.56239	2.33e-06	6.52e-05
NM_001081230|0|Mtap9|+	-0.450776	4.21887	2.35e-06	6.57e-05
NM_206856|0|Tacc2|+	0.341436	5.66494	2.36e-06	6.6e-05
NM_007419|0|Adrb1|+	-1.08707	1.02951	2.37e-06	6.61e-05
NM_001134460|0|Prickle2|-	0.824508	1.9749	2.4e-06	6.67e-05
NM_001141965|0|Naa20|+	-0.43484	4.23976	2.43e-06	6.75e-05
NM_029749|0|Usp42|-	-0.344958	5.06987	2.43e-06	6.76e-05
NM_011586|0|Myo18a|+	0.322066	6.06896	2.46e-06	6.83e-05
NM_026425|0|Naa20|+	-0.434597	4.24116	2.49e-06	6.89e-05
NM_178365|0|Pacsin1|+	0.910164	2.18078	2.56e-06	7.07e-05
NM_007486|0|Arhgdib|-	0.403664	4.76734	2.6e-06	7.17e-05
NM_009369|0|Tgfbi|+	0.611189	2.88681	2.77e-06	7.63e-05
NM_001033300|0|Gmps|+	-0.262971	7.08816	2.8e-06	7.72e-05
NM_001162970|0|Aim1l|+	0.557755	3.54142	2.81e-06	7.74e-05
NM_019389|0|Vcan|-	0.402488	4.90613	2.82e-06	7.74e-05
NM_008281|0|Hpn|-	0.851271	1.85883	2.84e-06	7.8e-05
NM_009382|0|Thy1|+	0.451833	4.21458	2.88e-06	7.89e-05
NM_001099308|0|Gm14391|-	-0.555839	3.4957	2.9e-06	7.94e-05
NM_026323|0|Wfdc2|+	0.588839	3.65582	2.94e-06	8.03e-05
NM_001145959|0|Ndrg2|-	0.53134	3.25764	2.95e-06	8.03e-05
NM_013864|0|Ndrg2|-	0.53134	3.25764	2.95e-06	8.03e-05
NM_001081417|0|Chd7|+	-0.405901	4.6989	2.97e-06	8.09e-05
NM_001039231|0|Zfp951|-	0.426464	5.3231	3.01e-06	8.16e-05
NM_080467|0|Atp6v0a4|-	1.69126	0.681781	3.04e-06	8.25e-05
NM_010282|0|Ggps1|-	-0.499814	3.6389	3.05e-06	8.27e-05
NM_009032|0|Rbm4|-	-0.381806	4.8315	3.14e-06	8.5e-05
NM_008091|0|Gata3|-	1.07703	1.58813	3.21e-06	8.67e-05
NM_001033331|0|Gas2l3|-	-0.331975	5.18409	3.3e-06	8.89e-05
NM_001079876|0|Gas2l3|-	-0.331975	5.18409	3.3e-06	8.89e-05
NM_027324|0|Sfxn1|+	-0.273468	6.75077	3.39e-06	9.12e-05
NM_001081302|0|Trio|-	0.356823	4.78272	3.49e-06	9.37e-05
NM_001163704|0|Fbxo6|-	0.387307	4.89684	3.59e-06	9.63e-05
NM_201373|0|Trim56|-	1.001	1.63497	3.65e-06	9.79e-05
NM_010863|0|Myo1b|-	0.321536	5.38299	3.68e-06	9.86e-05
NM_001161817|0|Myo1b|-	0.320503	5.39952	3.79e-06	0.000101198
NM_028157|0|Fam75d3|-	0.556404	3.09019	3.84e-06	0.000102519
NM_172962|0|Ddr1|-	0.383412	4.75641	3.92e-06	0.00010432
NM_008958|0|Ptch2|+	-0.394496	4.35727	3.93e-06	0.000104619
NM_008321|0|Id3|+	0.334601	5.76923	3.95e-06	0.000104981
NM_172892|0|Slc13a4|-	1.19214	0.952899	4.1e-06	0.000108633
NM_001198833|0|Ddr1|-	0.381261	4.80609	4.1e-06	0.000108633
NM_001024617|0|Inpp4b|+	1.61917	0.178574	4.14e-06	0.000109504
NM_001109745|0|Cnbp|-	-0.239737	9.6257	4.17e-06	0.000110182
NM_001109746|0|Cnbp|-	-0.239718	9.62566	4.18e-06	0.000110182
NM_001033321|0|Tmem231|-	0.346398	5.34923	4.32e-06	0.000113899
NM_001136076|0|P4ha2|+	0.654271	3.02801	4.33e-06	0.000113987
NM_001252587|0|Zmynd8|-	-0.326643	5.47767	4.34e-06	0.000114197
NM_011319|0|Sars|-	0.260061	7.44275	4.36e-06	0.000114411
NM_177782|0|Prex1|-	0.624848	2.75578	4.37e-06	0.000114642
NM_009667|0|Ampd3|+	0.653758	3.09043	4.39e-06	0.000115027
NM_023128|0|Palm|+	0.472228	3.96838	4.41e-06	0.000115194
NM_001204979|0|Sars|-	0.259552	7.44132	4.45e-06	0.00011622
NM_010089|0|Usp17l5|+	0.585474	3.35246	4.5e-06	0.000117236
NM_011031|0|P4ha2|+	0.657813	3.00934	4.5e-06	0.000117236
NM_001039474|0|Tcerg1|+	-0.236413	8.01898	4.55e-06	0.000118436
NM_001099297|0|Duox1|+	0.875597	1.86019	4.75e-06	0.000123448
NM_021314|0|Tacc2|+	0.330686	5.62398	4.76e-06	0.000123525
NM_033144|0|Sept8|+	0.386716	4.85447	4.77e-06	0.000123555
NM_001081028|0|Sipa1l3|-	0.329041	5.8537	4.89e-06	0.000126519
NM_011668|0|Ube3a|+	-0.257041	6.89136	4.99e-06	0.000128799
NM_001161747|0|Palm|+	0.472355	3.96304	5.04e-06	0.00013013
NM_001024205|0|Nufip2|+	-0.267955	8.17057	5.06e-06	0.000130484
NM_001033272|0|Spata13|+	0.474285	3.83095	5.09e-06	0.000130946
NM_019413|0|Robo1|+	0.329721	5.34215	5.1e-06	0.000130976
NM_030706|0|Trim2|-	-0.375957	5.08166	5.16e-06	0.000132412
NM_172977|0|Gtf3c4|-	-0.258513	6.78393	5.23e-06	0.000134108
NM_001130419|0|Hpca|-	0.824069	2.00961	5.28e-06	0.000134915
NM_010471|0|Hpca|-	0.824069	2.00961	5.28e-06	0.000134915
NM_001253759|0|Enox1|+	-0.342358	5.12612	5.33e-06	0.000136069
NM_001145886|0|Tiam1|-	0.340316	5.04033	5.34e-06	0.000136069
NM_001168578|0|Tceal8|-	-0.299672	6.25959	5.34e-06	0.000136069
NM_183250|0|Ccdc72|-	-0.399394	4.9006	5.35e-06	0.000136069
NM_025703|0|Tceal8|-	-0.299525	6.25749	5.38e-06	0.000136775
NM_001166033|0|Gtf3c4|-	-0.258129	6.78565	5.46e-06	0.000138478
NM_177610|0|Duox2|-	1.90445	-0.587522	5.54e-06	0.000140289
NM_001159537|0|Adcy3|+	0.460164	3.75456	5.63e-06	0.000142338
NM_207205|0|Igsf3|+	0.37678	4.83978	5.78e-06	0.00014598
NM_025965|0|Ssr1|-	-0.24643	7.40631	5.8e-06	0.000146203
NM_007584|0|Ddr1|-	0.377758	4.78647	5.8e-06	0.000146203
NM_013493|0|Cnbp|-	-0.235543	9.64659	5.81e-06	0.000146203
NM_011461|0|Spic|-	1.00925	1.47764	5.87e-06	0.000147486
NM_172813|0|Enox1|+	-0.340976	5.12266	5.88e-06	0.000147584
NM_010930|0|Nov|+	1.2674	0.925045	5.89e-06	0.000147584
NM_001200013|0|1700013H16Rik|-	-1.69596	0.0930394	5.92e-06	0.000148373
NM_001159536|0|Adcy3|+	0.458762	3.75125	5.97e-06	0.00014921
NM_028932|0|Eaf1|+	-0.253166	7.03257	5.99e-06	0.000149739
NM_031183|0|Sp6|+	-0.685346	2.36867	6.01e-06	0.00014988
NM_007544|0|Bid|-	-0.335279	5.33504	6.01e-06	0.00014988
NM_172467|0|Zc3hav1l|-	0.316595	5.66315	6.06e-06	0.000150777
NM_001198831|0|Ddr1|-	0.376957	4.78601	6.07e-06	0.000150888
NM_001109975|0|Synpo|-	1.80819	-0.277085	6.12e-06	0.000151974
NM_010344|0|Gsr|+	-0.287617	6.33408	6.2e-06	0.000153605
NM_009384|0|Tiam1|-	0.338294	5.04214	6.2e-06	0.000153605
NM_012055|0|Asns|-	0.247352	8.36374	6.28e-06	0.000155156
NM_027435|0|Atad2|-	-0.251239	7.19407	6.28e-06	0.000155156
NM_023627|0|Isyna1|+	-0.247667	7.62695	6.31e-06	0.000155754
NM_172622|0|Trerf1|+	0.399984	4.42018	6.36e-06	0.000156735
NM_001243903|0|Gm14322|+	-0.342464	4.99871	6.44e-06	0.000158359
NM_001163007|0|Tnik|+	0.67001	2.55006	6.46e-06	0.000158549
NM_026910|0|Tnik|+	0.67001	2.55006	6.46e-06	0.000158549
NM_030014|0|Hook1|+	-0.284855	6.06461	6.48e-06	0.000158857
NM_001252506|0|St6gal1|+	0.617991	2.65282	6.61e-06	0.000161853
NM_153459|0|Dusp7|+	-0.440505	4.06997	6.64e-06	0.000162478
NM_009497|0|Vamp2|+	-0.506393	3.34681	6.67e-06	0.000162823
NM_025824|0|Bzw1|+	-0.262771	7.96421	6.68e-06	0.000163059
NM_009337|0|Tcl1|-	0.349395	5.81054	6.8e-06	0.000165613
NM_026304|0|l7Rn6|-	-0.379131	4.81911	6.85e-06	0.000166653
NM_001033962|0|Ube3a|+	-0.252942	6.88117	6.92e-06	0.00016816
NM_011465|0|Spna1|+	-0.682498	2.55069	6.94e-06	0.000168409
NM_198619|0|Zfp933|-	-0.470431	3.59312	6.98e-06	0.000169183
NM_145521|0|Ppapdc3|+	1.89613	-0.690055	7e-06	0.000169578
NM_012048|0|Polk|-	-0.441947	4.30528	7.05e-06	0.000170518
NM_001163705|0|Fbxo6|-	0.374468	4.87905	7.13e-06	0.000172159
NR_003647|0|Gm5039|-	0.38872	4.61275	7.21e-06	0.000173869
NM_008512|0|Lrp1|-	0.368585	6.28473	7.22e-06	0.000173974
NM_146035|0|Mgat2|+	-0.331323	5.76017	7.31e-06	0.000175887
NM_026740|0|Slc46a1|+	0.391557	4.34246	7.33e-06	0.00017606
NM_029219|0|Rnf19b|+	0.311169	5.79707	7.34e-06	0.000176153
NM_033217|0|Ngfr|-	0.307688	5.73764	7.39e-06	0.000177246
NM_001163706|0|Fbxo6|-	0.3747	4.87129	7.51e-06	0.000179836
NM_001100591|0|Rc3h2|-	-0.365753	5.93454	7.61e-06	0.00018211
NM_011299|0|Rps6ka2|+	0.373879	4.41451	7.63e-06	0.000182227
NM_001111145|0|Gm514|+	1.10899	1.27933	7.65e-06	0.000182375
NM_001163008|0|Tnik|+	0.668	2.54576	7.66e-06	0.000182375
NM_009466|0|Ugdh|-	-0.359709	4.61835	7.66e-06	0.000182375
NM_001163707|0|Fbxo6|-	0.374377	4.87221	7.67e-06	0.000182396
NM_028149|0|Fbxl20|-	0.468287	4.05567	7.7e-06	0.00018287
NM_001037719|0|Btla|+	-1.6259	-0.108148	7.79e-06	0.00018458
NM_177640|0|D030056L22Rik|+	-0.317428	5.4395	7.79e-06	0.00018458
NM_022017|0|Trpv4|-	0.984315	1.503	7.83e-06	0.000185257
NM_001177832|0|Gm10324|+	-0.412171	4.84125	7.9e-06	0.00018664
NM_021468|0|Unc13b|+	0.416053	4.39962	7.91e-06	0.00018664
NM_028876|0|Tmed5|-	-0.326211	5.30896	7.94e-06	0.000187095
NM_001163262|0|4933407C03Rik|+	0.260717	6.78276	7.97e-06	0.000187629
NM_001162537|0|9330159F19Rik|+	-0.735189	2.89951	8.05e-06	0.000189242
NM_009332|0|Tcf7l1|-	0.259047	6.51833	8.17e-06	0.00019196
NM_027890|0|Susd2|-	0.408383	4.14551	8.21e-06	0.000192559
NM_001170954|0|A4galt|-	0.675854	2.73424	8.22e-06	0.000192559
NM_172769|0|Sc5d|-	-0.42277	3.99398	8.24e-06	0.000192645
NM_146127|0|Fam110a|-	-0.461128	3.79653	8.24e-06	0.000192645
NM_001034878|0|Dnaic2|+	1.11387	1.25421	8.31e-06	0.000193836
NM_001122675|0|Zcchc2|+	-0.365752	4.87962	8.31e-06	0.000193836
NM_007994|0|Fbp2|-	0.632858	2.63534	8.32e-06	0.000193836
NM_001079822|0|Tcf7l1|-	0.258697	6.51933	8.37e-06	0.00019466
NM_029634|0|Ip6k2|+	-0.533564	3.49327	8.39e-06	0.000195028
NM_025969|0|1700034H14Rik|-	-0.519854	3.51204	8.44e-06	0.000196023
NM_027406|0|Aldh1l1|+	0.76337	2.49652	8.49e-06	0.000196899
NM_153194|0|Zfp740|+	-0.256553	6.85779	8.52e-06	0.00019735
NM_020271|0|Pdxp|+	-0.328977	4.9565	8.85e-06	0.000204645
NM_001252332|0|Sept8|+	0.379705	4.8188	9.08e-06	0.000209818
NM_021559|0|Zfp191|-	-0.295554	5.6908	9.18e-06	0.000211866
NM_133762|0|Ncapg2|+	-0.287672	6.25358	9.22e-06	0.000212432
NM_001163564|0|Naf1|+	-0.266869	6.25625	9.28e-06	0.000213714
NM_001097623|0|Trerf1|+	0.392512	4.43649	9.34e-06	0.000214694
NM_146222|0|BC024479|+	-0.327978	5.28929	9.35e-06	0.000214694
NM_178744|0|Zbtb1|+	-0.328075	5.0497	9.45e-06	0.000216729
NM_010890|0|Nedd4|+	-0.242502	10.4476	9.46e-06	0.000216729
NM_175503|0|Aard|+	0.321711	5.4877	9.61e-06	0.000219728
NM_173011|0|Idh2|-	0.264258	6.21321	9.61e-06	0.000219728
NM_001004150|0|A4galt|-	0.676159	2.7176	9.63e-06	0.000219795
NM_001033528|0|Usp36|-	-0.271064	6.49736	9.66e-06	0.000220396
NM_001024952|0|Rc3h1|+	-0.29675	5.8387	9.68e-06	0.00022052
NM_001122676|0|Zcchc2|+	-0.358281	4.77949	9.77e-06	0.000222254
NM_177584|0|Btla|+	-1.61597	-0.115262	9.86e-06	0.000224127
NM_177633|0|Ubxn7|+	-0.272451	6.84422	9.87e-06	0.000224127
NM_001142957|0|Zfp955b|+	-0.330779	5.13733	9.9e-06	0.00022449
NM_008891|0|Pnn|+	-0.282506	7.33853	9.97e-06	0.000225937
NM_001081413|0|Unc13b|+	0.41076	4.42264	1.01e-05	0.000227943
NM_021099|0|Kit|+	0.25157	7.35814	1.01e-05	0.000228575
NM_028666|0|Fam110a|-	-0.471854	3.71224	1.02e-05	0.000229808
NM_028428|0|Fut11|+	-0.550311	3.2137	1.03e-05	0.000232178
NM_001122733|0|Kit|+	0.251152	7.35866	1.03e-05	0.000232699
NM_001190302|0|Gm14326|-	-0.3692	5.48413	1.03e-05	0.00023276
NM_001177656|0|Grin1|-	0.779406	2.12762	1.04e-05	0.000232918
NM_001252333|0|Sept8|+	0.377226	4.81679	1.04e-05	0.000233153
NM_008506|0|Mycl1|+	0.494249	3.54527	1.06e-05	0.000236713
NM_007929|0|Emp2|-	0.687243	2.49583	1.06e-05	0.000237182
NM_146131|0|Pbxip1|+	0.457409	4.09869	1.06e-05	0.000237679
NM_008608|0|Mmp14|+	-0.476143	3.75286	1.07e-05	0.000237972
NM_012044|0|Pla2g2e|+	2.55783	-1.5112	1.07e-05	0.000238199
NM_001177952|0|Rpgr|-	-0.461749	3.73528	1.07e-05	0.00023826
NM_011213|0|Ptprf|-	0.238456	7.79447	1.09e-05	0.000241733
NM_198013|0|Cuedc1|+	0.623155	2.79922	1.11e-05	0.000246487
NM_018861|0|Slc1a4|-	0.399312	4.43108	1.11e-05	0.000246863
NM_001009573|0|Unc13d|-	0.991334	1.7219	1.12e-05	0.000247887
NM_001145863|0|Gm14139|+	-0.362365	4.98824	1.14e-05	0.000251759
NM_001252505|0|St6gal1|+	0.599404	2.71185	1.14e-05	0.000252189
NM_029884|0|Hgsnat|-	0.659895	2.4627	1.15e-05	0.000254824
NM_001163691|0|Cacna1h|-	1.6893	-0.0583569	1.15e-05	0.000254824
NM_021415|0|Cacna1h|-	1.6893	-0.0583569	1.15e-05	0.000254824
NM_001080945|0|Nanogpd|+	0.230198	8.40621	1.16e-05	0.000255634
NM_010380|0|H2-D1|+	0.496131	3.57595	1.18e-05	0.000259918
NM_001172099|0|Cuedc1|+	0.620665	2.77367	1.18e-05	0.000259918
NM_172468|0|Snx30|+	0.350575	4.70086	1.18e-05	0.000259918
NM_008840|0|Pik3cd|-	0.417641	3.96488	1.2e-05	0.000263246
NM_134087|0|Fam83h|-	0.372133	4.8105	1.2e-05	0.000263294
NM_173735|0|2310044G17Rik|+	-0.296015	5.68548	1.21e-05	0.000263987
NM_001029837|0|Pik3cd|-	0.419024	3.95713	1.22e-05	0.000266861
NM_183408|0|Pde4a|+	0.598036	2.80761	1.26e-05	0.00027455
NM_001033338|0|Rimbp3|+	0.670551	2.43508	1.26e-05	0.00027455
NM_019800|0|Acp6|+	0.270661	6.90568	1.26e-05	0.00027455
NM_146205|0|Armc5|+	0.36232	4.71778	1.28e-05	0.000278472
NM_001093759|0|2410002O22Rik|-	-0.260957	6.2046	1.28e-05	0.000278472
NM_001093760|0|2410002O22Rik|-	-0.260957	6.2046	1.28e-05	0.000278472
NM_025879|0|2410002O22Rik|-	-0.260957	6.2046	1.28e-05	0.000278472
NM_007430|0|Nr0b1|+	-0.2447	6.86754	1.29e-05	0.000279549
NM_011173|0|Pros1|+	0.30711	5.3847	1.31e-05	0.000283492
NM_001163009|0|Tnik|+	0.78842	1.88351	1.34e-05	0.000289677
NM_144551|0|Trib2|-	-0.916189	1.5473	1.34e-05	0.000289709
NM_001160411|0|Gstm4|-	0.604395	2.66	1.35e-05	0.000291852
NM_028099|0|Dusp11|-	-0.260672	6.55054	1.36e-05	0.000293074
NM_010329|0|Pdpn|-	0.65358	2.65596	1.36e-05	0.000293586
NM_001168253|0|Fam83h|-	0.365859	4.83153	1.4e-05	0.000300029
NM_027429|0|Cenpl|+	-0.386627	4.15401	1.4e-05	0.000300029
NM_153413|0|Dock3|-	-0.756045	2.37788	1.4e-05	0.00030069
NM_025949|0|Rps6ka6|-	-0.279507	6.47072	1.4e-05	0.000300816
NM_013723|0|Podxl|-	0.366807	4.58699	1.4e-05	0.000300839
NM_009401|0|Tnfrsf8|-	1.00257	1.42597	1.42e-05	0.000304003
NM_001206369|0|Gsn|+	0.944989	1.42565	1.42e-05	0.000304045
NM_001164049|0|Pik3cd|-	0.414931	3.96017	1.45e-05	0.000308449
NM_001164050|0|Pik3cd|-	0.414931	3.96017	1.45e-05	0.000308449
NM_024452|0|Luzp1|+	-0.233223	7.32277	1.45e-05	0.000308558
NM_001045514|0|Akna|-	0.457054	4.48874	1.46e-05	0.000310617
NM_020048|0|Med20|+	-0.313412	5.13102	1.47e-05	0.000311927
NM_001113350|0|Xkr5|-	-0.566012	2.82717	1.48e-05	0.000313714
NR_002687|0|Gm5424|+	0.22895	8.36159	1.48e-05	0.000314496
NM_025997|0|Fam103a1|+	-0.526849	3.22449	1.49e-05	0.000314889
NM_001034851|0|Fam134b|+	0.838829	1.66235	1.49e-05	0.00031558
NM_019810|0|Slc5a1|+	0.449306	3.73594	1.5e-05	0.000317055
NM_001164052|0|Pik3cd|-	0.417457	3.94652	1.5e-05	0.000317055
NM_010881|0|Ncoa1|-	0.327073	5.1939	1.51e-05	0.000317639
NM_172870|0|Bnc2|-	-0.470632	3.90581	1.51e-05	0.000317936
NM_001113393|0|Cd247|+	-0.366011	4.87004	1.51e-05	0.000318829
NM_001167967|0|Ankrd10|-	-0.321673	4.93567	1.52e-05	0.000320076
NM_001113394|0|Cd247|+	-0.369914	5.01061	1.53e-05	0.000321032
NM_025708|0|Tmem186|-	-0.340126	4.80629	1.54e-05	0.000322849
NM_026917|0|Zdhhc3|-	-0.278617	6.03698	1.55e-05	0.000324896
NM_007404|0|Adam9|-	0.298923	5.36067	1.55e-05	0.000324896
NM_201354|0|Ctif|-	0.482363	3.47961	1.57e-05	0.00032931
NM_172146|0|Ppat|-	-0.227966	8.05173	1.61e-05	0.000335461
NM_177645|0|1110028C15Rik|-	-0.632784	2.95972	1.62e-05	0.000338828
[truncated: 18,719 more rows]

## Sheet: 3-1 Mosaic
Table S1. edgeR was used to identify differentially expressed genes between 3-1 Mosaic ESCs and conventional ESCs.
[truncated: 19,684 more rows]

[truncated: 1 more sheets: 3-2 Mosaic]
