# Supplementary material for: Stable maintenance of MERVL-positive embryonic stem cells reveals sustained transcriptional programs and enhancer remodeling
Source: J Biol Chem. 2026 May 15;302(7):113166. doi: 10.1016/j.jbc.2026.113166 (PMC13273665; doi:10.1016/j.jbc.2026.113166)
Supplement: Table S2 [file mmc2.xlsx]

## Sheet: 1-5 red
Table S2. edgeR was used to identify differentially expressed repeats between 1.5-red ESCs and conventional ESCs.
GeneID	logFC	logCPM	PValue	FDR
MT2_Mm	-0.811935	12.5097	4.85099e-39	4.49687e-36
MERVL-int	-0.845613	15.1405	1.20427e-38	5.58181e-36
L1Md_T	-0.632996	15.5533	9.65452e-31	2.98325e-28
L1Md_Gf	-0.649577	10.6616	5.79016e-30	1.34187e-27
ORR1A3-int	-0.613897	9.84934	4.7189e-24	8.74883e-22
L1Md_A	-0.568551	15.5913	1.94218e-21	3.00067e-19
RLTR6_Mm	-0.605575	9.05008	1.22677e-13	1.6246e-11
RLTR44-int	-0.546803	7.62534	3.78726e-12	4.38849e-10
IAPEz-int	-0.375413	12.938	7.42918e-12	7.65206e-10
RLTR44C	-0.661405	6.93089	5.58166e-11	5.1742e-09
L1_Mm	-0.324898	11.0458	7.66321e-10	6.458e-08
GSAT_MM	-0.617658	8.62659	3.39572e-09	2.6069e-07
L1Md_F3	-0.360811	12.076	3.65584e-09	2.6069e-07
LSU-rRNA_Hsa	-0.508725	16.007	3.9906e-09	2.64235e-07
L1Md_F	-0.310575	10.7818	5.27672e-09	3.26101e-07
RLTR4_Mm	-0.401022	8.52442	4.85924e-08	2.81532e-06
SSU-rRNA_Hsa	-0.427958	15.661	6.23054e-08	3.37912e-06
RLTR10E	-0.434081	7.63399	6.56139e-08	3.37912e-06
RLTR45-int	-0.296382	10.5755	7.01954e-08	3.4248e-06
RLTR4_MM-int	-0.384649	10.517	3.07733e-07	1.42634e-05
MER89	-0.494532	7.00642	7.1059e-07	3.13675e-05
Ricksha_c	-0.489125	7.37614	2.57144e-06	0.000108351
U17	-0.662092	6.84055	2.94008e-06	0.000118498
RMER12B	0.447695	7.33746	3.62283e-06	0.000139932
ORR1A0-int	-0.280783	10.6707	4.06646e-06	0.000150784
ATAAGn	0.393064	8.42113	1.01575e-05	0.000362155
ORR1A1-int	-0.28063	9.04983	1.5195e-05	0.000521695
MT2B2	-0.252826	9.54063	1.73649e-05	0.000561417
MLT1F1-int	1.73865	2.08631	1.75632e-05	0.000561417
MT2C_Mm	-0.283117	8.52709	1.82519e-05	0.000563984
CGAAGn	-0.431114	7.65357	2.02904e-05	0.000592705
IAPLTR1_Mm	-0.30147	9.23222	2.04602e-05	0.000592705
L1Md_F2	-0.22176	13.3894	3.20725e-05	0.000900945
Tigger13a	0.790637	4.55244	3.67753e-05	0.00100267
L1MEc	0.300796	8.10425	4.02535e-05	0.0010189
RLTR27	-0.350228	8.77716	4.06314e-05	0.0010189
Tigger10	-0.349846	7.63385	4.06679e-05	0.0010189
Charlie1a	0.429968	8.09896	4.59213e-05	0.00112024
L1MEd	0.614323	5.26132	5.07414e-05	0.00119505
RLTR22_Mus	0.29615	8.04095	5.15663e-05	0.00119505
RLTR13D3	-0.419294	6.3787	7.97436e-05	0.00179752
MLT1F1	0.462329	6.29539	8.1441e-05	0.00179752
RLTR47_MM	-0.41181	7.12385	8.44245e-05	0.00182003
RMER16-int	-0.209008	10.847	9.52407e-05	0.00200655
MYSERV-int	0.306537	7.2899	0.000132213	0.00270843
RMER17A	0.374574	6.86088	0.000134399	0.00270843
MER44D	0.712665	4.23642	0.00014562	0.00287212
IAPEY3-int	-0.242713	8.79071	0.000153479	0.00296405
RLTR45	-0.363206	8.23127	0.000159739	0.00297979
G-rich	-0.316286	11.5581	0.000160722	0.00297979
CCGGGn	-0.382637	8.76004	0.000164491	0.00298987
MER34A1	-0.301751	7.71138	0.000255875	0.00456147
L1M4b	0.31863	7.21934	0.000284005	0.00496741
L1_Mur1	-0.30085	12.7575	0.000335221	0.00575462
L1MDa	0.406478	7.08179	0.000495373	0.00834929
L1MA4A	0.448291	6.4054	0.000505283	0.00836423
SRV_MM-int	-0.398068	6.49781	0.000561533	0.00913229
tRNA-Leu-TTAm	-0.515124	7.24001	0.000618735	0.00988909
RLTR42-int	-0.203905	8.99125	0.000667808	0.0104925
L1MEf	0.354309	7.26728	0.00068785	0.0106273
MMAR1	0.422897	6.13727	0.000757748	0.0114345
CAGn	-0.267877	11.6436	0.000764768	0.0114345
L1ME3A	0.329086	7.03282	0.000800813	0.0117834
RLTR1B	-0.231476	8.47886	0.000842466	0.0122026
RLTR20A2	0.488662	5.77281	0.000928178	0.0132372
CCGCGn	-0.515864	8.67527	0.000980718	0.0137746
LTR55	-1.4233	1.77377	0.000998393	0.0138136
FordPrefect	-0.256371	10.0215	0.00107892	0.0145716
LTR75	-1.31339	1.87099	0.00109782	0.0145716
L1MB8	0.287593	9.00181	0.00110034	0.0145716
L1_Rod	0.291617	8.78301	0.0011424	0.0147961
MLT1B-int	0.764421	3.36394	0.00114921	0.0147961
Tigger2b	0.714853	3.72515	0.00122362	0.0155384
RLTR6-int	-0.220551	9.41291	0.00125146	0.0156771
MLT1E2	-0.251541	7.61352	0.0013865	0.0171371
MTD-int	0.291484	8.3102	0.00158836	0.0193738
CCCGn	-0.304402	9.73444	0.00164873	0.0196684
RMER17D	-0.210336	8.27568	0.00165495	0.0196684
ZP3AR	0.206322	8.47186	0.00168606	0.0197845
GGCTGn	-0.337697	7.025	0.0018655	0.0216164
RLTR1B-int	-0.20219	12.7317	0.00191433	0.0219084
L1MD	0.247091	8.1499	0.00197751	0.0222897
B4A	0.18007	12.8399	0.00199573	0.0222897
RLTR46	-0.369334	6.08721	0.0020547	0.0226751
TAGAn	0.262665	7.06461	0.00221332	0.0241271
MERVL_2A-int	-0.171456	10.9674	0.00223833	0.0241271
RCHARR1	0.216213	9.25471	0.00227872	0.0242801
MMSAT4	-0.206953	15.4617	0.00248544	0.0261818
TGGAn	0.342306	6.55271	0.00261016	0.0269437
CGGGGn	-0.366399	8.12375	0.00261589	0.0269437
L1MD1	0.263305	7.14143	0.0027471	0.0279842
RLTR19-int	-0.251081	12.4726	0.00287618	0.0284053
RSINE1	0.169317	13.2244	0.00288091	0.0284053
ERVL-B4-int	-0.291707	6.73077	0.00289255	0.0284053
GCCTAAn	-0.794116	3.12073	0.00292325	0.0284053
HAL1-3A_ME	0.222329	8.30227	0.00294165	0.0284053
Charlie1	0.252636	7.14337	0.00300008	0.0286708
ATTGn	0.661244	3.80273	0.00319847	0.0302549
TTCAn	0.455532	4.93891	0.00343701	0.0321829
CAATn	0.56146	4.41599	0.0036821	0.0337931
L1M2b	-0.276172	6.69864	0.00370873	0.0337931
MurERV4_19-int	-0.22861	8.21833	0.00371834	0.0337931
L1MC4	0.235494	8.76007	0.00386342	0.0347707
MuLV-int	-0.383612	5.84452	0.00413647	0.0368702
BGLII_B	0.25524	7.23337	0.00445429	0.039325
L1_Mur3	0.191193	10.637	0.00454667	0.0394365
L1MC	0.241553	8.23972	0.004552	0.0394365
CTGn	-0.192997	11.5419	0.00470319	0.0403691
Tigger7	0.252895	8.49836	0.00479999	0.040822
MER104	0.505822	4.24841	0.00485749	0.0409354
MamRep1894	-1.12438	1.80698	0.00496576	0.0414708
L1MB5	0.207496	8.59307	0.00502133	0.0415066
MTEa-int	0.36207	6.56039	0.00505959	0.0415066
Charlie4	1.15716	1.65359	0.00545875	0.0443883
CTTGn	0.571269	4.23288	0.0055253	0.0445388
GC_rich	-0.305313	13.5945	0.00562697	0.0447099
B2_Mm2	0.168847	13.6146	0.00564305	0.0447099
B3	0.157703	14.2381	0.00569123	0.0447099
RMER4A	0.177062	8.58504	0.00575644	0.0448422
Lx9	0.195924	10.99	0.00604693	0.0467126
RLTR9A2	-0.423533	5.4059	0.00618624	0.0473937
RLTR28B	-0.333581	5.84066	0.00639634	0.0486017
CACCATn	0.26147	7.99447	0.00655212	0.0493806
MTA_Mm-int	-0.158773	12.2143	0.00662343	0.0495155
MER110	1.21245	1.5013	0.00679	0.0503547
BLACKJACK	0.574823	4.15677	0.00764992	0.0562816
L1MB4	0.323642	7.39085	0.00777471	0.0565136
Charlie5	0.246788	6.54784	0.00780338	0.0565136
Lx3A	0.226375	8.63403	0.0081107	0.0582839
GCGTGn	-1.03464	1.99092	0.00838794	0.0596558
LTR37B	0.679884	3.16007	0.00843032	0.0596558
Lx7	0.213629	10.6141	0.00884507	0.0621165
ORR1D-int	0.257296	6.80294	0.00895703	0.0624298
Charlie7	0.461882	4.94071	0.00932547	0.0645128
L3	-0.15518	10.6284	0.00954869	0.0655677
LTR16C	-0.343821	5.66194	0.00977167	0.0665633
MTB-int	-0.207357	9.21227	0.00985283	0.0665633
CCGn	-0.32871	12.4546	0.0099091	0.0665633
MYSERV16_I-int	0.208378	7.99214	0.0101041	0.0673846
ORR1D1	0.151146	10.557	0.0102873	0.0680003
ORR1E-int	0.208546	7.41816	0.0103431	0.0680003
CCCGGn	-0.328455	6.97698	0.0105417	0.0688177
C-rich	-0.25032	11.1455	0.0107495	0.0688689
LTR40b	0.282427	6.40344	0.010759	0.0688689
CACGCn	-0.744595	2.72295	0.0107724	0.0688689
MER68-int	0.670904	3.15061	0.0112073	0.0711584
CGGn	-0.295534	12.9155	0.011321	0.0713917
MamRep1879	0.986162	1.94592	0.0116858	0.0731939
TAAAAn	0.436387	4.92341	0.0119313	0.0739586
CGCGGn	-0.438576	7.18238	0.0119674	0.0739586
RLTR12A	0.40076	6.00454	0.0125889	0.0771286
RLTR11A	-0.151531	9.27093	0.0126468	0.0771286
L1MD3	0.244367	7.06271	0.0128617	0.0779269
B1_Mur4	0.129866	12.4253	0.0131243	0.0790013
Arthur1B	-0.37583	5.16736	0.013331	0.0797281
TCGn	-0.234375	7.55315	0.0136916	0.0808537
RLTR17	-0.153876	9.72707	0.013729	0.0808537
RLTR1	-0.250564	6.71217	0.0137809	0.0808537
MER44B	0.294632	6.53344	0.0139894	0.0815611
MYSERV6-int	0.160734	9.23147	0.0144664	0.0834992
MamSINE1	-0.194548	8.25736	0.0145599	0.0834992
MLT1A1-int	0.692842	2.97567	0.0145921	0.0834992
LTR16D	-0.824677	2.54263	0.0151993	0.0864403
ORR1B2	0.145452	9.37052	0.0162067	0.0912054
ID	0.159281	8.58254	0.016234	0.0912054
RLTR13B2	-0.256414	6.81328	0.0164601	0.0916738
tRNA-Ser-TCAm	0.235584	8.88819	0.0165151	0.0916738
TCTCTGn	-0.201947	8.72385	0.0167921	0.0926563
ATATGn	-0.885558	2.13809	0.0169708	0.0930881
ORR1A2-int	-0.147818	9.62405	0.0173162	0.0944241
CAACCn	-0.324623	5.87141	0.0176502	0.0956826
CGGGn	-0.383266	8.43106	0.0184086	0.0982192
RLTR13B1	-0.20855	7.41703	0.0185236	0.0982192
CCTAn	0.630999	3.01124	0.0185877	0.0982192
RLTR13A3	0.341289	5.64276	0.0186	0.0982192
MER66-int	-0.698613	2.72299	0.0186479	0.0982192
CGAn	-0.249123	7.50553	0.0197772	0.103579
LTR86B1	-0.564307	3.57728	0.0200105	0.104212
L1M3c	0.679279	3.03737	0.0204956	0.106142
BGLII	-0.183443	7.60961	0.020786	0.107048
LTRIS_Mm	-0.272909	5.80822	0.0212631	0.1089
MTC	0.126467	11.1079	0.0223057	0.113612
TTATAn	0.491022	3.511	0.0229851	0.116371
L1MB7	0.148796	9.89809	0.0230984	0.116371
RMER15-int	0.168249	7.99123	0.0242889	0.121707
Tigger9a	0.596098	3.59268	0.025432	0.126282
RMER6C	0.176044	8.27937	0.0254745	0.126282
ORR1A1	-0.141734	9.17747	0.0269733	0.132939
L1M4	0.124344	10.4538	0.0271976	0.132939
L1M5	0.152687	10.0514	0.0273256	0.132939
CACCCn	-0.392959	7.24818	0.027505	0.132939
RLTR44D	0.931106	1.83918	0.0275342	0.132939
Tigger15a	-0.186455	7.00844	0.0280909	0.134315
Lx8	0.142226	11.8683	0.0281091	0.134315
GGAGAAn	-0.23802	7.7543	0.0288585	0.137189
Charlie4a	0.271897	6.14592	0.0291635	0.137931
GGAn	-0.188617	9.98026	0.0300164	0.141201
RMER13B	-0.187756	7.64365	0.0301595	0.141201
CGGAn	-0.220888	6.41275	0.030545	0.142288
CCCCGn	-0.311949	8.52958	0.0313376	0.14525
MIR3	-0.123653	10.0134	0.0325335	0.150042
L1MB3	0.150388	8.66154	0.0347639	0.159535
TTTCCn	0.322295	4.67468	0.0353206	0.16056
Lx2B	-0.114411	10.6369	0.0355659	0.16056
L1M2	0.148769	9.81111	0.0356269	0.16056
L1M3f	-0.817864	1.82286	0.0357261	0.16056
RLTR19	-0.144312	8.38689	0.0358636	0.16056
L1MA9	0.233326	6.90276	0.0361566	0.16056
B4	0.114391	12.1067	0.0363627	0.16056
TAGGn	0.76764	2.63376	0.0364779	0.16056
MER21B	0.135623	8.92092	0.0365461	0.16056
LTRIS_Mus	-0.171962	9.06473	0.0370304	0.161921
MER90a	0.475694	3.9221	0.0383824	0.167018
LTR16A1	0.460514	3.52206	0.0385564	0.167018
MLT1G1	-0.154159	8.28726	0.0388826	0.167443
RMER15	-0.124772	10.9425	0.0390158	0.167443
MER2	0.1384	9.38312	0.0393886	0.167764
GGGAn	-0.163441	7.52514	0.0396274	0.167764
Lx4B	0.133477	9.73442	0.0396335	0.167764
RLTR9E	-0.140455	10.3	0.0406963	0.171479
ATAGGn	-0.577431	3.44124	0.0411012	0.171715
L1_Mus2	-0.113574	11.1532	0.0412462	0.171715
MTD	0.118419	11.7585	0.0413461	0.171715
Charlie1b	0.204214	6.46324	0.0415755	0.171715
L1MC5	0.188457	7.70262	0.0416784	0.171715
Tigger6a	-0.254135	6.38433	0.0419389	0.172024
RLTR10B	0.376547	4.05263	0.0428537	0.175002
MER102c	-0.294136	5.31256	0.044204	0.179724
RLTR31_Mur	-0.231976	5.75529	0.0450943	0.181791
U4	0.613405	2.56987	0.0451046	0.181791
IAP-d-int	-0.132557	8.94192	0.0464447	0.185954
L1ME1	0.147315	9.11425	0.0465386	0.185954
L1MA5A	0.284036	6.17101	0.0468386	0.186349
CTCGn	-0.209863	7.23782	0.0471032	0.186601
RMER17B	0.223545	8.00248	0.0476306	0.187888
Charlie6	-0.172519	8.23735	0.0483437	0.189142
MuRRS4-int	-0.13485	8.32231	0.0483567	0.189142
TTTTGn	-0.117262	9.37114	0.049496	0.191806
MER57E2	-0.39465	4.3359	0.0495048	0.191806
MER20B	-0.232249	5.97225	0.0497935	0.191806
URR1A	0.113345	10.2399	0.0499627	0.191806
L1P5	0.62942	2.50258	0.0500723	0.191806
RLTR40	0.192848	7.35618	0.0503778	0.191901
L1MC4a	0.1649	8.42268	0.0507432	0.191901
LTR65	-0.388748	3.94729	0.0508639	0.191901
CT-rich	-0.139526	13.7603	0.0510399	0.191901
tRNA-Val-GTG	-0.938209	1.35373	0.0511825	0.191901
ORR1C2-int	0.177234	6.93056	0.0513393	0.191901
MER47A	-0.415643	4.02396	0.0516629	0.192335
RLTR9A	-0.158697	7.32077	0.0519972	0.192806
HAL1-2a_MD	-0.151181	10.1805	0.0524871	0.193847
CCCCAGn	-0.134115	10.1993	0.0528801	0.194358
RMER20B	-0.169711	7.72904	0.0530448	0.194358
RLTR9B2	-0.32488	4.78718	0.0533518	0.194713
CCGAGn	-0.340861	6.1338	0.0536411	0.195001
MamRep605	-0.200316	6.37402	0.0542137	0.196069
AluG_3	-0.311846	5.11758	0.0543929	0.196069
L1ME4a	-0.129481	8.76842	0.0546494	0.196069
LTR41	0.413973	3.86161	0.0547807	0.196069
RLTR13C2	-0.150709	7.43302	0.0561312	0.199328
MER57C2	0.616793	2.43967	0.0564082	0.199328
B1_Mur1	0.10132	12.4836	0.0564462	0.199328
L1MEg2	0.88515	1.54161	0.0567209	0.199328
L1M2a	-0.504919	3.39799	0.0567665	0.199328
B3A	0.108077	13.0994	0.0575916	0.201462
CAGGn	-0.156687	7.33181	0.0585627	0.204089
MER63A	-0.35341	4.11692	0.0588566	0.204345
MLT1A	0.22339	6.98449	0.0605087	0.209081
TTGTGn	0.505213	3.4229	0.0609613	0.209081
L1MA8	0.129018	8.20569	0.0610274	0.209081
TAAAAAn	-0.296271	4.77807	0.0613155	0.209081
MMVL30-int	-0.155927	8.42014	0.0613486	0.209081
U2	-0.228801	6.00909	0.0625318	0.212091
L1ME5	0.518341	3.26197	0.0629051	0.212091
B2_Mm1a	-0.138088	12.7066	0.0629182	0.212091
IAPLTR4	0.30042	5.59844	0.0638921	0.214594
Kanga11a	0.21948	5.98019	0.0649508	0.215905
CAGGGn	-0.262662	5.57674	0.0649662	0.215905
B1_Mur2	0.0982806	12.2866	0.0649812	0.215905
LTRIS3	-0.321856	4.81097	0.0652487	0.21602
LTR33A_	0.403308	3.69252	0.0660831	0.217579
RMER16	0.145812	8.01043	0.0661891	0.217579
MLT1N2	0.485925	3.79231	0.0676747	0.221349
CCCTAAn	-0.293016	4.52529	0.0678136	0.221349
MER92B	-0.390487	3.83896	0.068389	0.222444
RLTR8	-0.301347	5.03774	0.0698161	0.226292
MIRc	-0.103161	10.936	0.0710864	0.229607
CGAGn	-0.250869	7.54515	0.0718774	0.231174
L1_Mus4	0.182588	9.15508	0.0720704	0.231174
L1MC1	0.153617	8.54604	0.0735099	0.23481
Cheshire	0.249455	6.243	0.0737107	0.23481
IAPLTR3-int	0.178892	6.54676	0.0741404	0.23537
MMETn-int	0.119781	16.6611	0.0748059	0.236654
L1MEa	0.485081	3.42218	0.0750554	0.236654
LTR50	-0.121113	8.21953	0.075361	0.236757
CAGAn	0.149806	7.27081	0.0755987	0.236757
MLT1I	0.345517	4.63714	0.0763322	0.238249
IAPEy-int	-0.251914	5.62669	0.0768842	0.23892
ORR1D1-int	0.136245	7.94339	0.0772209	0.23892
L1MCa	0.157292	7.6845	0.0773203	0.23892
TGGGn	-0.133575	8.91678	0.0783246	0.240405
L1ME2z	0.202843	6.27381	0.0787845	0.240405
RMER6A	0.125454	10.1449	0.0788958	0.240405
L1MA4	0.128973	8.86768	0.078988	0.240405
RLTR19B	0.478903	4.64159	0.0790976	0.240405
L1VL1	0.159525	8.02907	0.0798075	0.24177
AT_rich	-0.107604	13.2009	0.0802302	0.242259
Charlie17a	0.721491	1.80715	0.0806635	0.242776
MLT1D-int	0.334209	4.19224	0.0815001	0.244272
RLTR18B	0.1368	7.79852	0.0816874	0.244272
RLTRETN_Mm	0.113008	12.8739	0.0835026	0.246503
GA-rich	-0.119261	13.4289	0.0835048	0.246503
RMER12	0.119293	8.80474	0.0835741	0.246503
TTCGGGn	-0.314195	5.09359	0.0836729	0.246503
Lx6	0.106225	10.8951	0.0837631	0.246503
RLTR1C	0.262109	5.30052	0.0840345	0.246519
ATGn	-0.120264	10.5633	0.0850021	0.248128
Charlie4z	0.237703	5.17867	0.0851183	0.248128
SYNREP_MM	-0.678773	1.87148	0.086167	0.250397
Charlie11	0.658191	2.2145	0.0867935	0.25143
MTB_Mm-int	0.177137	6.25696	0.0882477	0.254846
RLTR30	-0.239112	5.26416	0.0918633	0.264464
RLTR9C	-0.194138	6.25995	0.0923555	0.264507
MLT1M	-0.163944	7.11564	0.0924491	0.264507
GGGAAn	0.641206	2.78144	0.0929514	0.264698
L1M3e	-0.156282	6.94159	0.0930868	0.264698
ORR1D2-int	0.139931	7.89454	0.0944422	0.267146
CAGGCn	0.451641	3.03339	0.094524	0.267146
RLTR19A	0.203239	5.56941	0.0952392	0.268349
LTR89	-0.341937	3.80849	0.0955756	0.26848
TTTTTGn	-0.130103	8.46575	0.0963569	0.269857
MLT1F-int	0.331834	4.16738	0.0973293	0.27176
MER34-int	-0.313207	4.47396	0.0976818	0.271925
LTR45	-0.228405	5.30828	0.0982978	0.272821
MLT1K	-0.123437	8.00658	0.0988198	0.273192
An	-0.115212	11.0024	0.099021	0.273192
CCCCCGn	-0.197371	5.76643	0.0997898	0.274375
MER5A	-0.103971	8.95571	0.100042	0.274375
RLTR31A_Mm	-0.185716	6.87357	0.101436	0.277378
L1MB1	0.216278	6.37634	0.101895	0.277812
RLTR20C	0.189138	6.9593	0.103553	0.281507
RLTR10D	-0.172226	6.71788	0.104871	0.284257
CGn	-0.255032	5.35211	0.106081	0.286197
L1ME3	0.209072	5.71031	0.106205	0.286197
L1MD2	0.116886	8.18723	0.107428	0.288653
MLT1E	0.247783	5.06157	0.108213	0.289922
Lx2A1	-0.202547	5.7967	0.108736	0.290486
MER33	0.127072	7.58347	0.109346	0.2908
TAAGn	0.71495	2.18014	0.109481	0.2908
Charlie14a	0.724446	1.52085	0.110406	0.292256
7SLRNA	-0.220377	7.23202	0.11066	0.292256
RLTR22_Mur	0.135295	7.83536	0.111081	0.292533
CCGAAn	-0.681338	1.56057	0.111701	0.292775
RLTR9B	-0.290542	4.64798	0.111804	0.292775
MTE2a	0.0869372	10.2286	0.112736	0.294374
Looper	0.176477	5.92147	0.113089	0.294374
ORR1A3	-0.0984676	8.89062	0.113367	0.294374
MLT1B	0.10258	8.9288	0.113767	0.294586
RLTR44A	-0.259023	4.70252	0.114909	0.295988
Lx2	-0.0983029	10.4334	0.11497	0.295988
BGLII_Mus	0.310212	4.54805	0.115266	0.295988
BGLII_A	0.27443	4.42085	0.115731	0.296362
CCCCAAn	-0.515313	2.59792	0.116528	0.297579
LTR16A	0.250327	5.35898	0.1174	0.298982
MER47B	0.346062	4.1137	0.117873	0.299032
IAPLTR4_I	-0.476208	3.4063	0.118064	0.299032
MLT1A1	-0.095941	8.86851	0.11979	0.302071
CTGTGn	-0.305268	4.31713	0.119916	0.302071
MTEb-int	0.230127	5.67725	0.12036	0.302367
Lx3B	0.128689	9.19448	0.122322	0.306466
L1M3de	0.270717	4.89046	0.124441	0.310934
MLT1F	0.201871	5.72705	0.125778	0.31343
LTR53	-0.274458	4.74079	0.127128	0.315944
tRNA-Ala-GCG	0.50513	3.07963	0.12764	0.316238
CYRA11_Mm	0.18456	5.43248	0.127928	0.316238
MER31-int	0.369157	3.87496	0.129709	0.319788
L1MA6	0.135615	8.3258	0.130353	0.320524
RMER17D2	0.188516	5.98015	0.131395	0.322231
Charlie8	-0.110976	7.91302	0.132585	0.32429
CTAn	0.179378	6.91565	0.134211	0.327161
RLTR16	0.123538	7.53415	0.134464	0.327161
MLT2C1	0.24613	4.59159	0.135511	0.328465
RLTR42	-0.351361	3.82619	0.135709	0.328465
TGGn	-0.175404	10.2663	0.139562	0.33672
CGTGn	-0.151462	6.31037	0.139846	0.33672
MamRep137	-0.288015	4.00686	0.140724	0.337522
MER53	-0.141409	6.72728	0.140907	0.337522
L1ME3B	0.119645	8.08609	0.14252	0.339762
Lx5	-0.083352	12.2974	0.142575	0.339762
RMER10A	0.0995379	9.33636	0.14342	0.340897
Charlie16a	-0.178509	5.59707	0.145617	0.345235
CACTGn	-0.485391	3.31427	0.146093	0.34548
AluF_3	-0.187634	5.27635	0.148362	0.349585
4.5SRNA	0.134125	6.82381	0.148583	0.349585
MER57A-int	0.36515	3.09286	0.150323	0.35187
LTR16E2	0.567546	1.88617	0.150397	0.35187
ORR1A0	-0.0812941	9.6961	0.150693	0.35187
TGAAn	0.22783	4.77763	0.153684	0.357098
tRNA-Ala-GCY_	0.109063	7.73325	0.153702	0.357098
RLTR11B	-0.116098	7.54395	0.157386	0.363264
TCCCCn	-0.322903	4.94276	0.157468	0.363264
ORR1C1-int	0.174606	6.34575	0.157532	0.363264
RLTR13B4	-0.251056	4.57283	0.159283	0.365563
MURVY-LTR	-0.142856	7.20419	0.15972	0.365563
L1M7	-0.257135	4.83716	0.160383	0.365563
MurSatRep1	-0.0905022	14.2784	0.160396	0.365563
MMTV-int	-0.187775	5.89069	0.160501	0.365563
Charlie9	0.366998	3.43399	0.161852	0.367736
TTCTCCn	-0.140932	7.44641	0.164841	0.373612
RNERVK23-int	-0.141821	7.31465	0.166299	0.375998
RMER6B	0.118306	7.6564	0.167328	0.377404
TCCAn	0.145818	6.24544	0.168634	0.379027
MER96B	-0.248919	4.80885	0.168865	0.379027
CTCCGn	-0.30659	5.42561	0.170264	0.381244
RMER19B	-0.0771998	10.2603	0.170871	0.38168
RLTR13A	0.167174	6.35299	0.171472	0.382103
Tigger12	0.497552	2.05939	0.172549	0.383581
Tigger5	0.0962754	8.126	0.173798	0.385264
LTR82A	-0.193637	5.49776	0.174139	0.385264
MER97c	-0.445883	2.36551	0.174683	0.385264
MT-int	-0.142826	6.78432	0.175083	0.385264
L1MA7	0.120712	7.66751	0.175384	0.385264
RMER1A	-0.0756072	10.3893	0.176379	0.386136
Tn	-0.0834114	11.0379	0.176615	0.386136
L1MEg	-0.0847428	10.8133	0.177236	0.386584
MER44C	0.186245	5.78776	0.178963	0.389435
L1_Mur2	-0.0736824	10.7523	0.179948	0.39066
MLT1F2-int	0.318857	3.48813	0.180624	0.391211
GGAGAn	-0.201324	4.91606	0.181442	0.392066
MER70A	0.432834	2.6074	0.182701	0.39387
RLTR41	-0.105397	7.87454	0.18326	0.394158
IAPLTR2a	-0.116356	7.00397	0.183953	0.394349
7SK	-0.207976	6.02101	0.1842	0.394349
MER67A	0.575601	1.77584	0.185101	0.395366
CAGAAn	0.662299	1.98853	0.187176	0.398374
Zaphod2	0.171726	6.09768	0.187369	0.398374
LTRIS5	0.348602	2.93921	0.18885	0.400605
L1_Mus1	-0.0741483	12.8502	0.189302	0.400646
MER113A	-0.235237	4.56066	0.191812	0.405034
RMER13A	0.120098	7.57527	0.193737	0.408169
Lx3_Mus	-0.0891525	9.03177	0.196561	0.412496
B1_Mur3	0.0674054	12.0569	0.196754	0.412496
LTR16B	-0.37844	2.80632	0.197126	0.412496
MamRep38	-0.357953	3.3315	0.198169	0.413746
MER106B	0.279965	3.98958	0.199965	0.415602
MER91B	0.234004	4.38448	0.20062	0.415602
Lx2A	-0.187414	5.25564	0.200784	0.415602
MLT1D	-0.0809224	8.92726	0.200852	0.415602
LTR81B	-0.281011	4.3853	0.202605	0.418049
MER50B	-0.204651	4.70397	0.203268	0.418049
RLTR18	-0.083261	9.58519	0.203723	0.418049
MamGypLTR1c	0.690861	1.2134	0.203972	0.418049
LTR78	-0.258804	3.92884	0.204289	0.418049
GGATGn	-0.446723	2.16557	0.20627	0.420528
L1M3	0.111757	8.31616	0.206408	0.420528
LTR41B	0.280164	4.48278	0.208463	0.423075
Ricksha	0.238494	4.90465	0.208571	0.423075
IAPEY_LTR	-0.148283	6.19022	0.210655	0.426299
RMER17A-int	-0.279044	4.53966	0.21108	0.426299
MER45A	-0.271782	3.67582	0.212606	0.426917
GGAAn	0.110398	7.23871	0.212678	0.426917
Kanga1d	0.416986	2.7327	0.212768	0.426917
MLT1H	-0.11603	6.85804	0.213598	0.427507
MER68	-0.0952971	7.66886	0.213984	0.427507
RMER30	-0.0912588	7.91999	0.217592	0.433781
ERVL-int	0.288575	3.9045	0.21823	0.434119
L1MEb	-0.142915	6.24098	0.220109	0.436254
CATn	-0.0927036	11.5813	0.220245	0.436254
MER77	0.139619	5.72386	0.223097	0.439463
GGAAAn	0.161657	5.55316	0.223515	0.439463
RLTR10B2	0.209613	4.43876	0.223632	0.439463
LTR48	0.167378	5.23854	0.223761	0.439463
Charlie12	0.175	5.69827	0.227377	0.444752
MURVY-int	0.232524	4.49158	0.227414	0.444752
AGCTGn	0.53449	1.74153	0.229545	0.447976
MLT1A0-int	0.279514	3.59766	0.231062	0.449988
MLT1L	-0.120614	6.72491	0.234755	0.456221
ORR1C2	0.0782089	9.6114	0.23625	0.458166
ERVL-E-int	0.147864	5.40033	0.238472	0.46151
AACTGn	-0.133726	6.16556	0.240192	0.463871
AGGGGGn	-0.238624	4.957	0.240992	0.464413
LTR83	-0.251376	3.81502	0.241475	0.464413
CACGn	0.140049	5.86637	0.244749	0.469735
RMER6-int	0.189461	5.1181	0.246161	0.471469
MERVK26-int	0.180925	5.81739	0.246984	0.47207
CCAn	-0.107406	10.2004	0.249552	0.475998
MER50	-0.340643	3.36243	0.250556	0.476932
LTR73	0.448127	2.98109	0.252014	0.478724
RMER4B	0.0725011	9.48107	0.254366	0.482202
MLT1E3	0.204722	5.44908	0.255846	0.483406
RLTR20B2	-0.140363	5.5908	0.256044	0.483406
MARNA	-0.0949364	7.94472	0.258242	0.484984
RLTR20A	0.129489	6.31313	0.258304	0.484984
MER119	0.238797	5.28756	0.258449	0.484984
L1M3b	-0.310365	3.26068	0.259117	0.485256
LTRIS2	-0.0816427	10.4473	0.263166	0.491844
Charlie2a	0.226982	4.14297	0.265843	0.495847
MTA_Mm	-0.0572802	11.3889	0.266699	0.496445
L1M6	-0.37727	2.37623	0.268721	0.497955
MER88	0.265203	3.76681	0.269223	0.497955
GAn	-0.0635024	9.9531	0.269561	0.497955
RLTR1D	0.128011	6.34055	0.269659	0.497955
T-rich	-0.063425	10.8717	0.271451	0.500268
L1MC2	0.0967134	7.4138	0.27432	0.50378
MER58B	0.0865851	8.33339	0.274443	0.50378
RLTR11A2	0.0813043	8.30425	0.275729	0.504878
MTE2b-int	-0.116916	6.40552	0.27613	0.504878
MER5A1	-0.101969	7.42079	0.277436	0.506266
MTC-int	0.0677338	8.95732	0.280022	0.50998
MER58C	-0.0943378	7.12407	0.280721	0.510252
tRNA-Gln-CAA_	0.326177	2.7757	0.281827	0.510404
LTR33B	-0.182362	4.61085	0.282357	0.510404
TCn	-0.0610565	9.85073	0.282457	0.510404
MER106A	-0.305135	2.92342	0.289913	0.522858
Charlie15a	-0.264731	3.88504	0.291195	0.523145
LTR84a	0.289355	3.08681	0.2912	0.523145
Tigger6b	0.382734	2.95345	0.292296	0.524098
RLTR18-int	0.105368	6.75403	0.294021	0.525444
RLTR15	0.0647988	9.3367	0.294181	0.525444
TTTCn	-0.0752649	8.67966	0.294815	0.525564
ORR1B1-int	0.0675664	9.59243	0.298035	0.530285
CATAn	0.0867736	7.69849	0.299626	0.531925
MER34	0.258271	4.24253	0.300903	0.531925
MLT2B5	-0.126963	5.58397	0.301429	0.531925
MLT-int	-0.0955895	7.084	0.301727	0.531925
MuRRS-int	0.132691	6.14285	0.301826	0.531925
L1VL2	0.0727878	9.56173	0.303732	0.534269
MER63C	0.238293	4.40647	0.306484	0.536884
L1MCb	0.366828	3.65945	0.306535	0.536884
MER45B	-0.238404	4.03912	0.306956	0.536884
Charlie19a	0.279569	3.49883	0.307606	0.537008
ORR1C1	0.0712781	9.10308	0.310273	0.540644
ACTGn	0.368422	1.9893	0.311719	0.542037
TTAGGCn	-0.172812	5.24858	0.312241	0.542037
TTGGn	0.143966	5.12572	0.31303	0.542391
MER87	-0.38035	2.64719	0.31651	0.545862
CACAGn	0.182902	4.96444	0.317517	0.545862
MurERV4-int	0.0751705	9.01309	0.31761	0.545862
MLT2B2	0.133698	5.40029	0.31784	0.545862
MER54B	0.236084	3.26308	0.317978	0.545862
PB1	0.0518878	10.6736	0.322969	0.551788
CAAAAn	-0.0646184	9.17687	0.323136	0.551788
L4	-0.0706831	9.24721	0.323487	0.551788
IAPEY3_LTR	-0.154963	5.23184	0.323811	0.551788
MamRep1161	-0.0998932	7.2985	0.32604	0.554566
HERV16-int	-0.252556	3.14643	0.329391	0.557977
MMERGLN-int	0.0540941	10.2425	0.329537	0.557977
B1F2	0.0517882	11.1385	0.329851	0.557977
CACATn	-0.47308	1.80866	0.333186	0.562355
LTR88a	0.415925	1.68962	0.334022	0.562355
RLTR9D	-0.0843407	7.27219	0.334744	0.562355
CAGCCn	0.222301	3.5911	0.334865	0.562355
B1F	0.0498023	12.4016	0.339576	0.568619
L1ME2	0.0926505	7.13888	0.339822	0.568619
RMER5	-0.0694511	8.85242	0.343937	0.573561
MER91A	-0.232511	3.47253	0.344013	0.573561
Arthur1	0.182514	4.6032	0.346179	0.574651
CGGGGGn	-0.145132	5.7395	0.346898	0.574651
LTR81C	-0.145523	4.89332	0.347117	0.574651
MLT1A0	-0.0602806	8.68958	0.347146	0.574651
Cn	-0.185298	4.98698	0.34824	0.575435
TGGGGGn	-0.124962	6.36317	0.349352	0.576245
TATATGn	-0.0956817	7.23421	0.35056	0.577209
MER54A	0.22762	3.82104	0.353732	0.581399
CCCGAAn	-0.384503	2.38735	0.35557	0.583387
L1M2c	0.300567	3.55162	0.359271	0.588417
MER121	0.334194	2.09895	0.360124	0.588774
URR1B	0.0525274	10.4844	0.364597	0.594108
TTAGn	0.332	2.31879	0.364933	0.594108
Charlie10	0.130256	5.60194	0.365309	0.594108
LTR9	-0.176072	4.13753	0.373766	0.606797
MLT1-int	0.228149	4.18045	0.375502	0.60855
TTAGGGn	0.183403	4.91101	0.378279	0.611896
polypyrimidine	-0.114833	7.14798	0.378988	0.611896
L1_Mus3	-0.0639682	10.6918	0.379954	0.611896
MER102b	-0.103462	6.07503	0.380396	0.611896
Charlie2b	-0.0931261	6.6435	0.380867	0.611896
MTE-int	0.0584534	8.85035	0.385281	0.617915
RMER3D-int	-0.0878138	7.39082	0.386568	0.618909
Lx	-0.045332	11.2219	0.391558	0.625818
MER58D	0.170504	4.087	0.396119	0.632017
CAATAn	0.282196	3.52497	0.397311	0.632344
MTB	-0.0503505	10.264	0.398011	0.632344
MER76	0.125299	4.99472	0.39837	0.632344
TTTTAn	-0.0833332	6.9403	0.401128	0.635633
L3b	-0.0725388	7.55527	0.402941	0.636986
RLTR21	0.0601541	8.23996	0.403356	0.636986
L1MC3	0.0557828	8.38386	0.406854	0.641417
LTR58	-0.316556	2.23949	0.407877	0.641939
ETnERV3-int	0.0564041	9.00915	0.409215	0.642954
RLTR10C	0.0601029	8.04242	0.410303	0.643571
L2a	-0.0445267	11.3745	0.412506	0.645934
LTR79	-0.188002	4.07525	0.413567	0.64615
HERVL40-int	0.150354	4.8104	0.414038	0.64615
MER57D	0.112128	6.12833	0.414745	0.646165
TTTTCn	-0.0665323	7.13263	0.416475	0.647772
MER31A	0.1039	6.2866	0.417688	0.647985
MER117	-0.090384	6.0434	0.420298	0.647985
MER115	0.201805	3.5537	0.420348	0.647985
B1_Mm	0.0416407	12.3702	0.420546	0.647985
HAL1	-0.0524162	11.0452	0.421366	0.647985
L1MCc	0.188557	4.4582	0.421833	0.647985
L1M4c	0.0688542	7.77649	0.422207	0.647985
RMER21B	0.122985	5.94515	0.42281	0.647985
RLTR13D2	-0.129025	5.52764	0.422903	0.647985
L1MDb	-0.130507	5.89078	0.427196	0.653483
LFSINE_Vert	-0.0700003	7.78929	0.430508	0.657464
TTTAn	0.0606134	7.98312	0.432251	0.658185
Kanga1	-0.173893	5.25698	0.432924	0.658185
GTTTGn	-0.104278	5.8975	0.433194	0.658185
Helitron3Na_Mam	0.175364	4.17311	0.433905	0.658185
CAGGAn	-0.292064	2.08776	0.43517	0.658185
PB1D9	0.0403028	12.5873	0.43524	0.658185
tRNA-Gly-GGA	-0.159497	4.42473	0.436772	0.659427
GAAAn	0.0524518	8.86628	0.441047	0.664798
TTGGGGn	-0.12543	5.27563	0.442037	0.665208
RLTR13D6	0.0659795	7.22052	0.444241	0.667441
PB1D10	0.039378	13.1042	0.446084	0.668391
CAAAAAn	-0.0543823	8.19472	0.446315	0.668391
MLT2B1	-0.105203	5.83107	0.449227	0.671666
MER94	0.244895	3.13128	0.453431	0.676861
PB1D7	0.038885	11.8937	0.454765	0.677761
TGAGn	0.114969	5.37804	0.456311	0.678974
LTR33A	0.159231	4.65671	0.457186	0.679185
RLTR20A1	0.129831	4.35829	0.459026	0.680604
CAGCn	-0.139573	4.15457	0.45961	0.680604
Charlie24	-0.0723971	8.14875	0.462738	0.683761
CR1_Mam	0.0945533	5.67429	0.463217	0.683761
MamGypLTR1b	-0.212534	3.41234	0.466403	0.687369
RNLTR23	0.219583	2.89242	0.467456	0.687828
LTR31	-0.187917	3.79627	0.470154	0.690702
Kanga2_a	-0.104555	5.34471	0.474185	0.695521
GCTGn	0.212998	2.80805	0.476691	0.698092
CGGAGn	-0.130014	5.73731	0.479727	0.701179
RLTR5_Mm	-0.133176	4.16444	0.480312	0.701179
MIR	0.0366913	11.2431	0.481119	0.701254
RMER17C-int	-0.0574002	7.32805	0.485257	0.706174
Tigger14a	-0.138784	4.04458	0.48627	0.70654
CCCTGn	0.106987	4.70164	0.490967	0.712248
LTR16E1	0.143006	3.80792	0.492113	0.712795
CCAAn	0.131407	5.2082	0.496527	0.717013
ID_B1	0.0355229	13.8943	0.497333	0.717013
polypurine	-0.071706	7.83905	0.497345	0.717013
RLTR13D4	0.132802	4.73389	0.499426	0.718894
MLT2C2	0.118251	4.2731	0.502069	0.721579
CAGTGn	0.218735	2.64507	0.505226	0.72484
MamGypLTR2	-0.17555	3.76036	0.506563	0.72484
Tigger9b	0.0914252	5.61607	0.506684	0.72484
LTR85c	0.240156	2.16437	0.509247	0.727084
Charlie18a	0.0725849	6.59499	0.509821	0.727084
GAGAAn	0.111982	4.86645	0.512355	0.729574
TTCn	-0.0447774	8.48219	0.516413	0.734225
GAAn	-0.04628	8.34016	0.519748	0.737835
ORR1D2	0.0411525	10.0839	0.522073	0.740003
LTR37A	0.160827	3.3266	0.529836	0.749048
RLTR13D5	-0.0493815	7.72209	0.530831	0.749048
RLTR43A	-0.255273	1.97439	0.531051	0.749048
MLT1G	0.117367	4.58191	0.531927	0.749048
RLTR28	0.0463164	7.93888	0.532495	0.749048
TAAn	-0.0646811	6.21132	0.535858	0.751879
MLT1C	-0.0427939	8.46088	0.536129	0.751879
B1_Mus2	0.0319253	13.4402	0.53758	0.752654
TCTCCCn	-0.119257	4.37597	0.538306	0.752654
MIRm	-0.0381423	9.7129	0.539876	0.753713
TCCGn	-0.102559	5.88494	0.541189	0.754409
YREP_Mm	0.0411792	8.25038	0.54461	0.757664
RLTR10	-0.0440305	8.25383	0.545616	0.757664
RMER20A	-0.0602992	7.30528	0.546573	0.757664
TTAAn	0.116029	4.27362	0.546793	0.757664
GGGTGn	-0.07098	6.19264	0.549178	0.759833
RMER21A	-0.0581734	7.54898	0.551653	0.762119
U14	0.112552	4.55232	0.553785	0.763926
RLTR10-int	-0.0363489	9.18744	0.555609	0.765304
MLT2B3	0.10207	5.08931	0.556688	0.765652
CTCGGn	0.112648	5.11923	0.558357	0.766258
L1M3d	0.235155	2.51116	0.558781	0.766258
TTCCn	0.0485032	7.39073	0.56088	0.767424
BC1_Mm	0.0372769	9.30742	0.561287	0.767424
MER45R	0.128177	3.79217	0.562695	0.768215
MTEb	-0.0338482	9.35674	0.567322	0.773393
RMER19A	0.0410908	7.93397	0.570711	0.776871
MLT1C-int	-0.201026	2.51055	0.575368	0.782062
LTR85a	0.185107	3.12554	0.577374	0.78364
MER31B	-0.0638115	6.5196	0.57894	0.784616
CTGGGGn	-0.0358251	9.66524	0.581365	0.786643
TCTCCn	-0.0960462	4.77647	0.582398	0.786643
LTR33C	-0.114453	4.54095	0.582982	0.786643
L1VL4	-0.0364268	9.74825	0.583872	0.786643
TTTAAn	-0.195875	2.53157	0.584678	0.786643
U5	-0.165081	3.13329	0.586721	0.787291
MLT1F2	0.0522187	6.91225	0.586858	0.787291
Gn	-0.0874593	5.21149	0.590066	0.788698
MER82	0.0460849	7.31093	0.590359	0.788698
ORR1A2	0.0302987	10.4376	0.591862	0.788698
RLTR13D1	0.0544583	6.64295	0.592093	0.788698
MT2A	0.0296937	10.5185	0.592161	0.788698
B1_Mus1	0.0278485	13.7314	0.594227	0.790314
GCCTGn	-0.0574557	6.78627	0.595136	0.790388
MER20	0.0320414	9.25097	0.596972	0.791506
CAAAGn	0.228925	2.66404	0.597685	0.791506
LTR88c	-0.124882	4.02545	0.598544	0.791513
MER67B	0.160916	3.06599	0.600753	0.793302
RLTR20B1	-0.0465841	7.56866	0.604569	0.797206
RLTR23	-0.0383273	7.75877	0.60846	0.80018
RMER10B	0.0396842	8.12832	0.608551	0.80018
LTR82B	-0.14446	3.25612	0.609628	0.800461
TATGn	-0.0353771	8.51897	0.612804	0.803493
Charlie22a	0.12124	3.74055	0.615309	0.804715
TTCTGn	-0.25313	1.65363	0.616318	0.804715
CAGAGAn	-0.0394622	8.41713	0.61634	0.804715
MT2B	0.0261701	11.1329	0.61725	0.804769
ORR1A4	-0.0279657	10.0927	0.620368	0.807699
Charlie20a	0.191866	2.22731	0.623392	0.810498
CCGGn	0.308335	1.69039	0.625354	0.811115
HERVL74-int	-0.265437	2.37244	0.625867	0.811115
CAAn	-0.0402477	7.95713	0.626492	0.811115
TTTGn	-0.0298996	9.16147	0.627446	0.811217
Ricksha_0	-0.199526	2.10116	0.631262	0.815014
GTCTGn	0.121697	3.74056	0.633037	0.815041
MER46C	0.0619667	5.93056	0.633359	0.815041
ATTTGn	-0.194384	2.49445	0.633921	0.815041
FAM	0.0878122	4.61719	0.635902	0.815786
MLT1J	0.0390284	7.28682	0.63626	0.815786
TTCTCn	-0.0984621	4.72736	0.637196	0.815858
U3	0.121611	3.44021	0.638732	0.816697
CCCCCAn	-0.0778944	5.73409	0.647601	0.825801
MER52-int	-0.14271	2.49172	0.647635	0.825801
FLAM_A	0.101241	3.69808	0.64975	0.82736
RLTR44E	-0.109924	3.97465	0.653732	0.830501
RLTR25A	0.0281673	9.21583	0.654008	0.830501
MER110A	0.170544	2.74814	0.65539	0.831117
MER67D	0.146424	2.32045	0.656423	0.831289
LTR48B	0.204252	2.30797	0.660789	0.835677
MTE2b	0.0272527	9.50737	0.662334	0.836115
TAGTGn	0.22108	1.63478	0.662939	0.836115
RLTR31_Mm	0.0508056	6.48087	0.666068	0.838919
RLTR14	-0.0342342	7.30499	0.669991	0.842716
RMER1C	-0.0380878	7.88345	0.673605	0.844412
MamRep564	0.205369	1.70676	0.673893	0.844412
ORSL	-0.0890895	3.95457	0.674072	0.844412
MER34B-int	0.0322908	9.74628	0.676325	0.844661
CAAGn	-0.0999344	4.0255	0.676791	0.844661
MER2B	-0.0462746	5.9826	0.677328	0.844661
RLTR31B_Mm	-0.0615177	5.25029	0.677916	0.844661
Arthur1C	-0.260236	1.9451	0.678848	0.844687
MER5B	-0.0312912	7.84792	0.681249	0.846538
TAn	-0.0248742	9.84821	0.683019	0.847602
ETnERV2-int	0.0247164	14.1176	0.686194	0.850403
TCCCn	-0.0356894	6.90587	0.687984	0.850462
RLTR14-int	0.0323514	7.79939	0.688327	0.850462
MER103	0.0514191	5.86109	0.688993	0.850462
RMER19C	-0.0297717	8.3712	0.690246	0.850875
MER102a	0.0629391	4.93818	0.693518	0.853761
RLTR12B	0.0262627	9.3643	0.694429	0.853761
MLT2D	0.0528991	5.85779	0.697295	0.855134
Charlie21a	-0.167259	1.84003	0.699766	0.855134
CTCAn	-0.05929	5.66172	0.699962	0.855134
TTAn	-0.0439456	6.36486	0.700778	0.855134
MER99	-0.0949115	4.15916	0.701027	0.855134
Charlie13b	-0.163617	1.90192	0.701081	0.855134
TCCn	-0.0234031	9.91765	0.702147	0.855309
MLT1H1	0.0621741	5.08528	0.710963	0.864765
tRNA-Ala-GCA	-0.0380417	6.4287	0.711775	0.864765
LTR84b	-0.1268	3.24584	0.71383	0.866126
L1M1	0.0671117	4.75244	0.716598	0.868348
MER105	0.112726	3.68542	0.71889	0.868907
MER58A	0.0294477	8.05344	0.718934	0.868907
RLTR13A2	0.0402166	5.94341	0.722277	0.87011
CATGCn	0.205832	1.46175	0.72295	0.87011
MER3	-0.0303095	7.68966	0.723849	0.87011
Charlie13a	0.163498	2.39689	0.724553	0.87011
MER70B	0.145416	2.73977	0.724622	0.87011
L1MEe	-0.0282067	8.74208	0.726431	0.871153
RLTR20D	-0.03569	6.81576	0.728127	0.871506
MLT1G3	-0.0446946	5.62355	0.728678	0.871506
MER113	-0.0594429	4.89303	0.730106	0.871506
L1MEg1	0.150523	2.12519	0.731149	0.871506
MLT2B4	0.0548251	5.26651	0.731425	0.871506
L1MA5	0.0296054	8.07225	0.733648	0.873032
L1M	0.0980946	3.70721	0.73498	0.873495
GAAAAn	0.0354847	6.30577	0.740163	0.878276
CCTGn	-0.0381645	6.41711	0.740898	0.878276
MER21-int	0.13663	2.27355	0.743651	0.880127
MER81	-0.0785134	3.89615	0.744358	0.880127
TCCTGn	-0.0906714	3.35855	0.7473	0.88248
A-rich	-0.0205324	11.1589	0.748301	0.882538
CGAGGn	-0.0362338	6.06354	0.754862	0.887852
TCTGn	-0.0266583	7.61209	0.756099	0.887852
RLTR10A	0.0453924	5.89714	0.756188	0.887852
IAPLTR1a_Mm	0.0300936	7.2599	0.756637	0.887852
CAAATn	0.127091	2.2153	0.759944	0.890604
LTR16D1	0.164322	2.18954	0.762439	0.892297
CCCCCTn	-0.0438215	5.36008	0.763313	0.892297
Kanga1c	0.0613289	4.53862	0.766508	0.894212
MTB_Mm	0.0193992	8.83113	0.766881	0.894212
GGGGAn	0.0525094	4.9827	0.770063	0.896004
CAGAGn	0.0993677	3.21504	0.770351	0.896004
TCTAn	-0.0284654	7.43281	0.771867	0.896642
TAAAn	-0.0233373	7.7011	0.773807	0.897771
ORR1A4-int	-0.0161749	9.95129	0.77616	0.899376
LTR40c	-0.0715835	3.86691	0.779059	0.901607
MamGyp-int	-0.0251992	8.05346	0.781753	0.902876
MLT1E1	0.0520439	4.84135	0.782103	0.902876
TTTTTAn	0.0634472	4.40258	0.786311	0.906395
MLT1J1	-0.0611251	4.47243	0.787615	0.906395
MER74B	0.0945056	3.3736	0.788324	0.906395
L2c	-0.0174057	10.4614	0.789062	0.906395
Charlie26a	0.0563201	3.78738	0.800271	0.918133
MER63B	-0.0683501	3.85027	0.80349	0.918826
LTRIS4	-0.0478679	5.03616	0.805192	0.918826
CACACn	-0.0793912	2.96107	0.805483	0.918826
Lx3C	-0.0181124	8.59585	0.805791	0.918826
L2	0.0134958	10.5033	0.805831	0.918826
ID4_	-0.0127626	11.3609	0.808563	0.92009
ORSL-2b	-0.11391	2.27497	0.810243	0.92009
LTR16D2	0.0737329	4.11977	0.810768	0.92009
Charlie23a	0.107576	2.3763	0.81091	0.92009
RMER2	-0.0343657	6.47311	0.81308	0.921424
MamGypLTR1d	-0.0787286	3.10803	0.816191	0.923821
ID2	-0.01445	9.26872	0.819597	0.925549
TTGn	-0.0199853	7.61779	0.819715	0.925549
LTR88b	-0.062386	3.77353	0.821825	0.926803
B2_Mm1t	0.0161423	12.3342	0.823216	0.927243
MER44A	0.0481754	4.43393	0.825839	0.927551
TAGn	0.0658477	3.59564	0.826693	0.927551
Charlie25	0.0979302	2.3758	0.827838	0.927551
RLTR9F	0.0401803	4.77687	0.828256	0.927551
RMER6D	0.0211797	7.73986	0.828493	0.927551
TATAAn	-0.0742588	3.28515	0.832731	0.930776
ORR1B1	0.0117818	10.5005	0.833381	0.930776
MLT1J2	0.0289348	5.81025	0.836414	0.93304
Arthur1A	0.0975605	1.72308	0.841291	0.937352
MTE2a-int	0.01939	7.52631	0.845285	0.938927
MER112	-0.0242029	6.38032	0.845334	0.938927
CAn	0.0105793	11.8142	0.845744	0.938927
RodERV21-int	-0.017711	7.11963	0.85394	0.945991
MLT1H2	-0.0435496	4.62603	0.854147	0.945991
tRNA-Met	-0.0866649	1.96119	0.859112	0.950354
TCCCGn	0.0824306	2.15223	0.869121	0.95942
L1MB2	0.0109926	8.80897	0.869378	0.95942
Charlie7a	0.0854926	2.25032	0.872431	0.961645
LTR16B1	0.0632607	3.29633	0.878913	0.966923
MIRb	0.0078103	11.4665	0.880548	0.966923
CTCTGn	0.0491227	3.82326	0.881318	0.966923
ETnERV-int	-0.0091339	11.6704	0.881703	0.966923
LTR40a	-0.0320098	5.07225	0.882435	0.966923
IAPLTR2_Mm	0.0110067	7.93571	0.886691	0.969901
CCCAn	-0.0437539	3.43149	0.887245	0.969901
RLTR13B3	-0.021802	6.3649	0.893044	0.97313
HAL1b	-0.0215472	4.57601	0.893424	0.97313
MTEa	-0.00743042	10.1662	0.894884	0.97313
Tigger16b	-0.0244656	5.42904	0.896615	0.97313
RLTR20B3	0.0146385	7.12954	0.897396	0.97313
MER90	-0.0631773	2.55968	0.898026	0.97313
ORR1E	-0.007682	10.7641	0.898361	0.97313
5S	-0.022735	5.44873	0.898962	0.97313
CAAAn	0.00799597	9.20668	0.899647	0.97313
MER74A	0.0304623	4.90763	0.903393	0.976043
MusHAL1	0.00746344	9.01757	0.904605	0.976215
ID4	0.00608692	11.4514	0.908711	0.979146
CGCTGn	0.0450548	3.23302	0.911718	0.979146
CGTTGn	0.0543622	2.70082	0.912177	0.979146
Tigger1	0.0130475	7.39483	0.912235	0.979146
CTAAn	0.0991068	1.58086	0.912841	0.979146
Tigger16a	0.026111	4.9349	0.914799	0.979146
RLTR33	-0.00965441	7.46131	0.91527	0.979146
ATGGTGn	-0.0118911	6.80661	0.915771	0.979146
MLT1G3-int	-0.0706441	1.75825	0.917091	0.979428
MLT2F	0.00951749	7.17974	0.918347	0.979474
RLTR44B	-0.0263466	3.22788	0.921518	0.979474
MER63D	0.0242474	4.72343	0.923523	0.979474
CAGTn	0.0439454	3.1379	0.923847	0.979474
GGGAGAn	-0.0217234	4.44544	0.923949	0.979474
L1MA10	-0.0243971	4.3072	0.924912	0.979474
MER67C	-0.0382372	3.9306	0.926093	0.979474
CGAAAn	0.0790994	1.88574	0.926349	0.979474
TTCCCn	0.0510441	3.14957	0.927611	0.979474
CATATAn	0.0108666	6.69504	0.929243	0.979474
RLTR24	0.0091707	6.61543	0.929537	0.979474
U1	-0.0122469	6.54133	0.930283	0.979474
MLT1E1A	-0.0104323	6.18393	0.93087	0.979474
LTR52	0.0953081	1.8718	0.937259	0.985079
Kanga1a	-0.0500641	2.11422	0.940179	0.987029
LTR39	0.0508608	2.33323	0.94144	0.987234
RMER17C	0.00462341	8.64527	0.944463	0.989285
IAPLTR3	0.0207108	3.9407	0.947568	0.991417
MER5C	-0.0429357	2.8469	0.949361	0.992174
MLT1J-int	0.0238402	2.98213	0.953379	0.992611
SUBTEL_sa	-0.0393016	2.76771	0.953448	0.992611
GCATGn	0.0314817	2.83266	0.953712	0.992611
GTGTGn	-0.0244419	3.01692	0.954573	0.992611
LTR16B2	0.0282817	2.65403	0.955134	0.992611
RMER17A2	0.00608035	7.32774	0.957562	0.993559
L2b	0.00335172	9.72709	0.959663	0.993559
Zaphod	-0.0116588	4.95547	0.959998	0.993559
MADE2	-0.0133703	3.15705	0.960342	0.993559
RLTR13C1	-0.00532693	6.65249	0.961405	0.993559
B1F1	-0.00259218	11.8651	0.965095	0.995528
TGn	0.00230264	11.9322	0.965992	0.995528
MamRep434	-0.0200033	3.7749	0.966532	0.995528
Lx4A	0.00353434	9.0983	0.96834	0.996283
IAPEY2_LTR	-0.00708152	5.61942	0.973161	0.998778
LTR87	0.00817937	4.39969	0.974322	0.998778
MMERVK10C-int	-0.00200344	10.2122	0.974819	0.998778
IAPLTR2b	-0.00354583	6.60545	0.975969	0.998778
LTR33	0.0134265	4.61719	0.976152	0.998778
CAAACn	-0.00347237	6.18251	0.985288	1
RMER1B	0.000618118	9.68954	0.996042	1
RLTR25B	0.000309126	9.01172	0.99748	1
RLTR26	0.00108579	6.93645	0.998152	1
tRNA-Lys-AAG	-0.0343103	1.55859	1	1
TATAGn	0.0295841	1.54185	1	1
ORR1B2-int	0.00103515	5.88395	1	1
MER34A	0.0111965	4.14316	1	1
MLT1J1-int	0.0526779	1.63533	1	1
L1PB4	0.0290602	1.98959	1	1
MLT2E	0.018347	2.1772	1	1
CAGTAn	0.0134613	1.65327	1	1
Kanga1b	-0.0117964	2.92274	1	1
CTTTGn	0.0106796	2.67264	1	1
CATGn	0.01018	4.21314	1	1
Tigger12c	0.00801948	3.75455	1	1
MLT1H-int	-0.00523857	4.41468	1	1
AmnSINE1	0.0043897	4.97321	1	1
MER57F	0.0018508	3.26643	1	1
U6	-0.000987787	7.04805	1	1
RLTR19C	-0.00018617	5.9739	1	1

## Sheet: 1-19 red
Table S2. edgeR was used to identify differentially expressed repeats between 1.19-red ESCs and conventional ESCs.
GeneID	logFC	logCPM	PValue	FDR
RLTR6_Mm	-0.909034	9.2735	2.91424e-45	2.70733e-42
MT2_Mm	-1.01459	12.675	1.05619e-41	4.90602e-39
ORR1A3-int	-0.773665	9.98098	1.41255e-30	4.3742e-28
MERVL-int	-0.995873	15.2718	3.2395e-28	7.52373e-26
GSAT_MM	-0.739904	8.73441	1.78494e-13	3.31642e-11
ORR1A1-int	-0.468224	9.18874	2.60926e-12	4.04001e-10
L1Md_F3	-0.387802	12.124	4.93685e-11	6.55191e-09
RLTR44C	-0.646366	6.95523	6.56167e-10	7.61974e-08
L1Md_T	-0.394708	15.446	1.14432e-08	1.18119e-06
IAPEz-int	-0.361462	12.963	2.717e-08	2.52409e-06
RLTR45	-0.470857	8.32577	4.52417e-08	3.82087e-06
MER89	-0.498175	7.04175	1.53894e-07	1.19139e-05
MT2B2	-0.31407	9.60724	2.83785e-07	2.02797e-05
L1Md_A	-0.422375	15.5386	4.19018e-07	2.78048e-05
ETnERV3-int	0.389768	8.88805	7.92596e-07	4.90881e-05
ATAAGn	0.436188	8.43536	1.89336e-06	0.000109933
RLTR4_Mm	-0.33726	8.52163	2.98919e-06	0.00016335
RMER12B	0.521753	7.33912	3.93774e-06	0.000203231
Ricksha_c	-0.579447	7.46385	4.39188e-06	0.00021474
RLTR45-int	-0.307897	10.6148	4.63685e-06	0.000215382
RLTR44-int	-0.529892	7.64881	7.76371e-06	0.000343452
L1Md_Gf	-0.357854	10.5233	8.20039e-06	0.00034628
RLTR1B	-0.311296	8.55544	1.03033e-05	0.000416165
MT2C_Mm	-0.307948	8.57354	1.1346e-05	0.000439183
L1Md_F	-0.257413	10.7854	1.28242e-05	0.000476546
MMVL30-int	-0.284207	8.52198	2.83372e-05	0.00101251
L1_Mm	-0.241262	11.0326	3.02835e-05	0.00104198
RMER17D	-0.311874	8.3637	3.6864e-05	0.00122309
IAPLTR1_Mm	-0.298668	9.26369	4.04063e-05	0.0012944
L1Md_F2	-0.24483	13.4345	4.57585e-05	0.00141699
LSU-rRNA_Hsa	-0.356468	15.9527	5.10945e-05	0.00153119
ERVL-B4-int	-0.363356	6.80357	6.26134e-05	0.00181774
LTR84a	1.04975	2.8348	6.55294e-05	0.00184475
L1_Mur1	-0.326421	12.8048	0.000130453	0.00352111
Lx3_Mus	-0.272368	9.16153	0.000132657	0.00352111
IAPEy-int	-0.520959	5.81035	0.000140756	0.0036323
ORR1A0-int	-0.259215	10.6918	0.000150181	0.00377077
RLTR6-int	-0.273653	9.47431	0.000159418	0.00389735
MuLV-int	-0.482849	5.93396	0.000193509	0.00460949
Tigger10	-0.348313	7.66637	0.000283047	0.00657376
CTTGn	0.714939	4.20804	0.000347015	0.00786286
MER20B	-0.433746	6.11693	0.000444072	0.00978979
LTRIS_Mm	-0.414612	5.92006	0.000459352	0.00978979
L1M2c	0.914054	3.35265	0.000463671	0.00978979
MLT2B1	-0.402815	6.02425	0.000524121	0.0108202
MamRep1879	1.34974	1.86719	0.000653338	0.0131946
ZP3AR	0.248963	8.48479	0.000669032	0.0132241
GCCTAAn	-0.836356	3.18189	0.000692347	0.0133998
MERVL_2A-int	-0.219812	11.0262	0.000743225	0.0137402
Charlie5	0.318609	6.54756	0.000752997	0.0137402
RLTR9B	-0.47717	4.78497	0.000754306	0.0137402
RLTR9A2	-0.481422	5.47343	0.000841988	0.0150424
RLTR27	-0.291647	8.77764	0.00108466	0.0186884
RLTR22_Mus	0.306468	8.0688	0.0010863	0.0186884
BGLII_B	0.307857	7.2421	0.00129079	0.0218026
RLTR10E	-0.294415	7.58869	0.001356	0.0224951
RLTR13D3	-0.402597	6.40115	0.00142327	0.0231968
MLT1F1-int	1.19928	2.23824	0.00149548	0.0239535
MMETn-int	0.25445	16.6311	0.0015282	0.0240627
RLTR13D1	0.314858	6.55359	0.0015825	0.0245024
MER68-int	0.794067	3.13188	0.00177761	0.0266942
ORR1E-int	0.246659	7.43298	0.00178153	0.0266942
Charlie1a	0.36864	8.15706	0.00201189	0.0296674
MLT1E	0.441192	5.00846	0.00211331	0.030676
Tigger5	0.22497	8.09791	0.00228355	0.0324768
U17	-0.455406	6.7516	0.00230729	0.0324768
L1MDa	0.376178	7.12642	0.00237443	0.0329231
RLTR4_MM-int	-0.291947	10.4984	0.0026452	0.0361381
L1MD1	0.261547	7.17432	0.00288907	0.0388978
B4A	0.189526	12.868	0.00296999	0.039416
CCGAAn	-1.10437	1.83344	0.0031905	0.0417462
CACCATn	0.47174	7.93471	0.00329625	0.0425308
CAGGCn	0.824265	2.92234	0.00382602	0.0480033
RLTR47_MM	-0.391447	7.14534	0.00385042	0.0480033
U4	0.877169	2.50382	0.0038754	0.0480033
Tigger15a	-0.247552	7.07448	0.00420136	0.0513561
L1MEc	0.263219	8.15345	0.00436804	0.0527001
MER76	0.390405	4.90589	0.00491045	0.0578896
L1MEf	0.286799	7.32927	0.00492279	0.0578896
Lx2A1	-0.345869	5.90776	0.00511934	0.059087
ORR1A1	-0.191112	9.23658	0.00515183	0.059087
7SLRNA	-0.345823	7.33379	0.00549818	0.0622904
SYNREP_MM	-1.10639	2.16074	0.00558893	0.0625556
RLTR19	-0.209337	8.45426	0.0057593	0.0636951
IAPEY3-int	-0.185205	8.79273	0.00615521	0.0672728
MMAR1	0.372464	6.19118	0.00644517	0.0696228
Tigger2b	0.542746	3.82127	0.00677148	0.072307
ORR1D1	0.171283	10.5801	0.00694841	0.0731937
MLT1A1	-0.173911	8.94202	0.0070121	0.0731937
MER113A	-0.435445	4.7016	0.00756499	0.0780875
MLT1F1	0.280166	6.40633	0.00857297	0.0875197
L1MC5	0.235354	7.71321	0.00895333	0.0902924
Kanga11a	0.30986	5.97133	0.00903896	0.0902924
Tigger13a	0.426961	4.72356	0.00932065	0.0906096
Charlie1	0.242725	7.18074	0.00932894	0.0906096
MER34A1	-0.234568	7.70803	0.00936332	0.0906096
L1MCc	0.585951	4.32144	0.00979938	0.0938518
L1MEd	0.320516	5.41518	0.00997084	0.0945195
MER31-int	0.549473	3.83318	0.0103271	0.0969077
RLTR19-int	-0.240362	12.4999	0.0104933	0.0974455
RLTRETN_Mm	0.198854	12.8663	0.0106058	0.0974455
RLTR31_Mur	-0.297142	5.82352	0.0106991	0.0974455
RLTR30	-0.361182	5.36352	0.0110808	0.0999426
GGGGAn	0.421235	4.84774	0.012417	0.110917
Tigger9a	0.645258	3.60092	0.0127903	0.112401
ORR1C2-int	0.234496	6.93603	0.0128251	0.112401
L1ME2z	0.304483	6.25904	0.013614	0.1182
L1MA7	0.244475	7.64174	0.0140979	0.121063
MTEa-int	0.362297	6.59078	0.0142043	0.121063
L1MB8	0.237211	9.05693	0.0146283	0.123542
B3	0.152139	14.2733	0.0149221	0.124889
LTR37B	0.708569	3.18209	0.0151362	0.125549
TGGAn	0.277993	6.61343	0.0159026	0.12963
tRNA-Ser-TCAm	0.227968	8.92467	0.0159072	0.12963
B1_Mur4	0.139227	12.4536	0.0167354	0.133376
ORR1B2	0.149915	9.4011	0.0167626	0.133376
ACTGn	0.87827	1.83502	0.0168829	0.133376
CAGn	-0.205875	11.6432	0.0169412	0.133376
MamRep38	-0.529843	3.45711	0.0174762	0.136432
L1MB4	0.314717	7.42654	0.0178451	0.138151
TAGAn	0.222741	7.11524	0.018308	0.139984
MTD-int	0.258219	8.35735	0.0183832	0.139984
L1_Rod	0.245459	8.83599	0.0185605	0.140185
HAL1-3A_ME	0.209032	8.3406	0.0190677	0.142854
MER44D	0.466823	4.36283	0.019501	0.144932
RLTR9A	-0.20807	7.37958	0.0197722	0.145781
L1MC4	0.208263	8.80483	0.0200745	0.146844
RSINE1	0.147908	13.2672	0.0206052	0.149549
Charlie19a	0.640089	3.37669	0.0209023	0.149905
SRV_MM-int	-0.290462	6.47153	0.020977	0.149905
tRNA-Leu-TTAm	-0.315876	7.15898	0.0215506	0.151285
MER77	0.283198	5.68979	0.0217198	0.151285
Arthur1B	-0.367511	5.19595	0.0217588	0.151285
MTB-int	-0.196361	9.23939	0.0218215	0.151285
L1ME3A	0.206369	7.12107	0.0224587	0.15398
ID	0.161265	8.61409	0.0225685	0.15398
RLTR20A2	0.352515	5.86119	0.0227075	0.15398
B2_Mm1a	-0.13263	12.7365	0.0229103	0.15423
L1M4	0.142673	10.4777	0.0234056	0.156192
RLTR41	-0.170001	7.9413	0.023538	0.156192
MLT1E2-int	0.977	1.59059	0.0249391	0.163574
CCGGGn	-0.242235	8.7157	0.0250536	0.163574
L1M1	0.42864	4.61997	0.0254272	0.163574
SSU-rRNA_Hsa	-0.21886	15.5777	0.0256287	0.163574
LTR84b	-0.483572	3.46792	0.0257055	0.163574
Charlie6	-0.204783	8.28774	0.025707	0.163574
FordPrefect	-0.188473	10.0181	0.0268253	0.169497
ORR1C1-int	0.331011	6.30628	0.0270028	0.169497
CGTGn	-0.24842	6.39472	0.0279339	0.174165
Lx4B	0.144016	9.76187	0.0291799	0.180721
MER2	0.1621	9.40431	0.0307467	0.18889
MTA_Mm-int	-0.140683	12.2377	0.0309592	0.18889
CAGAn	0.223493	7.26842	0.0311434	0.18889
TCTCCCn	-0.394161	4.55765	0.0313122	0.18889
L1MC2	0.192218	7.40098	0.0316072	0.189439
GGAGAn	-0.301499	5.00291	0.0321706	0.190003
CR1_Mam	0.274597	5.62225	0.0322391	0.190003
ORSL-2a	-0.932557	1.62765	0.0323148	0.190003
LTR16D1	-0.732169	2.66515	0.0330682	0.19321
MTB_Mm-int	0.224135	6.26722	0.0334144	0.193823
Lx3C	-0.158555	8.70071	0.0340282	0.193823
RMER17D2	0.251687	5.98258	0.0341058	0.193823
RLTR13B2	0.243157	6.59639	0.0341314	0.193823
AmnSINE1	0.302826	4.86486	0.0342163	0.193823
L1_Mus2	-0.125338	11.192	0.0348852	0.195138
B4	0.127904	12.1329	0.034928	0.195138
TATTGn	-0.873657	1.64492	0.0351374	0.195138
Lx3A	0.1887	8.68369	0.0352886	0.195138
CYRA11_Mm	0.255429	5.43171	0.0357644	0.196598
L1MCa	0.198863	7.69739	0.0367144	0.200633
RMER15-int	0.171238	8.02208	0.0371867	0.201298
MLT1D-int	0.384289	4.20082	0.0372752	0.201298
L1M3c	0.546417	3.11541	0.0374861	0.201298
U2	-0.255866	6.05605	0.0382706	0.20433
MTC	0.124758	11.1413	0.0385776	0.204792
B1_Mur1	0.121572	12.5066	0.0392227	0.206448
CTAn	0.260156	6.91048	0.039334	0.206448
CTTTGn	0.678198	2.42984	0.0398164	0.207806
MLT1L	-0.19927	6.79902	0.0402541	0.208917
MER92B	-0.433195	3.89931	0.0408064	0.210606
MER91A	-0.447912	3.62542	0.0411765	0.211342
Tigger7	0.177036	8.56577	0.0419173	0.213076
L1MB7	0.143545	9.93304	0.041973	0.213076
MurERV4_19-int	-0.180648	8.22581	0.042368	0.213912
MLT1A1-int	0.501079	3.077	0.0428595	0.214297
TTATAn	0.441369	3.56089	0.0429056	0.214297
MER104	0.360611	4.33932	0.0434583	0.215897
RLTR18B	0.199682	7.8012	0.0446926	0.220848
CGGAn	-0.232899	6.45246	0.0458174	0.225208
LTR73	0.640401	2.92834	0.0460997	0.22528
RLTR10B	0.352837	4.09314	0.046317	0.22528
TAAAAAn	-0.313829	4.82046	0.0466582	0.225571
RMER6A	0.151385	10.1649	0.0468623	0.225571
RLTR21	0.150645	8.22917	0.0480082	0.229895
CCTAn	0.522491	3.08298	0.0485856	0.231305
CAATn	0.314629	4.54874	0.0488006	0.231305
RLTR13A3	0.272646	5.70476	0.0496824	0.23344
LTRIS_Mus	-0.176318	9.1001	0.0497536	0.23344
MMERVK10C-int	-0.132452	10.3119	0.0502115	0.234404
L1MB3	0.15526	8.69161	0.0505519	0.234814
L1MC1	0.185369	8.56329	0.050821	0.234889
CGAAGn	-0.205512	7.56185	0.0518094	0.236258
ETnERV2-int	0.138723	14.0951	0.0518379	0.236258
RMER20B	-0.175387	7.7651	0.0520071	0.236258
RLTR12A	0.318811	6.07088	0.0521344	0.236258
L1MB5	0.161301	8.64701	0.0524442	0.236508
L1MEa	0.602507	3.40247	0.0535457	0.240309
RLTR42-int	-0.159213	9.0004	0.0545259	0.241794
RLTR9C	-0.227007	6.31103	0.0546277	0.241794
GGAGAAn	-0.182495	7.75785	0.0546574	0.241794
L1MD3	0.196527	7.11677	0.0562642	0.247722
RLTR1B-int	0.152437	12.5859	0.0567927	0.24887
RLTR13D2	-0.354971	5.68433	0.0574303	0.250483
Cheshire	0.259802	6.26974	0.0577648	0.250764
RLTR10D	-0.220981	6.7772	0.058795	0.254049
CAGCGn	-0.678725	2.01569	0.0597341	0.25622
RMER4A	0.125578	8.64182	0.0603649	0.25622
PB1	0.108568	10.6788	0.0606447	0.25622
L1_Mur2	-0.114102	10.8059	0.0607468	0.25622
B1_Mur2	0.108707	12.3143	0.06083	0.25622
tRNA-Gln-CAA_	0.547468	2.71766	0.0609794	0.25622
Tigger6a	-0.213152	6.39479	0.0617285	0.25622
TTCAn	0.360223	5.00794	0.0617361	0.25622
RCHARR1	0.145968	9.32021	0.0617935	0.25622
CACCCn	-0.325035	7.24394	0.0620637	0.25622
RMER20A	-0.187898	7.40484	0.0623312	0.25622
B3A	0.114328	13.129	0.0637884	0.261055
TCTCTGn	-0.181524	8.74595	0.0645617	0.262715
Lx8	0.131987	11.9056	0.0648368	0.262715
RLTR9B2	-0.276809	4.79567	0.0650425	0.262715
MYSERV-int	0.195391	7.37293	0.0655769	0.263339
L1PB4	0.825272	1.71692	0.0658989	0.263339
B2_Mm2	0.131879	13.6647	0.0664573	0.263339
RLTR44E	-0.439146	4.18511	0.0667423	0.263339
RLTR40	0.184437	7.39235	0.0667631	0.263339
ORR1A2-int	-0.125837	9.64501	0.067008	0.263339
MLT1A0-int	0.391982	3.57977	0.0672111	0.263339
L1M3de	0.403792	4.86362	0.0675356	0.263339
G-rich	-0.199069	11.5274	0.0679332	0.263339
ETnERV-int	0.17143	11.6157	0.0680315	0.263339
MLT1E2	-0.154337	7.59415	0.068517	0.264117
CCGCGn	-0.30591	8.58955	0.0689179	0.264565
Charlie7	0.335625	5.02453	0.069255	0.264765
An	-0.147557	11.0524	0.0702877	0.267612
RLTR16	0.142925	7.55727	0.0707607	0.268313
L1MEg1	0.698477	1.94169	0.0719961	0.271213
MamSINE1	-0.162143	8.27335	0.0723956	0.271213
MER57A-int	0.439757	3.09091	0.0724014	0.271213
Zaphod	-0.265302	5.12048	0.0740689	0.276345
MER102c	-0.289889	5.34392	0.0754792	0.28044
Charlie9	0.417257	3.44179	0.0757701	0.28044
LTRIS2	0.137225	10.372	0.0765481	0.282195
MYSERV16_I-int	0.144786	8.0543	0.0770632	0.282971
RMER17C-int	-0.157108	7.41242	0.0775067	0.283479
TTTCCn	0.309031	4.71082	0.0795877	0.288788
Lx2	-0.130096	10.4825	0.0796418	0.288788
AT_rich	-0.119679	13.2402	0.0798908	0.288788
ORR1B2-int	-0.191379	6.01575	0.0816236	0.293908
Charlie12	0.267094	5.68654	0.0826827	0.293941
RLTR28	0.131404	7.92991	0.0828843	0.293941
MLT1J1-int	0.947343	1.34334	0.0830851	0.293941
Tn	-0.121567	11.0907	0.0831283	0.293941
CCCCCTn	0.304822	5.2279	0.0832852	0.293941
GCGTGn	-0.765711	1.87958	0.0837885	0.293941
RLTR11A2	0.13549	8.31053	0.0840482	0.293941
7SK	-0.262049	6.08023	0.084164	0.293941
MER21B	0.116414	8.96267	0.0851175	0.296158
Looper	0.204296	5.94039	0.0855388	0.296513
B1F2	0.101313	11.1471	0.0864206	0.298093
GGCTGn	-0.238767	7.00436	0.0867391	0.298093
RLTR20B2	-0.231295	5.67195	0.0869572	0.298093
L1M7	-0.253519	4.86684	0.0889639	0.30129
MTD	0.110047	11.7951	0.089151	0.30129
L1M3d	0.714503	2.35349	0.0891516	0.30129
ORR1A0	-0.108597	9.74305	0.0891869	0.30129
RLTR5_Mm	-0.361778	4.31471	0.089955	0.30218
CCCGn	-0.205956	9.71409	0.090101	0.30218
RLTR19A	0.260616	5.57438	0.0911006	0.30415
IAPLTR2a	-0.145314	7.05216	0.0917628	0.30415
LTR65	-0.318591	3.94273	0.0919083	0.30415
Charlie4a	0.180816	6.21937	0.091998	0.30415
L1MD	0.130282	8.23684	0.0924844	0.304674
LTR40b	0.19498	6.47621	0.0934264	0.306147
ORR1D1-int	0.137172	7.97524	0.0937486	0.306147
RLTR31A_Mm	-0.189149	6.90847	0.0945242	0.306147
LTR16A	0.296061	5.37113	0.0947199	0.306147
RMER16	0.138241	8.04639	0.0947574	0.306147
CGGGGn	-0.231162	8.08274	0.0949089	0.306147
TTGTGn	0.439485	3.47685	0.0962813	0.3095
L1MEg	-0.114669	10.8617	0.0969385	0.310184
TAAGn	0.605356	2.25135	0.0971619	0.310184
L3	-0.123674	10.6449	0.0978527	0.311319
Ricksha	0.316186	4.90183	0.0990492	0.31405
L1_Mur3	0.131215	10.6977	0.10069	0.318165
CAACCn	-0.236597	5.8573	0.102214	0.320906
CAGTGn	0.490144	2.56293	0.102248	0.320906
Lx2B	-0.101333	10.6631	0.104274	0.325972
MER53	-0.154124	6.7667	0.104564	0.325972
Kanga1d	0.499273	2.72679	0.105657	0.328278
CTGn	-0.128148	11.5408	0.106481	0.329736
RMER19B	-0.0972428	10.3035	0.106862	0.329817
TAAAAn	0.263792	5.02868	0.108997	0.335292
Lx2A	-0.267908	5.32875	0.109416	0.33547
CGAn	-0.181292	7.50242	0.110823	0.337593
B1_Mur3	0.0921917	12.0776	0.110835	0.337593
L1ME4a	-0.1145	8.79358	0.111415	0.33825
RMER21B	0.218525	5.93358	0.113226	0.342629
L1MC4a	0.13703	8.46826	0.115538	0.348489
GGAAAn	0.230322	5.553	0.116906	0.350568
TCCTGn	0.487745	3.12581	0.116982	0.350568
RLTR1D	0.156663	6.35951	0.117421	0.350754
Lx5	-0.10385	12.3409	0.118708	0.353462
RLTR10C	0.118772	8.04699	0.120177	0.356692
ORR1D-int	0.146094	6.88672	0.121126	0.357541
MER96B	-0.255748	4.84494	0.121607	0.357541
MER58B	0.120498	8.3497	0.121618	0.357541
LTR86B1	-0.335876	3.48081	0.122856	0.360042
Tigger12c	-0.323392	3.95753	0.123403	0.360508
L1M2b	-0.154847	6.66669	0.124601	0.362867
CTCAn	-0.239853	5.78793	0.12529	0.363733
L1VL4	-0.126044	9.82674	0.125908	0.36401
RLTR44D	0.645053	1.95716	0.126169	0.36401
L1M4b	0.14732	7.33014	0.129746	0.373171
RMER17B	0.163867	8.06253	0.134531	0.385738
L1M5	0.11289	10.1029	0.135	0.385893
LTR40a	0.294352	4.94815	0.136632	0.389358
RLTR46	-0.198786	6.02784	0.13845	0.393333
RMER15	-0.102246	10.9637	0.140814	0.398829
L1_Mus3	-0.119038	10.7526	0.143621	0.405545
CTCGn	-0.178253	7.25461	0.146434	0.411374
MLT2B4	-0.216278	5.43605	0.146656	0.411374
Lx9	0.117398	11.0595	0.147014	0.411374
GC_rich	-0.185098	13.5625	0.15021	0.419054
GGAn	-0.145356	9.99043	0.151961	0.42202
RLTR18	-0.0993517	9.62651	0.152181	0.42202
Charlie15a	-0.273888	3.92714	0.153572	0.424608
CACACn	0.40079	2.77679	0.156281	0.430815
LTRIS5	0.523268	2.91005	0.15861	0.435227
MER57E2	-0.281414	4.30755	0.159269	0.435227
tRNA-Val-GTG	-0.740644	1.27359	0.159287	0.435227
AluG_3	-0.211598	5.09585	0.159935	0.435718
LTR16D	-0.477484	2.38627	0.161152	0.437748
MER47B	0.305602	4.16214	0.164827	0.446427
RLTR9E	-0.100573	10.3123	0.167026	0.451068
RMER6C	0.106866	8.34446	0.168529	0.453807
BGLII_Mus	0.274644	4.59297	0.170973	0.459058
MER102a	0.23783	4.88906	0.171617	0.459458
L1MB1	0.209638	6.41089	0.173	0.461831
TATATGn	-0.136166	7.28828	0.174227	0.463491
TTTTAn	-0.144537	7.00524	0.17462	0.463491
CGGGn	-0.249113	8.39069	0.17681	0.467968
RLTR8	-0.219927	5.02968	0.177418	0.468242
RLTR42	-0.311772	3.83883	0.178469	0.469683
RLTR15	0.084793	9.35943	0.179757	0.471452
MER94	0.510171	3.04931	0.180157	0.471452
RNLTR23	0.412907	2.83598	0.181249	0.472979
LTR33A_	0.291254	3.76944	0.182777	0.474709
MamRep605	-0.177001	6.39349	0.183421	0.474709
polypyrimidine	-0.194035	7.22348	0.1836	0.474709
Lx	-0.0774858	11.271	0.183956	0.474709
L1M2	0.113546	9.86027	0.184915	0.475861
PB1D7	0.0749343	11.9089	0.188616	0.483114
Gn	-0.239174	5.32532	0.189899	0.483114
MMSAT4	-0.101713	15.4392	0.190235	0.483114
RLTR33	-0.104965	7.54293	0.190235	0.483114
IAP-d-int	-0.0897864	8.95247	0.190333	0.483114
IAPLTR3-int	0.138033	6.59832	0.192864	0.488203
IAPLTR4_I	-0.326299	3.35613	0.19403	0.489758
MTC-int	0.0865278	8.98087	0.194533	0.489758
RMER30	-0.103465	7.95948	0.197507	0.495903
RMER10A	0.0873573	9.37475	0.199431	0.499384
MLT1H2	-0.241808	4.75978	0.200759	0.50104
Lx7	0.124934	10.6882	0.201959	0.50104
MLT2E	-0.462773	2.45688	0.202124	0.50104
Charlie21a	-0.483743	2.02885	0.202621	0.50104
B1_Mm	0.0721033	12.388	0.202789	0.50104
tRNA-Ala-GCY_	0.0978327	7.77117	0.204774	0.504601
LTR33C	-0.284513	4.66249	0.208882	0.513363
URR1B	0.0791595	10.504	0.211256	0.51712
L1MA4A	0.161642	6.56475	0.211524	0.51712
L1M3e	-0.125804	6.95862	0.213439	0.519356
Kanga1a	0.502905	1.91399	0.213623	0.519356
MLT1A	0.136324	7.05762	0.214116	0.519356
L1ME3	0.203521	5.74307	0.215082	0.520342
TTTCn	-0.0903966	8.72055	0.216496	0.521675
RMER19A	-0.0921091	8.03372	0.21704	0.521675
RMER6-int	0.186947	5.15141	0.217795	0.521675
RLTR13B1	-0.107471	7.39632	0.21788	0.521675
IAPLTR4	0.198175	5.6769	0.220276	0.525517
YREP_Mm	0.0895702	8.25919	0.221042	0.525517
CGCGGn	-0.214495	7.09229	0.221181	0.525517
TTTTGn	-0.0831478	9.3863	0.222271	0.526695
MusHAL1	-0.0864216	9.09785	0.222811	0.526695
FAM	0.20862	4.5903	0.226161	0.533258
L1M2a	-0.303129	3.324	0.227242	0.53445
SUBTEL_sa	-0.37744	2.96752	0.229024	0.537281
MurERV4-int	0.102268	9.03244	0.23101	0.540574
MLT1C	-0.0851653	8.51504	0.231908	0.541313
LTR9	-0.210985	4.18762	0.233289	0.542975
CAGGAn	0.509178	1.77138	0.233799	0.542975
MER33	0.106912	7.62534	0.234937	0.542975
HAL1-2a_MD	-0.121519	10.1979	0.234958	0.542975
RLTR11A	-0.0835303	9.26842	0.236398	0.544947
LTR50	-0.0875841	8.23519	0.238331	0.545174
RLTR43A	-0.456394	2.10838	0.238666	0.545174
CCGn	-0.177011	12.4054	0.239267	0.545174
TGGGn	-0.093026	8.92851	0.239948	0.545174
MLT1F-int	0.224257	4.24619	0.240014	0.545174
CACGn	0.156632	5.89143	0.24113	0.545174
Zaphod2	0.157302	6.13675	0.241693	0.545174
tRNA-Ala-GCG	0.34503	3.17905	0.241737	0.545174
MER117	-0.132602	6.09835	0.241778	0.545174
tRNA-Met	0.48498	1.75259	0.24536	0.551912
MER47A	-0.274923	3.98124	0.246592	0.553344
4.5SRNA	0.116715	6.86474	0.249461	0.558431
MER5C	-0.30306	3.01171	0.250305	0.558975
B1F	0.0656231	12.4266	0.252388	0.561585
CGGn	-0.156242	12.8737	0.252919	0.561585
RMER17A	0.108725	7.01441	0.253288	0.561585
URR1A	0.0763176	10.2904	0.254192	0.561595
ID2	0.0711907	9.25897	0.254501	0.561595
MLT1F	0.141973	5.78719	0.255164	0.561723
IAPEY2_LTR	-0.142103	5.72025	0.25635	0.562269
RMER6D	-0.11317	7.8408	0.256938	0.562269
TTAAn	0.208736	4.26051	0.257823	0.562269
MTE2b-int	-0.118651	6.43931	0.258353	0.562269
ATAGGn	-0.27536	3.3128	0.258438	0.562269
Charlie16a	-0.137411	5.60857	0.260259	0.564326
MLT2F	-0.106684	7.27162	0.260598	0.564326
MLT1J2	-0.139957	5.92772	0.26502	0.57016
LTR16E1	-0.250268	4.03381	0.265971	0.57016
TCCCCn	-0.223309	4.92124	0.268351	0.57016
ID_B1	0.0634948	13.9133	0.268552	0.57016
L1VL1	0.118071	8.08096	0.268614	0.57016
MER45A	-0.247342	3.6936	0.268668	0.57016
RLTR12B	0.0760545	9.37273	0.26868	0.57016
CGAGGn	0.126728	6.01616	0.269332	0.57016
MER58A	0.0932472	8.05474	0.269805	0.57016
MLT1M	-0.111619	7.12147	0.270019	0.57016
AGCTGn	0.475976	1.78725	0.270655	0.57016
TAGGn	0.449079	2.78256	0.270657	0.57016
LTR33	-0.16333	4.73916	0.271674	0.570296
TCTCCn	-0.163055	4.84609	0.272159	0.570296
MER112	-0.130485	6.46785	0.272563	0.570296
MYSERV6-int	0.0833615	9.30098	0.274528	0.573116
MER90a	0.210455	4.06587	0.279595	0.579901
Charlie4	0.393752	1.92753	0.279971	0.579901
RLTR19B	0.290427	4.7505	0.280328	0.579901
MER110A	0.35775	2.69272	0.280912	0.579901
TTAGGGn	0.240665	4.91436	0.281235	0.579901
MER45B	-0.273356	4.09937	0.281523	0.579901
HERV16-int	-0.286504	3.19944	0.282299	0.579952
CAAAAAn	-0.0836294	8.24241	0.282797	0.579952
MER31B	-0.120755	6.58215	0.283919	0.580329
CTGGGGn	0.10066	9.63076	0.284561	0.580329
CATATAn	-0.100716	6.78417	0.286089	0.580329
RLTR26	-0.104493	7.02282	0.286957	0.580329
CAAn	0.0961992	7.92241	0.287334	0.580329
CACATn	-0.55382	1.88291	0.287712	0.580329
T-rich	-0.0685425	10.9072	0.28773	0.580329
CTCTGn	0.270168	3.74998	0.288573	0.580329
GGATGn	-0.375042	2.16264	0.288668	0.580329
ATTGn	0.231876	4.00878	0.290328	0.580329
TTAn	-0.127533	6.44066	0.290457	0.580329
ATGn	-0.0822559	10.5767	0.290477	0.580329
GGAAn	0.100396	7.27598	0.291218	0.580562
L1MC	0.114761	8.33124	0.292702	0.581753
MIR	0.0592532	11.2647	0.294703	0.581753
TTGGGGn	0.179512	5.15623	0.294868	0.581753
MLT1G3-int	0.462729	1.57125	0.29533	0.581753
C-rich	-0.132923	11.116	0.295333	0.581753
MLT1D	-0.0732452	8.95625	0.295573	0.581753
CAATAn	0.319364	3.53372	0.298356	0.585457
Arthur1A	0.450258	1.60916	0.298715	0.585457
BLACKJACK	0.272513	4.30692	0.299959	0.586563
PB1D10	0.0589444	13.1274	0.30109	0.586563
MER68	-0.0839865	7.69581	0.301985	0.586563
Kanga1b	0.344915	2.79272	0.302209	0.586563
MLT1B	0.0699815	8.97733	0.302437	0.586563
MER97c	-0.340988	2.34271	0.305451	0.591176
Charlie11	0.458229	2.32804	0.306961	0.592863
L1MA8	0.0800675	8.2619	0.30888	0.595332
PB1D9	0.0583178	12.6112	0.309576	0.595437
MLT1K	-0.0788043	8.01643	0.312503	0.599826
MTE2a	0.0615151	10.2738	0.314497	0.601305
CACAGn	0.195346	4.98786	0.316141	0.601305
L1P5	0.407036	2.63372	0.316752	0.601305
RLTR44A	-0.166053	4.68564	0.317081	0.601305
GCTGn	0.291474	2.80775	0.317522	0.601305
L1ME5	0.355688	3.36713	0.317815	0.601305
GTTTGn	-0.125673	5.94107	0.318268	0.601305
LTR88c	0.236531	3.8833	0.318452	0.601305
TAGTGn	0.503024	1.55247	0.320371	0.603701
CGAGn	-0.162797	7.53144	0.322893	0.607222
L1MA4	0.0813598	8.923	0.326276	0.612345
TCn	-0.0599157	9.88294	0.327411	0.613236
GAn	-0.0598424	9.98401	0.329059	0.614217
Charlie1b	0.101652	6.54414	0.329257	0.614217
Kanga2_a	-0.136896	5.39419	0.331175	0.616557
RLTR13D4	0.182181	4.74382	0.332218	0.61726
MER103	0.13037	5.85569	0.337745	0.626278
Lx6	0.0648005	10.9478	0.338752	0.626893
TCCGn	0.185099	5.77855	0.342573	0.63203
MER50B	-0.185366	4.72702	0.342888	0.63203
LTR81B	-0.197713	4.37236	0.343989	0.632804
CTGTGn	-0.1707	4.27876	0.347102	0.63641
MamGypLTR2	0.223705	3.59872	0.347931	0.63641
MER63C	0.191077	4.45957	0.349028	0.63641
L3b	-0.0833016	7.59398	0.349899	0.63641
CGCTGn	-0.210725	3.39199	0.349913	0.63641
CCCCAAn	-0.299024	2.5129	0.35006	0.63641
RLTR20A1	-0.223738	4.57414	0.352545	0.638941
RMER2	-0.139565	6.5599	0.352828	0.638941
U5	0.24009	2.97314	0.355281	0.642132
polypurine	-0.102713	7.88809	0.357963	0.645295
RMER19C	-0.0663457	8.42253	0.35842	0.645295
CCCGGn	-0.142671	6.91111	0.360313	0.647449
L1_Mus1	-0.0549667	12.8733	0.36273	0.64822
LTR52	0.464501	1.76721	0.362773	0.64822
RLTR25A	0.0619302	9.23192	0.362836	0.64822
CT-rich	-0.0779495	13.7614	0.365907	0.651814
L1MDb	-0.15081	5.93128	0.366681	0.651814
ORR1B1-int	0.0584366	9.62948	0.366952	0.651814
Tigger12	0.365011	2.13693	0.369335	0.654115
MLT1G3	0.117267	5.57643	0.369656	0.654115
MLT-int	-0.0793502	7.1086	0.371223	0.654623
ORR1A3	-0.0591238	8.9034	0.371352	0.654623
RMER4B	0.055751	9.52195	0.372858	0.656032
Kanga1c	0.170189	4.51913	0.374462	0.657609
CAGGn	-0.0775357	7.32347	0.375913	0.658912
MER106A	-0.242511	2.92538	0.378135	0.661416
LTR16C	-0.110828	5.56934	0.378765	0.661416
TAAn	-0.0896956	6.25676	0.382419	0.664654
L1M6	-0.350762	2.39696	0.383006	0.664654
MIRc	-0.0574266	10.9454	0.383221	0.664654
LTR45	-0.116183	5.28177	0.384114	0.664654
CCCCAGn	-0.0727988	10.2006	0.384197	0.664654
U6	0.0786488	7.0415	0.385319	0.665355
CCGGn	0.377723	1.7001	0.391646	0.674416
AGGGGGn	-0.174421	4.95902	0.392018	0.674416
Kanga1	-0.192956	5.3029	0.393233	0.675256
Tigger14a	-0.164595	4.09039	0.398059	0.682282
MER82	0.0704808	7.3312	0.401432	0.686796
GA-rich	-0.0692367	13.4361	0.403485	0.687946
RMER10B	0.0644432	8.14875	0.404017	0.687946
RLTR22_Mur	0.0734711	7.89741	0.404548	0.687946
RLTR13B4	-0.163403	4.55847	0.405066	0.687946
TCGn	-0.108557	7.52002	0.405955	0.688198
MT2A	0.0505751	10.541	0.408451	0.690381
MER88	0.199872	3.82507	0.40873	0.690381
MERVK26-int	0.130479	5.87269	0.410937	0.69285
MER31A	0.0965005	6.32222	0.414139	0.69664
RLTR13C2	-0.0693886	7.42338	0.415541	0.69664
MLT1I	0.155986	4.75402	0.416047	0.69664
Ricksha_0	-0.342893	2.21179	0.416184	0.69664
MMERGLN-int	0.0696098	10.2676	0.421048	0.701479
L1MA5	0.0728676	8.08319	0.421266	0.701479
MLT1-int	0.188158	4.23089	0.421341	0.701479
MTE2a-int	0.0705001	7.53379	0.424238	0.70504
CAGAAn	0.318521	2.13668	0.4251	0.705211
CCAAn	0.128381	5.23822	0.426482	0.705449
Charlie13b	-0.33588	2.01556	0.426763	0.705449
MER99	-0.169456	4.23245	0.429033	0.707943
MLT1G1	-0.0622475	8.27277	0.430349	0.708855
MIR3	-0.0510727	10.0089	0.432119	0.710511
RMER16-int	0.0511095	10.7463	0.432898	0.710534
CATn	-0.0660001	11.6007	0.434305	0.711586
MamRep564	0.339344	1.68224	0.437382	0.715366
CCCTAAn	-0.125239	4.46945	0.44007	0.718497
LFSINE_Vert	0.0799083	7.74748	0.441043	0.718823
B1_Mus2	0.0440578	13.467	0.443046	0.720822
MuRRS4-int	0.0614594	8.25562	0.447787	0.727262
RLTR20C	0.09254	7.03722	0.451805	0.73082
MLT1J	0.0714431	7.30365	0.453476	0.73082
TTCn	-0.0580153	8.52189	0.454117	0.73082
CCCCCAn	0.151587	5.6546	0.454741	0.73082
MamGypLTR1c	0.433309	1.32033	0.455089	0.73082
MTA_Mm	-0.0423948	11.4141	0.455097	0.73082
ID4	0.0442688	11.4653	0.455484	0.73082
CCTGn	-0.0848171	6.47408	0.460147	0.737028
L2	0.0471564	10.5194	0.461204	0.737449
ORR1C1	0.0529515	9.14457	0.462099	0.737611
MLT1E1A	0.0855276	6.16943	0.469091	0.746371
MamGypLTR1d	0.246612	2.99337	0.469194	0.746371
RLTR20B3	0.0779342	7.13054	0.471442	0.748666
Charlie7a	0.26442	2.20104	0.472979	0.74951
L1MA9	0.0837435	7.0052	0.473587	0.74951
RMER1A	-0.0441935	10.4061	0.479169	0.757055
RMER12	0.0520468	8.87001	0.481559	0.75919
MER20	0.0480091	9.27612	0.48248	0.75919
HAL1b	0.120793	4.54128	0.482972	0.75919
MER67A	0.255791	1.92791	0.483939	0.759425
ORSL-2b	-0.242075	2.36686	0.487913	0.764369
MER46C	0.086222	5.95041	0.489453	0.765492
CTAAn	0.29413	1.53283	0.492164	0.766306
B1_Mus1	0.0394541	13.7584	0.492387	0.766306
Charlie2a	0.137087	4.21597	0.492579	0.766306
LTR16D2	-0.118607	4.25367	0.493273	0.766306
MT-int	-0.0787483	6.78384	0.496477	0.769162
CAAACn	0.080641	6.17431	0.496767	0.769162
U13	-0.347766	1.4726	0.497825	0.769516
RLTR14	-0.0579157	7.34984	0.50121	0.773087
Lx4A	-0.0516145	9.15844	0.501799	0.773087
TTCCCn	-0.204147	3.30517	0.505855	0.777525
MIRb	0.0384235	11.4841	0.506354	0.777525
Arthur1C	-0.299084	1.99802	0.507475	0.77796
tRNA-Lys-AAG	0.39341	1.40811	0.512843	0.783609
CCCGAAn	-0.259416	2.35419	0.512847	0.783609
RLTR1C	0.108175	5.40294	0.515199	0.784272
MER81	-0.144829	3.95815	0.515683	0.784272
MT2B	0.0372715	11.1602	0.515813	0.784272
LTR79	0.120456	3.95067	0.517702	0.785858
RMER6B	0.0559586	7.71886	0.519748	0.787676
ORR1B1	-0.0379573	10.5581	0.522622	0.789487
RLTR24	-0.069252	6.68757	0.522642	0.789487
ORR1C2	0.0437196	9.66082	0.527054	0.794859
tRNA-Ala-GCA	0.0773677	6.40348	0.528311	0.795464
HERVL40-int	0.104966	4.86459	0.535131	0.804033
CATTAn	-0.290451	1.75141	0.535733	0.804033
RLTR1	-0.0695258	6.64977	0.537136	0.804797
TGGn	-0.0867862	10.2533	0.539468	0.804797
RLTR14-int	0.0614531	7.81743	0.539658	0.804797
TGAAn	0.0952111	4.87101	0.539751	0.804797
CACTGn	-0.22869	3.20623	0.540574	0.804797
LTR81C	-0.0962551	4.90071	0.541583	0.805008
CCCCGn	-0.0962115	8.44777	0.547056	0.811845
TATGn	-0.044996	8.55663	0.551773	0.816573
HERVL74-int	0.285234	2.13604	0.552	0.816573
MER44B	0.0732785	6.66911	0.552948	0.816676
TTAGn	0.228504	2.38679	0.556525	0.818001
TTGGn	-0.101894	5.28179	0.556886	0.818001
MLT1N2	-0.146979	4.12198	0.55701	0.818001
MER54A	0.14423	3.88455	0.557416	0.818001
CTATAn	-0.290772	1.83512	0.558248	0.818001
L2b	0.0354012	9.74394	0.559584	0.818667
LTR78	-0.139784	3.89687	0.561574	0.819482
MER57C2	-0.183707	2.81663	0.562066	0.819482
BGLII	-0.0498562	7.57275	0.562787	0.819482
AluF_3	-0.0824067	5.25407	0.566329	0.822352
RLTR10A	-0.0858622	5.99575	0.566836	0.822352
MER5A	-0.0382882	8.95491	0.567414	0.822352
Tigger9b	0.0686906	5.65889	0.56984	0.824168
LTR82A	-0.101318	5.48455	0.571862	0.824168
Charlie25	-0.17801	2.53965	0.57215	0.824168
MurSatRep1	-0.0424124	14.2867	0.572389	0.824168
IAPLTR2b	-0.059628	6.66659	0.573103	0.824168
LTR39	0.207161	2.29732	0.574251	0.824542
MTB_Mm	0.038118	8.85451	0.578893	0.829925
MER44A	0.113482	4.43211	0.580208	0.830529
L1MEe	0.0455625	8.73836	0.581165	0.830618
CAGGGn	-0.088928	5.51723	0.584671	0.83225
ERVL-E-int	0.080004	5.46481	0.584936	0.83225
CACAAn	0.278106	1.73461	0.584994	0.83225
CCCAn	0.147623	3.38093	0.58922	0.832929
Charlie18a	0.0502302	6.63805	0.589354	0.832929
L2c	-0.038188	10.5049	0.589921	0.832929
MamRep1161	0.0536948	7.25416	0.590811	0.832929
RMER17A2	0.0548375	7.33612	0.59083	0.832929
CACGCn	-0.161854	2.44044	0.590851	0.832929
RMER17C	-0.038822	8.69976	0.593703	0.834932
L1M4c	-0.0439298	7.86517	0.594742	0.834932
GAGAAn	0.0874848	4.9103	0.595459	0.834932
TTCCn	0.0421976	7.42623	0.595866	0.834932
CCCCCGn	-0.0706151	5.7332	0.60162	0.841725
LTR16E2	-0.189904	2.2358	0.606829	0.845073
LTR16A1	0.107818	3.70951	0.607325	0.845073
MER57D	0.0726013	6.18014	0.607485	0.845073
MLT1H-int	-0.107588	4.50064	0.607652	0.845073
L1MEb	-0.0640808	6.23374	0.613314	0.851673
CATAn	0.0475125	7.75023	0.617452	0.85454
RLTR23	-0.0398105	7.79204	0.618154	0.85454
MuRRS-int	-0.0693949	6.27479	0.618972	0.85454
ORR1D2-int	0.0445359	7.97345	0.619059	0.85454
Tigger1	-0.0585571	7.46308	0.620243	0.854905
L1_Mus4	0.0593383	9.24611	0.621693	0.855634
LTR89	-0.117539	3.72488	0.624569	0.858321
MLT2B5	0.0584877	5.52321	0.626542	0.858956
RLTR13D5	0.04018	7.71008	0.626881	0.858956
L1ME2	0.0512178	7.19134	0.62991	0.861836
CGTTGn	0.149386	2.69284	0.631348	0.862533
MER110	0.22576	1.85034	0.635639	0.86712
CGAAAn	0.255198	1.83562	0.63956	0.87119
L1MA5A	0.0695661	6.30317	0.642105	0.872767
LTR16B	0.178568	2.56911	0.642636	0.872767
CAAAAn	-0.0361981	9.19548	0.643536	0.872767
GGGTGn	-0.0593779	6.21867	0.645003	0.872846
RNERVK23-int	0.0475499	7.25159	0.646639	0.872846
RMER17A-int	-0.0986896	4.47741	0.647373	0.872846
Lx3B	0.0405108	9.26955	0.648772	0.872846
MMTV-int	-0.0637433	5.85849	0.64947	0.872846
IAPLTR3	0.106519	3.93034	0.64954	0.872846
MER3	-0.0412997	7.72802	0.650601	0.872846
LTR33A	0.0875595	4.72052	0.651111	0.872846
LTR41	0.0921182	4.03641	0.652957	0.874059
L2a	-0.0271915	11.3985	0.654237	0.874512
TAn	-0.0293808	9.88327	0.657768	0.877282
MER90	-0.158614	2.62964	0.658999	0.877282
MER63D	0.0958548	4.72131	0.660711	0.877282
TATAAn	-0.138686	3.35171	0.661615	0.877282
RLTR31B_Mm	-0.0753871	5.29126	0.661808	0.877282
RMER13A	0.0422229	7.64522	0.661975	0.877282
CTCCGn	-0.112975	5.35853	0.664705	0.879294
CATGCn	-0.234858	1.6823	0.665484	0.879294
GTCTGn	-0.113814	3.88768	0.666333	0.879294
U3	0.106892	3.48344	0.668414	0.879588
ORR1A4	-0.0257394	10.1244	0.668449	0.879588
IAPEY3_LTR	-0.0707039	5.22143	0.671806	0.882755
Tigger16b	0.0688535	5.41596	0.674419	0.884855
MER102b	-0.0496208	6.08062	0.675309	0.884855
L1MA10	0.108748	4.26918	0.67861	0.887928
RLTR11B	-0.0368355	7.53564	0.681875	0.890945
RLTR25B	0.0256252	9.03181	0.684412	0.893003
TTTTTGn	-0.0351694	8.45	0.687916	0.894777
L1MB2	0.0296183	8.8325	0.688456	0.894777
LTRIS3	-0.0758295	4.71418	0.688661	0.894777
IAPEY_LTR	-0.0494717	6.17154	0.691235	0.895675
MTEb	-0.0251283	9.38523	0.691483	0.895675
TCTGn	0.035214	7.61359	0.692244	0.895675
MTE2b	0.0260121	9.54063	0.695513	0.896386
ATGGTGn	-0.03882	6.85305	0.695611	0.896386
L1MA6	0.0359972	8.40647	0.695912	0.896386
CGGAGn	-0.0897903	5.7455	0.699756	0.896386
MamRep434	-0.0806412	3.83614	0.701185	0.896386
MER58D	-0.0696541	4.23364	0.702128	0.896386
MER87	-0.161558	2.56522	0.702659	0.896386
CAGCCn	0.0987493	3.68223	0.703188	0.896386
TTTAn	-0.033552	8.06252	0.703327	0.896386
GGGAGAn	-0.0701626	4.50044	0.703713	0.896386
RLTR17	-0.0308363	9.69648	0.704108	0.896386
TTTAAn	0.148949	2.4062	0.705253	0.896386
GGGAn	-0.0379213	7.49295	0.705944	0.896386
RLTR44B	0.112126	3.20275	0.706302	0.896386
LTR87	-0.0801277	4.47707	0.70832	0.897313
L1ME3B	0.0308013	8.16183	0.709146	0.897313
RLTR31_Mm	0.0457291	6.51513	0.710733	0.897313
RLTR20B1	0.035875	7.55978	0.710896	0.897313
MURVY-LTR	-0.041197	7.18405	0.715262	0.900274
MER113	0.0556695	4.86806	0.716409	0.900274
MER106B	0.0831081	4.10944	0.716589	0.900274
TCCAn	0.0410838	6.32832	0.717309	0.900274
LTR83	-0.0928405	3.76412	0.718087	0.900274
RLTR13C1	0.0383668	6.66354	0.722543	0.904639
MLT1F2-int	-0.0829795	3.70645	0.725235	0.906023
MLT1H	0.0337813	6.81488	0.725599	0.906023
GAAAAn	-0.037158	6.37432	0.729456	0.909616
MER67B	0.103494	3.12314	0.742355	0.924226
Charlie23a	0.125203	2.39814	0.743674	0.924226
MER63A	-0.0692721	4.00188	0.74456	0.924226
MADE2	-0.0858207	3.21939	0.745151	0.924226
RLTR20A	0.0499441	6.38543	0.746686	0.924895
MER5B	0.0259769	7.85162	0.747795	0.925035
L1MC3	-0.0234387	8.4559	0.753042	0.929319
MIRm	0.0228683	9.71528	0.754428	0.929319
L1M3	0.02859	8.38903	0.755207	0.929319
RMER1C	-0.0308656	7.91201	0.75526	0.929319
LTRIS4	-0.0544189	5.07114	0.759312	0.932015
A-rich	-0.0227243	11.1931	0.759457	0.932015
LTR48	0.042878	5.33044	0.76186	0.933731
CAAAn	-0.0185492	9.25269	0.767748	0.938555
CAAATn	0.132359	2.24869	0.770439	0.938555
MER5A1	-0.0279512	7.41546	0.770779	0.938555
tRNA-Gly-GGA	-0.0611654	4.41111	0.770935	0.938555
MamGypLTR1b	-0.0801872	3.37872	0.771339	0.938555
MLT1H1	0.0519525	5.12329	0.773105	0.938555
RLTR19C	-0.0381903	6.02601	0.775514	0.938555
LTR48B	0.137603	2.36422	0.775658	0.938555
RLTR10	0.0206207	8.25401	0.776132	0.938555
ORSL	-0.0781115	3.98442	0.776781	0.938555
RMER5	-0.0241606	8.86188	0.777904	0.938555
MLT1J-int	-0.0751418	3.0579	0.781397	0.938555
MTEa	-0.0162176	10.2034	0.781487	0.938555
HAL1	-0.0203769	11.062	0.782557	0.938555
Tigger16a	-0.0408189	5.00179	0.783103	0.938555
MLT2C1	-0.045668	4.76257	0.784703	0.938555
LTR33B	0.0467617	4.52794	0.784913	0.938555
L1ME1	0.0248469	9.20617	0.786114	0.938555
L1VL2	0.0203765	9.61992	0.787161	0.938555
RLTR20D	-0.0299303	6.84524	0.789753	0.938555
L1M	0.0695069	3.75242	0.790206	0.938555
GGGAAn	0.118478	3.02633	0.791457	0.938555
MURVY-int	0.0501847	4.60973	0.792797	0.938555
MER54B	0.075269	3.36655	0.79363	0.938555
Charlie17a	0.161789	2.04347	0.79557	0.938555
Charlie4z	0.036004	5.30609	0.795728	0.938555
ORR1D2	0.0171137	10.1282	0.79573	0.938555
IAPLTR2_Mm	0.0194892	7.96436	0.796265	0.938555
RLTR9D	-0.0221115	7.27347	0.796797	0.938555
TGAGn	-0.0334657	5.48196	0.797655	0.938555
LTR85c	0.0835921	2.26065	0.798079	0.938555
Charlie8	-0.0227895	7.90089	0.798125	0.938555
RLTR18-int	0.026987	6.82475	0.800692	0.939627
RLTR13A2	-0.0367568	6.01439	0.80106	0.939627
RMER21A	-0.0237813	7.56431	0.80555	0.942666
L1MCb	0.0851379	3.80677	0.806103	0.942666
ORR1E	0.0157633	10.785	0.807749	0.942666
MTB	0.0160816	10.2635	0.808498	0.942666
Helitron3Na_Mam	0.0503423	4.26027	0.809234	0.942666
MLT2B3	0.0397982	5.15153	0.809963	0.942666
BC1_Mm	-0.0157319	9.36645	0.810754	0.942666
MER63B	-0.0731926	3.88301	0.812969	0.943096
MER34-int	-0.0466022	4.36831	0.813153	0.943096
Charlie24	0.0211406	8.13464	0.821215	0.951025
U1	-0.0308299	6.58338	0.822038	0.951025
TTCGGGn	0.0375968	4.94678	0.823296	0.951297
TTCTCCn	-0.0239435	7.41925	0.825929	0.95141
L1MD2	-0.0164726	8.28531	0.826364	0.95141
MER57E1	0.135194	1.59223	0.826604	0.95141
MER34B-int	0.0191105	9.78592	0.827491	0.95141
LTR16B2	0.111317	2.66211	0.828552	0.951452
CAGTAn	-0.142956	1.75174	0.834059	0.953925
LTR40c	-0.0435664	3.88376	0.834404	0.953925
CAGTn	0.0712593	3.15519	0.834805	0.953925
AACTGn	-0.0325477	6.14763	0.834813	0.953925
CAGAGAn	0.0202095	8.42008	0.836769	0.954666
RLTR13D6	-0.0170792	7.29442	0.838209	0.954666
MER91B	0.0381764	4.50841	0.839027	0.954666
B2_Mm1t	-0.0122071	12.381	0.841313	0.954666
MER45R	0.0522713	3.85954	0.84195	0.954666
LTR88b	0.0684784	3.73342	0.842081	0.954666
ID4_	0.0114359	11.3817	0.844283	0.954666
MER44C	-0.0330269	5.92519	0.844335	0.954666
BGLII_A	-0.0324277	4.59617	0.84471	0.954666
GAAAn	0.0136119	8.91833	0.853675	0.96251
LTR41B	-0.0380017	4.66393	0.853723	0.96251
LTR53	-0.0319474	4.64973	0.856851	0.963189
ORR1A4-int	0.011265	9.97045	0.857829	0.963189
CAAAGn	0.0683763	2.77591	0.85937	0.963189
MLT1E3	-0.024053	5.58886	0.860292	0.963189
CAAGn	-0.041744	4.02825	0.86109	0.963189
Charlie13a	-0.0730164	2.53954	0.86148	0.963189
TCCCGn	0.106858	2.17433	0.861923	0.963189
Charlie26a	-0.0422659	3.86686	0.864004	0.963189
Charlie2b	0.0221657	6.61743	0.86423	0.963189
RLTR13B3	0.020702	6.3754	0.865395	0.963189
LTR58	-0.0704175	2.15132	0.86573	0.963189
LTR37A	-0.0559277	3.46125	0.8701	0.966893
LTR16B1	0.0633796	3.33325	0.871624	0.96743
MTEb-int	0.0240499	5.80803	0.874142	0.967821
GTGTGn	-0.0554082	3.05781	0.875043	0.967821
MLT1A0	-0.0104575	8.69708	0.875102	0.967821
LTR31	-0.0493371	3.7566	0.876601	0.968326
MER67D	-0.0731598	2.45033	0.879192	0.968932
MER66-int	0.0644056	2.36297	0.879236	0.968932
MER74B	0.0707723	3.40857	0.881218	0.969967
MLT2D	-0.0199764	5.92513	0.8829	0.970142
LTR85a	-0.0542955	3.26684	0.883466	0.970142
CCGAGn	-0.028917	6.0041	0.885812	0.971142
MLT1G	0.0340519	4.65337	0.886468	0.971142
GCATGn	-0.0795261	2.93162	0.890538	0.974039
MER67C	0.0516167	3.91056	0.891209	0.974039
MER57F	-0.062227	3.33349	0.892388	0.974182
RLTR9F	-0.018423	4.83736	0.893625	0.974387
MamGyp-int	0.0122525	8.06781	0.896438	0.976245
TCCCn	0.0131104	6.91411	0.898374	0.976245
RLTR28B	0.0189114	5.68857	0.898481	0.976245
CGGGGGn	-0.0215769	5.70855	0.901956	0.978875
MER34A	0.042895	4.1594	0.905284	0.98134
TCCn	-0.00818644	9.94291	0.910687	0.98571
RMER3D-int	-0.0130478	7.38508	0.911618	0.98571
MER50	0.0320588	3.21245	0.915452	0.98571
B1F1	-0.00629533	11.8999	0.916936	0.98571
TTTTCn	0.0102674	7.12652	0.917985	0.98571
U14	0.0262543	4.62206	0.918934	0.98571
CATGn	0.0222697	4.24152	0.919992	0.98571
CAn	-0.00619084	11.8553	0.920113	0.98571
LTR88a	-0.0560055	1.91293	0.920396	0.98571
Arthur1	-0.0198424	4.73092	0.92131	0.98571
L1M3b	-0.0396913	3.15872	0.923979	0.98571
TGGGGGn	0.0137799	6.32587	0.924102	0.98571
MER70A	0.0409675	2.81495	0.92457	0.98571
MLT1B-int	-0.034669	3.73266	0.925623	0.98571
ORR1A2	-0.00566369	10.4881	0.927108	0.98571
CCAn	0.0105784	10.1736	0.927488	0.98571
MER34	-0.0173986	4.40405	0.927529	0.98571
5S	-0.0127149	5.4753	0.929468	0.98571
TATAGn	-0.0756008	1.61122	0.929674	0.98571
CCCTGn	-0.0135481	4.79212	0.930536	0.98571
TTGn	0.00906077	7.63634	0.931824	0.98595
MER74A	-0.0160608	4.96585	0.935595	0.987403
MLT1E1	-0.0123589	4.90602	0.936248	0.987403
MER121	0.0585491	2.24693	0.937019	0.987403
TGn	0.00451131	11.9638	0.937819	0.987403
Charlie10	-0.0121307	5.70286	0.939234	0.987403
CAGAGn	0.0414433	3.26941	0.940522	0.987403
RMER1B	0.00480198	9.71995	0.941251	0.987403
MER119	0.0145333	5.42646	0.942113	0.987403
GAAn	-0.00644563	8.3528	0.944349	0.987403
MER52-int	0.0480747	2.4311	0.94456	0.987403
ATTTGn	0.00859075	2.4397	0.944889	0.987403
RMER13B	0.00685861	7.57623	0.948395	0.989599
RLTR10B2	-0.0116923	4.57547	0.950177	0.989599
MLT2C2	-0.0229719	4.37455	0.950186	0.989599
MARNA	-0.00531251	7.93212	0.958677	0.997214
RLTR13A	-0.00690681	6.4697	0.960083	0.997214
Tigger6b	-0.0186887	3.16281	0.961357	0.997214
MER2B	0.0103117	5.98674	0.961791	0.997214
MLT1F2	0.00507032	6.96807	0.965198	0.998199
FLAM_A	0.0177397	3.77057	0.965371	0.998199
L4	0.00360826	9.24266	0.965964	0.998199
TCTAn	-0.00380183	7.45293	0.969758	0.99952
Cn	-0.0130017	4.93594	0.969767	0.99952
MER58C	-0.00537862	7.11175	0.97047	0.99952
MTE-int	0.0030498	8.91015	0.972714	1
ERVL-int	0.0134014	4.06416	0.976451	1
TTCTCn	-0.00413816	4.71021	0.983292	1
RodERV21-int	-0.00163827	7.14406	0.98499	1
TTTGn	-0.00195274	9.18006	0.986623	1
CGn	0.00368214	5.25188	0.986648	1
MLT2B2	0.00755128	5.49298	0.986698	1
IAPLTR1a_Mm	0.00188847	7.30668	0.989718	1
TAAAn	-0.000816126	7.72258	0.991058	1
GCCTGn	0.000525482	6.79085	0.993997	1
RLTR10-int	9.88269e-05	9.20189	0.998603	1
MamRep4096	0.0815782	1.2736	1	1
TTTTTAn	-0.0109141	4.47558	1	1
TTAGGCn	-0.00450885	5.19526	1	1
Charlie20a	-0.0412758	2.3638	1	1
MER70B	0.0214614	2.81944	1	1
MER115	0.0163872	3.66618	1	1
CAGCn	-0.0139665	4.12463	1	1
MLT1C-int	-0.0130838	2.45787	1	1
MER105	0.00978601	3.7703	1	1
Charlie22a	0.00967033	3.82337	1	1
LTR82B	0.00959363	3.21222	1	1
MER21-int	0.00758484	2.36273	1	1
MamRep137	0.00670881	3.88818	1	1
TAGn	0.0036226	3.64809	1	1
MLT1J1	0.00295093	4.47559	1	1
CTCGGn	-0.000901121	5.21056	1	1

## Sheet: 2-10 red
Table S2. edgeR was used to identify differentially expressed repeats between 2.10-red ESCs and conventional ESCs.
GeneID	logFC	logCPM	PValue	FDR
MT2_Mm	-0.822854	12.5685	2.58831e-19	2.3079e-16
MERVL-int	-0.829587	15.1821	4.94196e-19	2.3079e-16
RLTR6_Mm	-0.720109	9.17286	3.3388e-18	1.03948e-15
ORR1A3-int	-0.590417	9.88738	4.122e-12	9.62488e-10
L1Md_Gf	-0.448294	10.5938	2.58874e-09	4.83576e-07
GSAT_MM	-0.654904	8.70138	5.79175e-09	9.01582e-07
L1Md_T	-0.455004	15.4994	8.97422e-09	1.19742e-06
L1Md_A	-0.461193	15.5798	2.77586e-08	3.24082e-06
ORR1A1-int	-0.428758	9.18544	1.01803e-06	0.000105649
L1Md_F3	-0.372002	12.134	1.38756e-06	0.000129598
MER89	-0.590188	7.11764	1.6634e-06	0.000141238
IAPEz-int	-0.35713	12.9794	2.17768e-05	0.00168227
RMER12B	0.455803	7.38371	2.34149e-05	0.00168227
ATAAGn	0.420503	8.46023	3.82484e-05	0.00255171
MMVL30-int	-0.333666	8.56859	7.19783e-05	0.00448185
L1_Mm	-0.278224	11.0716	9.85356e-05	0.00575202
LTR84a	1.05436	2.82209	0.000116934	0.00638756
RLTR44C	-0.52306	6.90197	0.000123101	0.00638756
RLTR13D3	-0.412945	6.42906	0.00029131	0.0143202
MT2C_Mm	-0.305264	8.59114	0.000350514	0.016369
MT2B2	-0.277234	9.60594	0.000470509	0.0209264
RLTR44-int	-0.416922	7.60325	0.000730963	0.0310327
RMER17D	-0.297608	8.37546	0.000842041	0.0341942
L1Md_F2	-0.241829	13.4517	0.00101747	0.0395965
IAPEy-int	-0.507364	5.82437	0.00109151	0.0407789
MuLV-int	-0.423771	5.92069	0.00134465	0.048304
RLTRETN_Mm	0.315452	12.832	0.00148393	0.0499792
ERVL-B4-int	-0.334129	6.80705	0.00149831	0.0499792
L1Md_F	-0.228746	10.7888	0.00155995	0.050241
MER20B	-0.421497	6.13097	0.0016616	0.0517311
SRV_MM-int	-0.403735	6.55562	0.00204295	0.0599696
MMETn-int	0.307616	16.6259	0.00207455	0.0599696
Lx3_Mus	-0.279301	9.18433	0.00211884	0.0599696
IAPLTR1_Mm	-0.292104	9.27924	0.00227836	0.0625879
RLTR45-int	-0.234329	10.5934	0.00273574	0.0730052
MER65D	-1.41723	1.40273	0.00371803	0.0964621
Looper	0.343649	5.89225	0.00424434	0.107141
Lx2A1	-0.423921	5.97345	0.00468858	0.11524
MER67A	1.14434	1.604	0.00537207	0.128654
Ricksha_c	-0.344981	7.34762	0.00582666	0.132984
RLTR19A	0.393453	5.53035	0.00596032	0.132984
RLTR6-int	-0.248392	9.47951	0.00598003	0.132984
tRNA-Gln-CAA_	0.92764	2.5675	0.00632678	0.137424
RLTR9B	-0.431496	4.78235	0.00657896	0.139653
RLTR45	-0.298113	8.24745	0.00692583	0.143749
Tigger9a	0.768833	3.55466	0.00755894	0.153479
RLTR4_Mm	-0.245533	8.49062	0.00833124	0.165561
CTTGn	0.520662	4.29389	0.00860253	0.167391
MER76	0.425665	4.90268	0.0107319	0.204563
ZP3AR	0.219341	8.51709	0.0113871	0.212711
Tigger13a	0.438161	4.73101	0.0128816	0.235911
U14	0.426427	4.45182	0.0145669	0.261643
RLTR10E	-0.265069	7.5923	0.0160512	0.27978
CAATn	0.385097	4.52906	0.0161757	0.27978
CCCCCTn	0.326026	5.23114	0.0167004	0.283604
RLTR22_Mus	0.234432	8.11913	0.0177485	0.292271
TAAGn	0.916479	2.13598	0.0178367	0.292271
TCCCGn	0.9316	1.84919	0.0194634	0.307993
MLT2B1	-0.302099	5.98853	0.01955	0.307993
LTR33	-0.352953	4.86338	0.0197854	0.307993
MERVL_2A-int	-0.176525	11.022	0.0212551	0.320806
MER68-int	0.632265	3.19141	0.0212955	0.320806
RLTR13D2	-0.365555	5.70816	0.0245108	0.363382
MER53	-0.237803	6.83051	0.0255785	0.373287
IAPEY3_LTR	-0.346675	5.39014	0.0271512	0.390142
L1VL4	-0.180935	9.87447	0.0285426	0.403922
L1MEc	0.218093	8.19198	0.029273	0.408074
TTTCCn	0.330653	4.71409	0.0308867	0.424238
MER47A	-0.486874	4.12212	0.0317275	0.429471
MMERVK10C-int	-0.161496	10.3459	0.032197	0.4296
IAPEY3-int	-0.175971	8.80687	0.0328834	0.431634
L1MEe	0.220195	8.67371	0.0332737	0.431634
Charlie1	0.212858	7.21168	0.0343431	0.439404
MLT2B5	0.285354	5.43218	0.0360167	0.449631
RLTR47_MM	-0.285685	7.10462	0.0365977	0.449631
MER91A	-0.522891	3.68508	0.0367169	0.449631
U4	0.723949	2.55529	0.0376966	0.449631
tRNA-Gly-GGA	0.377697	4.21496	0.0385272	0.449631
Charlie25	-0.742353	2.87777	0.038712	0.449631
MLT1F1-int	0.746933	2.37307	0.038918	0.449631
RLTR4_MM-int	-0.190915	10.4626	0.0389937	0.449631
LTR55	-0.99035	1.56301	0.0396406	0.451517
MER106B	0.45474	3.95284	0.0408013	0.456895
LFSINE_Vert	0.232549	7.69328	0.0410912	0.456895
TATTGn	-0.905528	1.69513	0.0420235	0.461764
Charlie4a	0.239234	6.20865	0.0431371	0.468489
tRNA-Ser-TCAm	0.226291	8.94415	0.0484648	0.516905
CACAGn	0.309353	4.95271	0.0487019	0.516905
MamGypLTR1d	0.615297	2.83381	0.0512875	0.538231
ORR1A0-int	-0.169366	10.6626	0.0529339	0.54153
CAGGCn	0.805562	2.9132	0.0539377	0.54153
TGGGn	-0.196582	9.00188	0.0540748	0.54153
RMER20B	-0.199127	7.79721	0.0545094	0.54153
MER90a	0.419391	3.98032	0.0549679	0.54153
MLT1J2	-0.254487	6.00858	0.0550807	0.54153
LTR16C	-0.26035	5.66944	0.0566963	0.546378
SYNREP_MM	-0.751641	1.97974	0.0567438	0.546378
RLTR13B4	-0.298044	4.65467	0.0592423	0.564615
Zaphod2	0.27654	6.09829	0.0607951	0.568365
RLTR27	-0.253915	8.77591	0.0614547	0.568365
RLTR1B	-0.179312	8.50326	0.0614614	0.568365
CACGn	0.276512	5.85076	0.0631403	0.569781
Tigger5	0.173932	8.13993	0.0635296	0.569781
Kanga11a	0.243017	6.01831	0.0637124	0.569781
MTB_Mm-int	0.221877	6.28466	0.0640547	0.569781
L1_Mur2	-0.144102	10.8404	0.0656032	0.575459
RLTR31B_Mm	-0.257285	5.40532	0.0659251	0.575459
TCCGn	0.376876	5.70271	0.066721	0.577013
L1_Mus3	-0.180455	10.8036	0.0682522	0.577125
MER106A	-0.556337	3.11076	0.0682818	0.577125
RLTR20B2	-0.280717	5.71873	0.0687518	0.577125
MamRep1879	0.659634	2.06977	0.0697803	0.577125
Charlie11	0.698712	2.21876	0.0698234	0.577125
tRNA-Leu-TTAm	-0.25186	7.14281	0.0729022	0.597286
L1M2a	-0.510027	3.45873	0.0778175	0.632013
MER102c	-0.255825	5.34652	0.0789723	0.6352
HERVL40-int	0.294507	4.79019	0.07957	0.6352
Tigger10	-0.198057	7.60369	0.083464	0.649108
LTR81B	-0.362168	4.4838	0.0837539	0.649108
IAP-d-int	-0.143393	8.99928	0.0838781	0.649108
BGLII_A	-0.299731	4.75745	0.08505	0.649108
HERV16-int	-0.412164	3.2873	0.0858468	0.649108
RLTR44E	-0.436271	4.20906	0.0860569	0.649108
GCCTAAn	-0.511893	3.01449	0.0870751	0.649108
ATGGTGn	0.200384	6.75464	0.087176	0.649108
LSU-rRNA_Hsa	-0.267545	15.9223	0.0876615	0.649108
TCTCCCn	-0.297862	4.52587	0.0888791	0.649108
GCTGn	0.505066	2.71651	0.088957	0.649108
RMER4A	0.145016	8.65124	0.0904805	0.65004
L1MC2	0.163177	7.43232	0.0929052	0.65004
MER45A	-0.370506	3.78623	0.0936328	0.65004
MLT1A1-int	0.442926	3.10195	0.0941395	0.65004
RMER15-int	0.156303	8.04779	0.0942383	0.65004
RLTR13B1	-0.172463	7.44913	0.0944495	0.65004
L1P5	0.499656	2.57887	0.0954867	0.65004
MamRep564	-0.604866	2.14132	0.0961432	0.65004
CGAAAn	0.754202	1.64031	0.0963585	0.65004
MLT2B4	-0.235328	5.46769	0.0980336	0.65004
YREP_Mm	0.145015	8.25131	0.0983223	0.65004
L1M7	-0.257422	4.88955	0.0992171	0.65004
TAGTGn	-0.603592	2.07529	0.0999201	0.65004
Charlie4z	0.229344	5.22867	0.100147	0.65004
MMERGLN-int	0.130426	10.257	0.100351	0.65004
GGCTGn	-0.221862	7.01369	0.100721	0.65004
CAGAAn	0.648548	2.00371	0.102344	0.65004
L1MEa	0.574202	3.40657	0.102996	0.65004
MLT1F1	0.214894	6.45262	0.103665	0.65004
Lx2	-0.14353	10.5083	0.104007	0.65004
ETnERV-int	0.146803	11.6461	0.10462	0.65004
RLTR10B	0.282898	4.13485	0.10487	0.65004
MER112	0.231411	6.30701	0.105092	0.65004
RLTR9B2	-0.263372	4.80798	0.10725	0.65654
HAL1-3A_ME	0.154446	8.3846	0.108821	0.65654
MER110A	0.493799	2.64335	0.109218	0.65654
ORR1B2-int	-0.239628	6.06174	0.109349	0.65654
CAGTn	0.488578	2.97681	0.109658	0.65654
IAPLTR4_I	-0.413292	3.41972	0.110729	0.658731
CAATAn	0.402324	3.50495	0.112613	0.659977
LTR16B1	-0.480594	3.63554	0.114156	0.659977
MER57A-int	0.397089	3.11257	0.114219	0.659977
B1_Mur3	0.11497	12.0854	0.114932	0.659977
B1_Mur1	0.115232	12.5284	0.115122	0.659977
RMER19A	-0.15213	8.08434	0.115178	0.659977
Helitron3Na_Mam	0.345902	4.13334	0.117198	0.666996
ETnERV2-int	0.148155	14.1095	0.117831	0.666996
RLTR13D1	0.164764	6.6399	0.120051	0.671947
RLTR13D5	0.168925	7.66667	0.120145	0.671947
LTR16A	0.248794	5.40603	0.123489	0.681226
ORR1D1	0.121572	10.6224	0.12353	0.681226
LTR53	-0.299042	4.80693	0.124693	0.681226
B1_Mur4	0.112289	12.4852	0.124721	0.681226
LTR87	0.259088	4.32501	0.127129	0.685405
MLT1E2	-0.147846	7.60943	0.127588	0.685405
MER121	-0.593468	2.61269	0.127846	0.685405
LTR16D	-0.517703	2.43403	0.129573	0.685405
RLTR31A_Mm	-0.187069	6.92657	0.129645	0.685405
MLT1E2-int	0.680767	1.67207	0.129889	0.685405
MER34A1	-0.17877	7.69762	0.131752	0.691326
RMER6D	-0.192908	7.90218	0.138913	0.724832
MTE2a-int	0.155354	7.51169	0.140956	0.731405
Tigger6a	-0.186335	6.39939	0.141915	0.732311
ORR1A2-int	-0.115182	9.65832	0.143226	0.734694
RMER13B	-0.181395	7.69232	0.14395	0.734694
RLTR10D	-0.210137	6.79066	0.145313	0.736355
MER90	-0.529773	2.84126	0.146362	0.736355
GGAAAn	0.207004	5.57946	0.14664	0.736355
L1MB5	0.141582	8.67453	0.14846	0.740589
L1MA7	0.178147	7.69032	0.151423	0.740589
RLTR25A	0.117083	9.22354	0.151652	0.740589
RSINE1	0.109079	13.3045	0.153002	0.740589
MamGypLTR2b	-0.659582	1.48548	0.153743	0.740589
L1MEg2	0.700089	1.60642	0.154628	0.740589
CACAAn	0.729499	1.56393	0.154804	0.740589
MER92B	-0.349504	3.87727	0.155679	0.740589
LTRIS_Mm	-0.191727	5.81682	0.156369	0.740589
MTB-int	-0.143092	9.23023	0.158141	0.740589
MLT1E	0.217249	5.12178	0.158399	0.740589
RMER2	-0.187401	6.60268	0.158549	0.740589
U17	-0.25885	6.65953	0.159124	0.740589
L1MC5	0.145772	7.77321	0.159428	0.740589
RMER17A-int	-0.285057	4.59536	0.160986	0.740589
B2_Mm2	0.112986	13.6925	0.161119	0.740589
B3	0.107768	14.3133	0.161547	0.740589
BGLII_B	0.156073	7.32941	0.162261	0.740589
MLT1F	-0.181967	5.96887	0.163136	0.740589
Cheshire	0.210416	6.30902	0.164809	0.740589
LTR85a	-0.397868	3.4694	0.16485	0.740589
RMER1C	-0.14743	7.99076	0.164928	0.740589
Ricksha_0	-0.55719	2.3591	0.167421	0.748188
LTR33A_	0.283741	3.78295	0.168523	0.748966
Charlie14a	0.604311	1.58011	0.171044	0.748966
MYSERV-int	0.141642	7.41604	0.171977	0.748966
B1_Mur2	0.100388	12.3371	0.172505	0.748966
MER44D	0.226066	4.48093	0.173097	0.748966
LTR33C	0.285078	4.39346	0.173889	0.748966
Charlie18a	0.163016	6.60151	0.174852	0.748966
LTR86B1	-0.359854	3.50944	0.176392	0.748966
Kanga1d	0.419026	2.76288	0.177082	0.748966
SSU-rRNA_Hsa	-0.169533	15.5702	0.177813	0.748966
MurERV4-int	-0.113448	9.15921	0.178667	0.748966
Charlie5	0.150178	6.64235	0.179499	0.748966
ORR1E-int	0.149472	7.49629	0.179964	0.748966
MMAR1	0.172307	6.29835	0.180234	0.748966
B4A	0.105378	12.9267	0.18075	0.748966
L1MD	0.139205	8.25065	0.180819	0.748966
L1MB7	0.115287	9.96509	0.182551	0.748966
RCHARR1	0.118822	9.35162	0.182702	0.748966
MER57E2	-0.247695	4.30709	0.18364	0.748966
7SK	-0.183769	6.0591	0.183833	0.748966
GGAGAn	-0.21595	4.9773	0.184435	0.748966
TTCAn	0.230481	5.08514	0.185259	0.749056
GTGTGn	-0.343017	3.23113	0.186843	0.752206
L1M3c	0.426841	3.17432	0.188779	0.75623
Charlie13b	-0.507473	2.11983	0.189462	0.75623
RLTR42-int	-0.125832	9.00162	0.193743	0.764772
RMER17C-int	-0.139879	7.42241	0.196156	0.764772
MLT1H2	-0.23181	4.7769	0.196771	0.764772
RLTR41	-0.120016	7.9342	0.19687	0.764772
B1_Mm	0.0964161	12.395	0.197642	0.764772
L1MD1	0.149788	7.24365	0.19791	0.764772
RLTR12B	0.110875	9.37475	0.198737	0.764772
L1M3de	0.204797	4.96861	0.198915	0.764772
Charlie15a	-0.297207	3.96531	0.199768	0.764772
LTR40b	0.166298	6.5073	0.199791	0.764772
CTTTGn	0.423091	2.529	0.20317	0.770106
MER2	0.113028	9.4462	0.203576	0.770106
CTCTGn	0.287102	3.75613	0.203658	0.770106
PB1D9	0.09558	12.6119	0.204726	0.770414
Arthur1A	0.536286	1.56713	0.205876	0.770414
MER81	0.307594	3.75598	0.206214	0.770414
Charlie1a	0.165959	8.26723	0.207642	0.772662
TGGAn	0.159119	6.68586	0.20888	0.774183
CCGGGn	-0.175339	8.69895	0.210952	0.77877
CGAAGn	-0.161328	7.55746	0.213243	0.779515
L1ME2z	0.201724	6.32288	0.213614	0.779515
L1MA8	0.115091	8.26305	0.213657	0.779515
URR1B	0.0959207	10.5146	0.218172	0.790799
CCTAn	0.46704	3.10907	0.219054	0.790799
TTCGGGn	-0.219368	5.09804	0.22202	0.790799
TTAn	-0.159714	6.47689	0.223011	0.790799
L2b	0.091209	9.7353	0.223215	0.790799
CCCCCAn	0.226953	5.63335	0.223303	0.790799
Charlie20a	-0.400926	2.56667	0.2235	0.790799
CTATAn	-0.565412	1.99918	0.223523	0.790799
MTEa-int	0.203436	6.6805	0.225063	0.793241
PB1D7	0.0924242	11.9192	0.226116	0.793955
ID4	0.0904869	11.4616	0.229331	0.797231
RLTR11B	-0.122733	7.59858	0.230248	0.797231
Charlie2b	-0.140116	6.71897	0.231559	0.797231
RLTR13B2	-0.161642	6.81522	0.233262	0.797231
CAGAn	0.119676	7.33533	0.234141	0.797231
B1F	0.086621	12.4352	0.234996	0.797231
TAAAAn	0.204902	5.07078	0.235735	0.797231
MLT1J	0.130877	7.29318	0.236716	0.797231
RLTR42	-0.268714	3.83266	0.23781	0.797231
RLTR9F	-0.199934	4.94942	0.238789	0.797231
CGAGGn	0.198041	5.99862	0.238952	0.797231
RMER19C	-0.106996	8.46193	0.240013	0.797231
ATATGn	0.628214	1.45367	0.240732	0.797231
RLTR44B	-0.28299	3.41424	0.240894	0.797231
L1MB8	0.11966	9.13049	0.242596	0.797231
MER57D	0.171758	6.1497	0.244132	0.797231
RMER10A	0.0969822	9.38882	0.245829	0.797231
L1M5	0.102059	10.1267	0.246129	0.797231
L1M4b	0.130507	7.35574	0.246741	0.797231
TTTTAn	0.141604	6.88021	0.247299	0.797231
ID	0.0974731	8.66328	0.248246	0.797231
MamGyp-int	0.16096	8.01406	0.248377	0.797231
MER31-int	-0.221279	4.21005	0.248642	0.797231
RLTR20A2	0.170197	5.96031	0.249889	0.797231
TTTTTGn	0.124354	8.39011	0.250653	0.797231
L1MC4a	0.112705	8.49815	0.250849	0.797231
LTR9	0.222537	3.98664	0.250889	0.797231
L1M6	-0.383938	2.43491	0.251532	0.797231
L1MA10	-0.259599	4.47821	0.251802	0.797231
GGATGn	-0.48142	2.24465	0.25328	0.799201
ORR1A1	-0.0988811	9.20726	0.25492	0.799932
MT-int	-0.134698	6.83204	0.256038	0.799932
GGGAn	-0.114827	7.55137	0.256236	0.799932
TTAGGCn	0.193415	5.11586	0.257698	0.799932
LTR37A	-0.250129	3.57894	0.257794	0.799932
L1MDa	0.159643	7.2424	0.262091	0.810422
BLACKJACK	0.280879	4.32751	0.26291	0.810422
L1M4c	-0.111602	7.91851	0.265291	0.815071
B1F2	0.0802049	11.1761	0.271064	0.830077
TTGGn	-0.194612	5.35006	0.274378	0.831726
RLTR9A2	-0.176003	5.32326	0.274782	0.831726
MER104	0.200805	4.42543	0.275191	0.831726
MER68	-0.103557	7.72457	0.27529	0.831726
GAAn	0.106229	8.31633	0.27737	0.831726
ORSL-2a	-0.568499	1.43394	0.278178	0.831726
MTEb	-0.0840957	9.43401	0.278702	0.831726
RLTR44D	0.437239	2.03029	0.278726	0.831726
CAACCn	-0.179048	5.84559	0.281125	0.836213
MER113A	-0.241069	4.62191	0.284697	0.841646
GGGAGAn	-0.176527	4.57641	0.284754	0.841646
CGGAn	-0.124058	6.41404	0.289066	0.84381
MER117	-0.133352	6.11854	0.291644	0.84381
GAGAAn	-0.171959	5.06011	0.292199	0.84381
LTR31	-0.275917	3.89285	0.292284	0.84381
TATAAn	-0.329286	3.47273	0.292434	0.84381
U2	-0.136951	6.01218	0.292497	0.84381
ORR1B2	0.0826956	9.45213	0.292866	0.84381
RLTR19	-0.0987745	8.41488	0.293875	0.84381
RLTR14	-0.100307	7.39022	0.294075	0.84381
RLTR9A	-0.110329	7.34726	0.294521	0.84381
L1MC4	0.109697	8.86965	0.298941	0.849978
B4	0.0776951	12.1758	0.299719	0.849978
CAAATn	0.412948	2.12342	0.299728	0.849978
ORSL-2b	-0.359677	2.44919	0.300313	0.849978
RLTR16	0.0988502	7.5965	0.301306	0.85021
ORR1D2-int	0.11041	7.9596	0.302613	0.850984
TAGGn	0.469709	2.79044	0.303402	0.850984
Tigger1	-0.13658	7.52236	0.307459	0.85275
TTGTGn	0.273682	3.55849	0.308186	0.85275
RLTR10B2	-0.188245	4.68655	0.308753	0.85275
HAL1	0.105433	11.0189	0.308793	0.85275
MER63B	-0.249242	4.0022	0.309591	0.85275
MYSERV6-int	0.0861254	9.31817	0.310027	0.85275
CTCGGn	0.195403	5.12873	0.311137	0.85275
RMER19B	-0.0757237	10.3112	0.313299	0.85275
LTR16D1	-0.39799	2.50504	0.313381	0.85275
MLT1G1	-0.0998738	8.31104	0.313817	0.85275
MER45B	-0.228659	4.09026	0.315394	0.85275
MLT1B	0.0823921	8.98999	0.316334	0.85275
MER110	0.448856	1.75513	0.317511	0.85275
MLT1L	-0.120013	6.77623	0.318031	0.85275
RMER16	0.0975149	8.08427	0.319801	0.85275
L1ME5	0.377657	3.37425	0.320325	0.85275
MLT1H-int	0.201366	4.36206	0.32203	0.85275
PB1D10	0.0722731	13.1397	0.324387	0.85275
GGAGAAn	-0.0963468	7.73153	0.324798	0.85275
HAL1b	0.185351	4.52355	0.324981	0.85275
CGGAGn	0.223158	5.60805	0.326345	0.85275
L1_Mur1	-0.117727	12.7113	0.327643	0.85275
LTR78	-0.210719	3.95473	0.328085	0.85275
MER5A	-0.0780762	8.99389	0.330005	0.85275
MuRRS4-int	-0.0830902	8.34698	0.330302	0.85275
L1_Mus2	-0.0781753	11.1864	0.330682	0.85275
AluG_3	-0.152738	5.08424	0.331306	0.85275
Charlie21a	-0.583948	2.15176	0.331775	0.85275
AGCTGn	0.409565	1.8059	0.332601	0.85275
MLT2E	-0.340689	2.4045	0.333026	0.85275
Charlie19a	0.25991	3.54483	0.333505	0.85275
CR1_Mam	0.134837	5.70452	0.333683	0.85275
L1M3b	-0.279314	3.29997	0.334161	0.85275
LTR40a	0.133557	5.03758	0.335254	0.853207
B2_Mm1t	0.0792191	12.3546	0.339117	0.857409
MER31A	0.106514	6.33487	0.341047	0.857409
MLT1A0	-0.0794379	8.75093	0.341827	0.857409
MER54B	0.256768	3.29511	0.342078	0.857409
L2a	0.0801203	11.3642	0.342216	0.857409
Lx2A	-0.19129	5.31191	0.344044	0.857409
MT2A	0.0706675	10.5499	0.344824	0.857409
AluF_3	-0.14075	5.30463	0.34628	0.857409
MER50B	-0.169065	4.7363	0.346347	0.857409
MER21B	0.0805666	8.99862	0.347785	0.857409
LTRIS3	-0.18546	4.78677	0.348871	0.857409
Tigger9b	0.125328	5.64853	0.350357	0.857409
TCGn	-0.120879	7.54544	0.350968	0.857409
B1_Mus1	0.0694635	13.7625	0.352753	0.857409
IAPEY2_LTR	-0.131496	5.7333	0.354122	0.857409
B1_Mus2	0.0688822	13.4737	0.354259	0.857409
CCAn	0.110811	10.1432	0.355776	0.857409
Lx4A	-0.0890968	9.1963	0.356462	0.857409
RMER20A	-0.100904	7.37838	0.356834	0.857409
L1MEg1	-0.4007	2.45585	0.359346	0.857409
RLTR22_Mur	-0.0965995	8.00167	0.359508	0.857409
MLT1C	-0.0788863	8.53045	0.361666	0.857409
RLTR30	-0.137563	5.26227	0.36474	0.857409
Tigger8	0.432438	1.70515	0.366796	0.857409
ATTGn	0.198425	4.03778	0.36707	0.857409
MER67C	-0.194222	4.06	0.367098	0.857409
MER58B	0.0826854	8.38651	0.368836	0.857409
RLTR9D	-0.0934981	7.32882	0.3692	0.857409
MER3	-0.0925273	7.77316	0.369806	0.857409
CAGn	-0.0979627	11.6053	0.370088	0.857409
RMER4B	0.0688752	9.53419	0.37019	0.857409
CCCTGn	0.200908	4.69965	0.372	0.857409
RLTR24	-0.0948028	6.71988	0.372301	0.857409
MTE2a	0.0678997	10.2894	0.372844	0.857409
L1ME2	-0.09853	7.28552	0.372895	0.857409
Tigger12	0.369505	2.13308	0.373449	0.857409
MTC-int	0.0734509	9.00561	0.37494	0.857409
MER105	-0.225723	3.91368	0.375737	0.857409
LTR82A	-0.155557	5.52985	0.375849	0.857409
LTRIS_Mus	-0.103153	9.08079	0.376468	0.857409
Kanga2_a	-0.135911	5.41289	0.376797	0.857409
MLT2B2	0.112615	5.45926	0.377142	0.857409
AGTAGn	-0.487163	1.63797	0.377359	0.857409
CAAGn	-0.186655	4.11985	0.379055	0.857409
L1M2c	0.276643	3.61945	0.379599	0.857409
LTR16B2	-0.38633	2.93	0.380074	0.857409
Charlie16a	-0.127329	5.62309	0.38009	0.857409
LTR84b	-0.220179	3.34414	0.380969	0.857409
SUBTEL_sa	-0.296025	2.95524	0.382278	0.858154
MER88	0.193241	3.84311	0.385299	0.858154
CGn	0.168925	5.18634	0.385912	0.858154
ETnERV3-int	-0.0725078	9.12567	0.386133	0.858154
TCCn	0.0739421	9.92113	0.38633	0.858154
RLTR20A	0.107179	6.3741	0.387127	0.858154
U1	0.118238	6.52725	0.388011	0.858154
ID2	0.0671788	9.27964	0.389109	0.858154
Lx3C	-0.0870045	8.68195	0.389792	0.858154
Arthur1C	-0.395518	2.06234	0.390673	0.858154
G-rich	-0.104809	11.4967	0.392466	0.858154
MER44C	0.120035	5.86831	0.393226	0.858154
L1M3	-0.0892314	8.46712	0.393244	0.858154
LTR83	0.207762	3.6339	0.397192	0.863266
ID_B1	0.0621876	13.9327	0.397435	0.863266
L1M4	0.0641802	10.5342	0.399405	0.863838
MER82	0.0838255	7.34282	0.399548	0.863838
RLTR20A1	-0.145981	4.54672	0.401251	0.8649
CCCCAAn	-0.285143	2.52517	0.402975	0.8649
MER113	0.141909	4.84164	0.404433	0.8649
CAGAGAn	0.0841635	8.40734	0.404449	0.8649
RMER6A	0.0720643	10.2217	0.40485	0.8649
TTCCCn	-0.254635	3.34798	0.407506	0.8649
LTR48	0.156137	5.2905	0.408764	0.8649
Cn	0.187273	4.84882	0.408928	0.8649
Charlie12	0.117947	5.77302	0.409701	0.8649
B3A	0.0627086	13.1728	0.409774	0.8649
CCGCGn	-0.213728	8.55671	0.410225	0.8649
L1MD3	0.0893732	7.18544	0.411485	0.865601
MER87	-0.277379	2.64741	0.412626	0.866051
Tigger15a	-0.0936661	7.01165	0.415175	0.8671
Charlie23a	0.392366	2.29381	0.415362	0.8671
RLTR13A2	-0.115891	6.07447	0.415911	0.8671
LTR52	0.586041	1.71886	0.417499	0.868472
Lx5	-0.0651187	12.3398	0.419756	0.869258
U6	0.0826982	7.05786	0.42102	0.869258
Charlie24	0.0850307	8.1219	0.422369	0.869258
BGLII_Mus	0.150256	4.66627	0.422376	0.869258
TCCTGn	0.236055	3.24428	0.42253	0.869258
MusHAL1	-0.0636603	9.10485	0.423975	0.869703
A-rich	0.0755604	11.1632	0.424609	0.869703
ORR1C1-int	0.100533	6.43043	0.426054	0.870753
MTD-int	0.100396	8.44967	0.428727	0.871472
Lx	-0.057821	11.2798	0.428751	0.871472
U5	0.208843	2.99666	0.429998	0.871472
RLTR14-int	-0.0837542	7.90895	0.430138	0.871472
MLT1F-int	0.160641	4.28874	0.433199	0.872491
RMER5	-0.0689514	8.90338	0.43399	0.872491
MER54A	0.171456	3.88683	0.434181	0.872491
TCTCCn	-0.116388	4.84013	0.434377	0.872491
Lx4B	0.0675266	9.81727	0.435571	0.873011
LTR33B	-0.129357	4.63554	0.441666	0.882619
L1MB4	0.108073	7.54015	0.442255	0.882619
MER57E1	0.340872	1.50928	0.446664	0.889518
PB1	0.0554836	10.7234	0.451324	0.896886
AmnSINE1	0.106948	4.97082	0.452993	0.898124
CAAn	0.0827182	7.94753	0.454791	0.898124
RLTR10C	0.0701308	8.08914	0.455638	0.898124
LTR69	-0.377098	1.44996	0.455793	0.898124
Lx3A	0.0965334	8.74582	0.459286	0.903101
MLT2C1	-0.119717	4.81932	0.462157	0.903632
IAPLTR2a	-0.0826452	7.0384	0.462279	0.903632
LTR48B	-0.312085	2.58332	0.462714	0.903632
CCGAGn	0.129648	5.9416	0.464586	0.903632
LTR58	-0.281977	2.27138	0.465079	0.903632
MLT1K	-0.0765413	8.03438	0.465801	0.903632
MIRb	0.0530534	11.4957	0.467172	0.903632
CATn	0.0816976	11.5459	0.467296	0.903632
RLTR18	-0.0623904	9.62642	0.470863	0.908648
L1ME4a	-0.0657338	8.78753	0.472607	0.908973
MER34B-int	0.0900646	9.76997	0.472977	0.908973
MER52-int	-0.312682	2.61938	0.475141	0.910342
L1MEd	0.0921169	5.53771	0.476178	0.910342
MuRRS-int	-0.0975158	6.30749	0.476614	0.910342
GTCTGn	0.175171	3.75713	0.478623	0.911638
GCATGn	-0.245104	3.01374	0.479244	0.911638
ORR1B1-int	0.0604243	9.64697	0.481082	0.912601
GCGTGn	-0.376974	1.67239	0.481705	0.912601
TAn	0.0608931	9.85711	0.484664	0.915013
CAAAAn	0.0604045	9.1662	0.487512	0.915013
MER74A	0.0994938	4.92529	0.487953	0.915013
CATAn	-0.067447	7.8263	0.488188	0.915013
RLTR31_Mur	-0.0911068	5.73215	0.48849	0.915013
MTE-int	-0.0582167	8.95977	0.488856	0.915013
MER67D	-0.295319	2.59816	0.49228	0.917418
CATATAn	-0.0772518	6.79112	0.493632	0.917418
ATAGGn	0.233657	3.07101	0.493841	0.917418
RLTR23	-0.0671398	7.82487	0.495406	0.917418
CATGn	-0.123331	4.33214	0.495488	0.917418
IAPLTR4	-0.106788	5.8441	0.497127	0.917418
RLTR17	-0.058946	9.7297	0.497649	0.917418
RNLTR23	0.224679	2.92942	0.498181	0.917418
TCTAn	-0.0795028	7.50992	0.498981	0.917418
MLT1C-int	-0.242712	2.5787	0.500479	0.918364
ATTTGn	0.222689	2.34833	0.502164	0.918795
CGTGn	-0.0962211	6.33203	0.502681	0.918795
IAPLTR2_Mm	0.0617728	7.96196	0.506638	0.921466
MLT1-int	-0.142487	4.41278	0.507535	0.921466
RLTR9C	-0.092744	6.25953	0.508291	0.921466
TGGn	0.102862	10.1774	0.511178	0.921466
MERVK26-int	-0.111612	6.01192	0.511501	0.921466
L1M2b	-0.0763939	6.64478	0.512582	0.921466
MTB_Mm	0.062669	8.86076	0.513269	0.921466
L1ME1	0.0602887	9.20722	0.513285	0.921466
GTTTGn	-0.0905999	5.94128	0.515796	0.921466
RLTR10-int	-0.0532523	9.24782	0.515995	0.921466
MTC	0.0500442	11.1963	0.516049	0.921466
L1ME3A	0.0669307	7.20525	0.51648	0.921466
MER34-int	0.119746	4.30112	0.516968	0.921466
MLT1G3	0.0992025	5.60195	0.52013	0.924466
RLTR13A3	0.0911117	5.80678	0.520631	0.924466
CGTTGn	0.196498	2.68062	0.524517	0.92729
RLTR8	-0.105443	4.98771	0.524565	0.92729
LTR88c	0.215601	3.89914	0.525664	0.92729
CCCGAAn	0.2289	2.13208	0.527186	0.92729
RLTR40	-0.0806615	7.54131	0.527963	0.92729
TTATAn	0.185294	3.69563	0.528178	0.92729
Lx2B	-0.0496078	10.6554	0.529376	0.927649
CACCATn	0.0902726	8.12617	0.531775	0.930108
RLTR28	0.0610417	7.98265	0.533547	0.93101
L1MA5	0.0721326	8.10172	0.538971	0.93101
CACACn	0.233737	2.84237	0.539744	0.93101
RMER16-int	-0.0520513	10.8167	0.540196	0.93101
RLTR15	0.0480847	9.39606	0.540244	0.93101
LTR82B	-0.164524	3.31311	0.540316	0.93101
ORR1A3	-0.0554231	8.92049	0.540487	0.93101
Lx8	0.0528175	11.9627	0.540955	0.93101
IAPLTR3-int	0.0736073	6.64742	0.541262	0.93101
Tigger7	0.0623316	8.63917	0.542957	0.931502
LTR81C	0.105524	4.81736	0.546052	0.931502
RLTR26	-0.0677695	7.02268	0.546652	0.931502
LTR16B	-0.197833	2.75845	0.54679	0.931502
RNERVK23-int	0.0696189	7.25941	0.548726	0.931502
MER20	0.0507354	9.29346	0.55064	0.931502
GGGTGn	0.0745098	6.17046	0.552195	0.931502
MurERV4_19-int	-0.0581906	8.18104	0.553044	0.931502
L1MB3	0.0562624	8.7577	0.553827	0.931502
RMER10B	0.0547015	8.17229	0.555142	0.931502
HAL1-2a_MD	-0.0743989	10.1925	0.555247	0.931502
LTRIS2	0.0568755	10.4297	0.555372	0.931502
GAAAn	0.0550727	8.9165	0.555879	0.931502
MER47B	0.136131	4.24951	0.555997	0.931502
ID4_	0.0440536	11.3843	0.556507	0.931502
Charlie17a	-0.226059	2.23643	0.560294	0.934776
TTCTCn	-0.1267	4.7958	0.561003	0.934776
RLTR11A	-0.0468305	9.26857	0.561466	0.934776
MamRep137	-0.137378	3.98297	0.566966	0.941563
CGAGn	0.0983491	7.41671	0.567559	0.941563
TTAGGGn	0.120892	4.98604	0.569532	0.943162
FordPrefect	-0.0673002	9.97371	0.572185	0.945877
Charlie22a	-0.125741	3.91041	0.574381	0.94783
4.5SRNA	0.0592635	6.91084	0.576469	0.948033
L1MB1	-0.103054	6.58314	0.577163	0.948033
TATATGn	-0.0648343	7.27051	0.577549	0.948033
B1F1	0.0422634	11.8946	0.580297	0.948927
CTAn	0.0673943	7.01998	0.581731	0.948927
IAPLTR1a_Mm	-0.058451	7.35595	0.582128	0.948927
ORR1A0	-0.0449219	9.72911	0.585877	0.948927
MTD	0.0450409	11.8454	0.586437	0.948927
TAAAn	0.0542904	7.71333	0.586602	0.948927
MER77	0.0861826	5.79974	0.588577	0.948927
GA-rich	0.0552033	13.3926	0.588716	0.948927
CCTGn	0.070225	6.41487	0.591394	0.948927
MLT1A1	-0.0465891	8.89478	0.592079	0.948927
CTCGn	-0.0733771	7.21786	0.593336	0.948927
RLTR9E	0.0548641	10.2529	0.595721	0.948927
TAAAAAn	-0.0926957	4.72155	0.597231	0.948927
RLTR19B	0.14651	4.82947	0.597578	0.948927
MER63A	-0.0981758	4.03356	0.597708	0.948927
MER44A	-0.0967806	4.5561	0.601128	0.948927
CCCCAGn	-0.0545435	10.2102	0.601654	0.948927
RLTR1C	0.0826887	5.43198	0.601995	0.948927
LTR16A1	0.108996	3.7198	0.602321	0.948927
RLTR12A	0.0859537	6.19629	0.60444	0.948927
RMER6B	0.0535226	7.73856	0.604673	0.948927
MLT1H	-0.0598697	6.88061	0.606335	0.948927
IAPEY_LTR	0.0739419	6.12711	0.607342	0.948927
MT2B	0.0373825	11.179	0.609997	0.948927
ORR1B1	-0.0376487	10.5767	0.610401	0.948927
CTAAn	0.229118	1.56278	0.611056	0.948927
L1M2	0.0477099	9.91086	0.611811	0.948927
CGCTGn	0.136468	3.23282	0.612162	0.948927
MLT1N2	-0.106383	4.11211	0.612372	0.948927
RLTR46	-0.0767794	5.98106	0.612732	0.948927
MER5A1	-0.053774	7.44759	0.61286	0.948927
polypurine	0.0642404	7.8225	0.612886	0.948927
MER74B	0.169328	3.38312	0.612916	0.948927
RLTR20C	0.0642367	7.06865	0.612948	0.948927
L2c	0.0431659	10.4832	0.613653	0.948927
MIRm	0.0454471	9.72288	0.6162	0.949055
CAGCn	0.114847	4.07539	0.617279	0.949055
MMTV-int	-0.074005	5.88281	0.617716	0.949055
MER70A	-0.168194	2.92692	0.61832	0.949055
MamRep4096	-0.294105	1.46352	0.618816	0.949055
MLT1D	-0.0404188	8.95814	0.620371	0.94988
MER2B	-0.0586043	6.04	0.622621	0.950582
MamRep605	-0.0585461	6.35131	0.623191	0.950582
IAPLTR3	0.154791	3.91748	0.624007	0.950582
MER58A	0.0481902	8.09531	0.624901	0.950582
CAGTAn	-0.240165	1.81152	0.627685	0.953265
MURVY-LTR	0.0574398	7.15298	0.630078	0.954247
MTA_Mm-int	-0.0413023	12.2053	0.631063	0.954247
L1MA4	0.0436106	8.95981	0.63228	0.954247
ORR1A4-int	0.0386255	9.97564	0.632419	0.954247
CACGCn	-0.163968	2.45711	0.634146	0.955311
MTEa	-0.0349392	10.2316	0.638197	0.95697
RMER17A2	-0.0557218	7.40992	0.639843	0.95697
L1M	-0.0999809	3.85321	0.640133	0.95697
RLTR13C2	-0.0464268	7.43036	0.642288	0.95697
MER58C	0.0610769	7.09755	0.642419	0.95697
CAGGn	-0.0520273	7.32911	0.643369	0.95697
MER66-int	0.203269	2.29139	0.643743	0.95697
MIR	0.0333114	11.2963	0.64385	0.95697
Kanga1	-0.108891	5.28039	0.644469	0.95697
MER99	-0.0850095	4.21071	0.646383	0.957219
CT-rich	0.0482933	13.7169	0.646686	0.957219
LTR41B	-0.0917792	4.70953	0.650177	0.958787
CGGGGn	-0.0952621	8.02838	0.650231	0.958787
T-rich	0.0407375	10.8712	0.650826	0.958787
tRNA-Ala-GCG	0.127551	3.28285	0.65277	0.959049
TGAGn	-0.0598296	5.5141	0.653057	0.959049
CAGGGn	-0.0697883	5.52594	0.65832	0.964582
LTR65	-0.0991875	3.84517	0.659227	0.964582
CYRA11_Mm	0.0665705	5.53784	0.660533	0.964582
Tigger16a	-0.0673175	5.03416	0.662329	0.964582
U3	0.12751	3.47701	0.663353	0.964582
MER91B	0.0721886	4.50709	0.664692	0.964582
CAGCCn	0.0948408	3.69539	0.666265	0.964582
MMSAT4	-0.0481386	15.4305	0.666701	0.964582
L1MC	0.0542969	8.37907	0.669886	0.964582
CATTAn	0.209383	1.52833	0.670654	0.964582
Kanga1b	-0.139242	3.02693	0.670747	0.964582
MLT1A	0.0509508	7.11677	0.671039	0.964582
LTR88a	-0.153504	1.96384	0.671151	0.964582
CCCGGn	-0.0712342	6.89141	0.672472	0.964582
BC1_Mm	0.034579	9.36013	0.672755	0.964582
5S	0.062015	5.45554	0.673559	0.964582
L1PB4	0.235369	1.93211	0.674432	0.964582
C-rich	0.0588266	11.0377	0.675414	0.964582
L1ME3B	0.0445807	8.17364	0.678572	0.967612
L1_Rod	0.0508103	8.94679	0.680473	0.968653
MER58D	0.0783635	4.17787	0.681376	0.968653
L1ME3	0.0627645	5.82865	0.683439	0.969914
Charlie7	0.0658186	5.16628	0.684474	0.969914
ORR1A4	0.0316442	10.1146	0.686197	0.969914
RMER30	-0.0393953	7.94525	0.686417	0.969914
ORR1C2	-0.0323584	9.71741	0.691482	0.973394
RLTR13B3	0.0537273	6.37708	0.691834	0.973394
Arthur1B	-0.0626063	5.05089	0.692834	0.973394
TTTTCn	0.0401177	7.12972	0.69546	0.973394
TCn	-0.0295989	9.88631	0.696321	0.973394
TATAGn	0.223582	1.49024	0.69687	0.973394
TTTCn	-0.0338496	8.7105	0.702828	0.973394
BGLII	-0.0420567	7.58758	0.702838	0.973394
L1MEg	0.0342961	10.8051	0.703204	0.973394
LTR16E2	-0.172939	2.24331	0.703659	0.973394
RLTR13C1	-0.0422067	6.72213	0.704542	0.973394
RLTR13D6	-0.0405055	7.32449	0.706486	0.973394
Charlie26a	0.0898806	3.81548	0.706537	0.973394
RMER17D2	0.0570093	6.09176	0.708599	0.973394
CTGTGn	-0.0750433	4.24787	0.70861	0.973394
TTTTTAn	-0.0711496	4.52192	0.709377	0.973394
L1MA9	-0.0498071	7.08988	0.711172	0.973394
MARNA	-0.055337	7.9767	0.713047	0.973394
CTGGGGn	0.0360093	9.68113	0.713543	0.973394
RLTR33	-0.0386688	7.52729	0.714361	0.973394
RMER1A	-0.0352759	10.4204	0.716324	0.973394
TAAn	-0.0465993	6.25263	0.7171	0.973394
MER119	0.068663	5.42053	0.717595	0.973394
MER57F	-0.103949	3.36236	0.718497	0.973394
CGAn	-0.0486477	7.45265	0.719768	0.973394
RLTR18B	-0.035328	7.93393	0.720073	0.973394
CAAACn	0.0476785	6.20818	0.720946	0.973394
Tigger2b	-0.076502	4.11882	0.724382	0.973394
L1MB2	0.0285001	8.85149	0.726017	0.973394
RMER6-int	0.0565911	5.2307	0.726714	0.973394
MER46C	-0.0451335	6.0336	0.727471	0.973394
FAM	0.071984	4.67009	0.729183	0.973394
CAGTGn	0.129933	2.73159	0.730145	0.973394
MER96B	-0.0716219	4.76422	0.730592	0.973394
MamRep38	-0.101938	3.23965	0.730667	0.973394
CGCGGn	-0.0721647	7.03458	0.730701	0.973394
CTGn	-0.035942	11.5122	0.733413	0.973394
MER45R	-0.0770935	3.94191	0.73384	0.973394
MLT1E1	-0.0529383	4.9446	0.734137	0.973394
Arthur1	-0.0727713	4.77806	0.734422	0.973394
MLT2B3	-0.0581679	5.21752	0.734842	0.973394
RLTR10A	-0.0494082	5.99453	0.735074	0.973394
RLTR11A2	0.0323548	8.37918	0.735318	0.973394
L1MEf	0.0389387	7.46429	0.735442	0.973394
7SLRNA	-0.0764733	7.20508	0.735777	0.973394
MTEb-int	-0.0512414	5.86453	0.738896	0.976137
URR1A	0.0256571	10.3339	0.740774	0.977153
TTGn	0.0386832	7.64009	0.74212	0.977153
TAGn	0.0900571	3.63119	0.743126	0.977153
RMER3D-int	-0.0557427	7.42543	0.745102	0.977153
L1MA4A	0.0474132	6.63774	0.745823	0.977153
TCCAn	0.0458963	6.34361	0.745943	0.977153
Charlie10	0.042533	5.6927	0.748261	0.977308
L1MA5A	-0.0461783	6.37879	0.748386	0.977308
Charlie2a	0.0798138	4.26337	0.749926	0.977308
MLT1E3	-0.0444917	5.61844	0.750246	0.977308
HERVL74-int	0.199897	2.15017	0.752278	0.977309
MamSINE1	-0.0337222	8.22601	0.753114	0.977309
MURVY-int	0.0548054	4.62425	0.754593	0.977309
CCAAn	0.0498138	5.2933	0.754845	0.977309
MER94	-0.103088	3.34208	0.755905	0.977309
MTB	0.0242789	10.2782	0.757302	0.977309
L1MCa	0.0321885	7.79547	0.758153	0.977309
CACCCn	0.0762898	7.05008	0.758618	0.977309
GAAAAn	0.0371473	6.35526	0.760951	0.978677
MER70B	-0.127302	2.91354	0.761775	0.978677
MYSERV16_I-int	-0.0306865	8.15872	0.764484	0.980808
RMER17C	-0.0286521	8.7135	0.766119	0.981557
ORR1D-int	0.0323652	6.95958	0.768302	0.983005
MER102a	-0.0429747	5.04103	0.770062	0.983332
MIR3	-0.0248887	10.0145	0.771726	0.983332
TTTGn	0.0237204	9.18626	0.772658	0.983332
LTR73	0.0974581	3.17142	0.773166	0.983332
MLT1E1A	0.0377145	6.21112	0.773821	0.983332
L1_Mus4	0.0345872	9.27682	0.776022	0.984789
tRNA-Lys-AAG	-0.184393	1.66434	0.780362	0.986643
L1M3d	-0.11569	2.72204	0.780439	0.986643
CAAAAAn	0.0282013	8.20507	0.780992	0.986643
RLTR20B3	-0.0310242	7.20284	0.781709	0.986643
LTR79	-0.0635634	4.05839	0.785292	0.989828
CAAAGn	0.129567	2.73742	0.787673	0.991491
RLTR19-int	-0.0311986	12.4093	0.79302	0.996879
CAAAn	0.0204612	9.25191	0.795955	0.996953
AGGGGGn	-0.0539652	4.91719	0.796368	0.996953
TTAGn	-0.0909014	2.54952	0.796761	0.996953
TCCCn	-0.0296547	6.95419	0.798269	0.996953
MTA_Mm	-0.0189106	11.4211	0.798986	0.996953
TTAAn	-0.0572045	4.40812	0.801701	0.996953
L3b	-0.0262046	7.58375	0.803929	0.996953
Zaphod	0.0466127	4.97636	0.803935	0.996953
GC_rich	-0.0389765	13.5055	0.804095	0.996953
Charlie8	-0.0296703	7.92328	0.804856	0.996953
LTR88b	-0.0824386	3.8281	0.806931	0.996953
LTR16E1	-0.0571838	3.95128	0.807381	0.996953
TAGAn	0.0268419	7.22684	0.809767	0.996953
MamGypLTR2	-0.0595836	3.74854	0.813503	0.996953
CTCCGn	0.0751012	5.27143	0.813657	0.996953
Lx9	0.0233684	11.1241	0.813661	0.996953
L4	-0.0245543	9.27564	0.815634	0.996953
RLTR44A	0.0532601	4.58952	0.815737	0.996953
LTR16D2	0.0619497	4.17718	0.816483	0.996953
CGGGGGn	-0.0449129	5.7402	0.816508	0.996953
MamGypLTR1b	0.0825918	3.31227	0.817815	0.996953
MamGypLTR1c	0.151624	1.42864	0.819763	0.996953
MLT1D-int	0.0464594	4.37398	0.820724	0.996953
Charlie7a	0.116704	2.27225	0.820946	0.996953
L2	0.0166298	10.5532	0.82117	0.996953
MLT2F	0.029225	7.22102	0.821624	0.996953
L1MCc	0.0483892	4.57351	0.821913	0.996953
CCCGn	-0.0292172	9.64091	0.82325	0.996953
L1MC1	0.0227585	8.66011	0.825653	0.996953
RMER1B	-0.0170818	9.74972	0.826226	0.996953
IAPLTR2b	-0.0256928	6.6681	0.828249	0.996953
RLTR25B	0.0171195	9.05487	0.828717	0.996953
MLT1F2	0.0265169	6.97572	0.830987	0.996953
MER63D	0.0426838	4.76406	0.832803	0.996953
RLTR43A	-0.152416	1.97974	0.833245	0.996953
RLTR19C	-0.0288441	6.04019	0.834919	0.996953
L1MD2	0.0212517	8.28494	0.835393	0.996953
MLT1I	-0.0394716	4.86779	0.836037	0.996953
MTE2b-int	-0.0259775	6.41063	0.836316	0.996953
Tigger12A	0.206072	1.26127	0.838275	0.996953
CAGCGn	0.119786	1.63461	0.838323	0.996953
Kanga1c	-0.0511562	4.6475	0.838816	0.996953
MER115	0.0504519	3.66744	0.838977	0.996953
Charlie1b	-0.0246207	6.62477	0.8406	0.997612
RodERV21-int	0.0249457	7.14901	0.842261	0.997671
LTRIS5	-0.0631706	3.17025	0.842786	0.997671
LTRIS4	-0.0360485	5.07674	0.844223	0.998106
B2_Mm1a	0.0181201	12.6784	0.84781	1
Tn	0.0178937	11.0386	0.848723	1
FLAM_A	0.0606228	3.76564	0.852208	1
MLT1J-int	0.0655042	3.00989	0.853129	1
ORR1C2-int	-0.021061	7.0778	0.85329	1
TTTTGn	-0.0171915	9.37174	0.853311	1
RLTR10	-0.0166034	8.29164	0.855634	1
Tigger12c	-0.0435404	3.8281	0.855775	1
CCGGn	-0.0691287	1.89212	0.855934	1
RMER12	0.0159752	8.9063	0.856936	1
TTCTCCn	-0.0216771	7.4365	0.86281	1
MLT2C2	0.0286056	4.36529	0.864941	1
L1_Mus1	-0.0129762	12.8709	0.865928	1
Ricksha	-0.0357063	5.08715	0.866167	1
MER63C	-0.0385796	4.58739	0.866989	1
MER34	-0.0427623	4.43594	0.871876	1
CACTGn	0.0648756	3.07914	0.87243	1
TATGn	-0.0168535	8.56086	0.873874	1
RLTR1D	0.0214744	6.44265	0.874243	1
Charlie13a	-0.0824337	2.55843	0.874523	1
RLTR28B	-0.019681	5.72574	0.877199	1
Lx7	-0.0177089	10.7768	0.880256	1
MurSatRep1	0.0153946	14.2764	0.883246	1
MER34A	0.0484532	4.178	0.883331	1
LTR45	0.026456	5.22692	0.883448	1
LTR33A	0.0199159	4.76974	0.884582	1
CTCAn	-0.0240555	5.69543	0.885062	1
RMER17A	-0.0165223	7.09444	0.885169	1
GGAAn	-0.0181369	7.35283	0.888381	1
RLTR20D	0.0175678	6.83969	0.890779	1
ORR1E	0.0106907	10.8063	0.891674	1
MADE2	-0.0505312	3.22167	0.892138	1
MLT-int	-0.0151765	7.09504	0.892969	1
RLTR31_Mm	0.0174544	6.54726	0.893828	1
MLT1M	-0.0196153	7.09298	0.893888	1
TTCn	-0.0131651	8.51783	0.89399	1
TCCCCn	-0.0271292	4.83418	0.895352	1
TTCCn	0.0128963	7.45926	0.896387	1
RMER6C	0.0120333	8.4094	0.896729	1
MER5B	0.0127038	7.87675	0.897262	1
Tigger16b	-0.0255389	5.48172	0.897278	1
RLTR5_Mm	-0.0335955	4.16413	0.900309	1
L1MA6	-0.0138403	8.44987	0.901207	1
tRNA-Ala-GCY_	0.0118639	7.83194	0.902306	1
ORR1A2	0.00926272	10.4994	0.905375	1
GGGAAn	-0.0456156	3.11894	0.905986	1
L1M3e	-0.0138771	6.92034	0.907472	1
MER103	-0.0222828	5.95024	0.909782	1
ORR1D1-int	0.0109846	8.05527	0.911824	1
L1MDb	-0.0191953	5.88237	0.91236	1
RMER21A	-0.0123174	7.57722	0.915244	1
ORR1C1	0.0100032	9.18432	0.915374	1
CGGGn	-0.0226719	8.28981	0.917648	1
ORR1D2	0.00831464	10.1513	0.917913	1
CCGn	-0.0176803	12.342	0.919296	1
RLTR13A	-0.0172412	6.49412	0.920951	1
LTR41	-0.0215607	4.10611	0.921684	1
CATGCn	-0.0949521	1.62044	0.922127	1
GGAn	0.0111522	9.92919	0.924064	1
L1MEb	0.0117022	6.21408	0.927861	1
CCCCGn	0.0167676	8.40851	0.929348	1
GGGGAn	0.0188941	5.04875	0.92979	1
L1_Mur3	-0.00955086	10.7853	0.929923	1
CAGGAn	0.0470432	1.97213	0.931226	1
RLTR21	0.00798464	8.31727	0.931471	1
TGn	-0.00647204	11.9881	0.931503	1
MER50	0.0444372	3.21165	0.933557	1
CCCAn	0.0238588	3.45295	0.934831	1
CGGn	0.0131003	12.8058	0.935257	1
LTR50	-0.00803253	8.2134	0.935276	1
L1VL2	0.00723856	9.64506	0.935435	1
MamRep434	-0.0253788	3.82582	0.936825	1
RMER13A	-0.00951941	7.68908	0.937034	1
Lx3B	0.00869972	9.30389	0.93789	1
Charlie6	0.00920135	8.19612	0.938776	1
RMER17B	-0.011155	8.16593	0.94231	1
MLT2D	-0.0117151	5.9391	0.94248	1
CCCCCGn	-0.0104983	5.71899	0.942841	1
MER44B	-0.0116939	6.72996	0.943718	1
MER33	0.00681805	7.69281	0.944027	1
GAn	-0.00538023	9.97522	0.945603	1
LTR39	0.0520918	2.37228	0.947101	1
AACTGn	0.011463	6.14314	0.94794	1
L3	-0.00588705	10.6035	0.949745	1
tRNA-Ala-GCA	0.00946578	6.45492	0.949972	1
Lx6	-0.00517859	11.0011	0.950327	1
AT_rich	-0.00560663	13.2007	0.951274	1
MER5C	-0.0354344	2.88789	0.951476	1
MLT1J1	-0.0192781	4.50656	0.95205	1
MER57C2	0.0293015	2.72556	0.954374	1
MLT1H1	-0.0114394	5.17035	0.955755	1
RMER15	-0.00439634	10.9327	0.956803	1
ATGn	0.00539654	10.5512	0.957822	1
polypyrimidine	0.0113922	7.1341	0.957934	1
MamRep1161	0.00703232	7.29668	0.962045	1
L1MCb	0.0261613	3.85947	0.962189	1
MLT1B-int	-0.00598704	3.73315	0.965604	1
TTGGGGn	0.00901837	5.25622	0.967597	1
L1M1	-0.017509	4.84896	0.968096	1
Charlie9	0.0136108	3.64122	0.96822	1
TGGGGGn	0.00652462	6.34816	0.968396	1
L1VL1	-0.00478338	8.15956	0.968816	1
CAGAGn	-0.0313921	3.33087	0.969164	1
RLTR1B-int	0.00363636	12.6772	0.970042	1
LTR40c	-0.0160676	3.88661	0.970308	1
L1MC3	0.0032976	8.46082	0.970338	1
Tigger14a	0.00721617	4.02132	0.971077	1
ORSL	-0.0198112	3.97031	0.972731	1
RLTR20B1	0.00534738	7.59322	0.974598	1
CAn	0.00242111	11.8698	0.974892	1
RLTR1	-0.00321739	6.63462	0.976073	1
TTTAn	-0.00273039	8.06574	0.980147	1
TCTCTGn	-0.00302035	8.67232	0.980454	1
GCCTGn	-0.00445867	6.81162	0.980765	1
MTE2b	-0.00207329	9.57335	0.981015	1
An	0.00226947	10.9945	0.981787	1
TCTGn	0.00150893	7.64851	0.988082	1
MER102b	0.00480741	6.07097	0.991758	1
MIRc	-0.000662002	10.9356	0.993626	1
TTTAAn	0.0182463	2.48871	1	1
MER97c	0.0183748	2.17925	1	1
ERVL-int	-0.00323338	4.0851	1	1
MLT1G3-int	-0.0640428	1.79621	1	1
LTR85c	-0.0359929	2.32571	1	1
ACTGn	-0.026469	2.1928	1	1
LTR37B	-0.0199617	3.50929	1	1
Charlie4	0.0193356	2.09254	1	1
Kanga1a	-0.0119098	2.15002	1	1
CACATn	0.00558834	1.62012	1	1
MLT1A0-int	0.00396978	3.77042	1	1
CCCTAAn	-0.00364219	4.42441	1	1
MLT1F2-int	-0.00355869	3.68276	1	1
Tigger6b	-0.00344957	3.18081	1	1
ERVL-E-int	-0.00340403	5.52371	1	1
MER21-int	-0.00259568	2.38365	1	1
RMER21B	0.00256469	6.05462	1	1
TGAAn	-0.00245887	4.93566	1	1
LTR89	-0.00201563	3.68158	1	1
MER67B	0.00191799	3.18054	1	1
RLTR18-int	0.00128127	6.85612	1	1
Gn	0.000873881	5.2146	1	1
RLTR13D4	-0.000685931	4.84667	1	1
MLT1G	0.000645888	4.68768	1	1
MER31B	-0.000153007	6.53943	1	1

## Sheet: 2-1 mosaic
Table S2. edgeR was used to identify differentially expressed repeats between 2.1-mosaic ESCs and conventional ESCs.
GeneID	logFC	logCPM	PValue	FDR
RLTR45-int	-1.30003	11.2565	6.44351e-39	5.98602e-36
RLTR45	-1.01098	8.67566	6.89841e-25	3.20431e-22
TAAn	1.34057	5.70224	1.04568e-20	3.23811e-18
TAn	1.35605	9.35635	1.03338e-19	2.40003e-17
TAAAn	0.814368	7.38332	2.5451e-13	4.7288e-11
TTAn	1.42007	5.84564	6.83114e-11	1.05769e-08
TTATAn	1.89999	3.12712	3.17736e-10	4.2168e-08
MERVL-int	-0.622205	15.0462	7.16589e-09	8.32139e-07
TTTAn	0.795574	7.71405	2.21215e-08	2.28343e-06
TATAAn	2.55847	2.55461	7.91601e-08	7.35397e-06
MT2_Mm	-0.555274	12.3967	2.29827e-07	1.94099e-05
FordPrefect	-0.584303	10.2546	4.92514e-07	3.81288e-05
RLTR13B2	-0.595559	7.05341	1.32434e-06	9.46396e-05
L1Md_Gf	-0.413509	10.5672	4.26292e-06	0.000282875
LTR40b	0.582372	6.32068	6.84026e-06	0.00042364
RLTR13B1	-0.454098	7.5982	1.24592e-05	0.000723412
ORR1A3-int	-0.388824	9.76265	1.68875e-05	0.000922852
L1Md_T	-0.406984	15.4652	2.09879e-05	0.00108321
RLTR44C	-0.533995	6.89994	2.5243e-05	0.00123425
ETnERV3-int	-0.397767	9.29489	3.82514e-05	0.00177678
MMTV-int	-0.62443	6.18371	5.9498e-05	0.00263208
TTAAn	1.19059	3.90473	7.62872e-05	0.0032214
TAAAAn	0.786232	4.82633	0.000118809	0.00479885
Ricksha_c	-0.559528	7.46399	0.00014392	0.00557091
RMER12B	0.548656	7.34096	0.000256823	0.00954353
LTR53	-0.645379	4.99984	0.000367172	0.0131193
TTTTAn	0.747993	6.61873	0.000513558	0.0176702
LTR55	-1.58262	1.92623	0.000630873	0.0200305
B2_Mm1t	0.331094	12.231	0.00063395	0.0200305
L1Md_A	-0.332387	15.5	0.00064684	0.0200305
Tigger10	-0.44464	7.73366	0.000684652	0.020033
RLTR1B-int	-0.367958	12.8681	0.000690051	0.020033
ORR1A1-int	-0.28789	9.09924	0.000836295	0.023543
B2_Mm1a	0.348948	12.5169	0.000985712	0.0269331
MER68-int	1.28032	2.98565	0.00112349	0.0298206
MER20B	-0.426484	6.12495	0.00117407	0.0302975
AT_rich	0.370685	13.0178	0.00141346	0.0352175
LSU-rRNA_Hsa	-0.413133	15.997	0.00144054	0.0352175
CGAAAn	1.44664	1.47341	0.00170033	0.0405028
RLTR27	-0.366545	8.83164	0.00177769	0.0412868
MER89	-0.370426	6.98085	0.00192241	0.0435591
RMER13B	-0.321199	7.76127	0.00199327	0.0440892
Tigger13a	0.597661	4.66629	0.00254622	0.0544557
TAGAn	0.3825	7.05529	0.00257917	0.0544557
GCCTAAn	-0.858412	3.20888	0.00274164	0.0565996
MYSERV16_I-int	0.325699	7.98311	0.00463148	0.0935358
RLTR22_Mus	0.271022	8.09656	0.00597227	0.118048
B2_Mm2	0.260882	13.6168	0.00629113	0.12176
RLTR6_Mm	-0.305646	8.92193	0.00749154	0.139901
U17	-0.446407	6.75874	0.00752966	0.139901
CCGCGn	-0.466515	8.69259	0.007789	0.141882
Charlie5	0.318129	6.5603	0.00889175	0.158855
HERVL74-int	1.34088	1.8017	0.0101541	0.177984
L1Md_F3	-0.204722	12.0354	0.0106031	0.182413
RMER17D	-0.265416	8.35081	0.0112905	0.190706
MLT2B1	-0.345819	6.00435	0.0121421	0.200953
GGGAn	-0.283003	7.63457	0.012407	0.200953
MamRep38	-0.686041	3.56339	0.012546	0.200953
TATATGn	0.294817	7.09128	0.0131918	0.207714
CGGGGn	-0.438832	8.2104	0.0138491	0.21443
L1M3de	0.427645	4.86746	0.0144519	0.220096
CTTGn	0.576304	4.27468	0.0155555	0.232669
RLTR47_MM	-0.377534	7.14848	0.0157784	0.232669
ZP3AR	0.228108	8.50682	0.0175397	0.248767
GAAAAn	0.365062	6.19649	0.0175913	0.248767
LTRIS2	-0.258502	10.5864	0.0176735	0.248767
MT2B2	-0.215966	9.56596	0.0182704	0.253331
MamRep1879	0.995151	1.97527	0.0187602	0.254079
MER92B	-0.625596	4.01292	0.0188713	0.254079
L1Md_F	-0.189074	10.7608	0.0201216	0.267043
MER105	0.594302	3.52343	0.0206836	0.270635
CGAAGn	-0.367672	7.66306	0.0216394	0.27597
L1MEc	0.249186	8.17183	0.021836	0.27597
An	0.274838	10.8582	0.0219825	0.27597
MER33	0.220091	7.58427	0.0248205	0.29695
LTR16C	-0.319215	5.69377	0.0251348	0.29695
TTTTTAn	0.560136	4.22964	0.0251916	0.29695
tRNA-Ser-TCAm	0.255534	8.92451	0.0256707	0.29695
TCTCTGn	-0.263273	8.80215	0.0258453	0.29695
GGGAGAn	-0.462054	4.72364	0.0258964	0.29695
BLACKJACK	0.685069	4.15268	0.0264675	0.29695
MER45A	-0.488275	3.84131	0.0265243	0.29695
L1MD	0.274846	8.1815	0.0265305	0.29695
CCTAn	0.620507	3.05379	0.0276527	0.299177
Charlie11	0.911591	2.16501	0.027658	0.299177
L1MD1	0.256194	7.18839	0.0276956	0.299177
SSU-rRNA_Hsa	-0.268724	15.617	0.0290115	0.309789
MLT1F1-int	0.896242	2.34253	0.0303757	0.317585
RLTR44-int	-0.324578	7.54318	0.0309306	0.317585
MER67A	1.06377	1.66412	0.0310359	0.317585
L1_Mm	-0.168165	11.0057	0.0311089	0.317585
L1P5	0.727396	2.50614	0.0319298	0.322421
LTR65	-0.42828	4.01617	0.033622	0.331271
L1MEa	0.701711	3.37551	0.0336566	0.331271
RMER16-int	-0.195021	10.8847	0.0338867	0.331271
CAGGCn	0.585605	3.021	0.0344592	0.331271
LTRIS3	-0.375509	4.8865	0.0346684	0.331271
L1ME3A	0.233942	7.11985	0.0349457	0.331271
LTR58	-0.771934	2.53434	0.0354385	0.332549
L1M5	0.184484	10.0811	0.0362905	0.334431
RMER4A	0.1934	8.62193	0.0364453	0.334431
TTCAn	0.354844	5.02576	0.036719	0.334431
L1MEb	-0.279848	6.36088	0.0398167	0.359124
TCTAn	0.260256	7.33876	0.0424097	0.374523
TGGn	-0.319929	10.3904	0.0425124	0.374523
MLT1E2-int	0.942849	1.61032	0.0427335	0.374523
CATATAn	0.232082	6.63422	0.0434537	0.377276
RMER19A	-0.189427	8.09715	0.0455221	0.391575
Charlie23a	0.734896	2.16751	0.046372	0.395226
L1M2b	-0.35408	6.78645	0.0475859	0.398465
Charlie1	0.207949	7.20874	0.0476153	0.398465
MLT1E2	-0.200176	7.63041	0.0480388	0.398465
L1MA8	0.200005	8.21709	0.049161	0.404164
ORR1A2-int	-0.170045	9.68041	0.0500993	0.408265
CCAn	-0.255615	10.3246	0.051139	0.412206
L1MC	0.219734	8.29382	0.0521697	0.412206
U4	0.644482	2.59437	0.0523758	0.412206
TTTAAn	0.810324	2.16071	0.0528972	0.412206
L1MCa	0.218772	7.69977	0.0534203	0.412206
L1M4b	0.215402	7.31003	0.0536465	0.412206
MER2	0.17166	9.41198	0.0536889	0.412206
CTGn	-0.229386	11.6068	0.0559862	0.425946
CAGn	-0.246394	11.6774	0.0563955	0.425946
MMETn-int	0.222837	16.6578	0.0576032	0.428892
LTR16D1	-0.738284	2.69055	0.0577088	0.428892
MuRRS4-int	-0.168766	8.38506	0.0582233	0.429281
CACGCn	-0.737658	2.74903	0.059123	0.430347
CAATAn	0.594405	3.42856	0.0595145	0.430347
G-rich	-0.243592	11.5637	0.0597576	0.430347
GGAAAn	0.268591	5.54741	0.0605372	0.432608
L1MEf	0.252507	7.35658	0.0613397	0.434997
LTR81B	-0.383315	4.48391	0.062687	0.436806
HAL1-2a_MD	-0.274455	10.2919	0.0627801	0.436806
RLTR17	-0.172957	9.78231	0.063304	0.436806
L1ME1	0.186448	9.14054	0.0636127	0.436806
CAGGn	-0.252155	7.42757	0.0640207	0.436806
TGGAn	0.248456	6.63907	0.0644159	0.436806
MLT1D	-0.154661	9.01059	0.0651845	0.437378
L1MC4a	0.193391	8.45375	0.0654419	0.437378
CCGGGn	-0.299744	8.7595	0.0659295	0.437489
LTR83	-0.421533	3.9517	0.0674833	0.443303
TAAGn	0.887404	2.1596	0.0678594	0.443303
GGAn	-0.221508	10.0432	0.0685519	0.443303
L1MB7	0.169148	9.93312	0.0687143	0.443303
RLTR12A	0.430008	6.03481	0.0698909	0.447784
MLT2B5	0.29564	5.42471	0.0715096	0.455017
MTD-int	0.234173	8.38028	0.0742861	0.467651
CCCGn	-0.257678	9.75429	0.0745019	0.467651
CGGGGGn	-0.313853	5.8771	0.0761195	0.472865
L1MA4	0.167422	8.89393	0.0763732	0.472865
RMER21B	0.274993	5.91876	0.0772277	0.472865
LTR88b	-0.504081	4.0557	0.0773687	0.472865
MLT1F1	0.262012	6.42611	0.0786449	0.477523
MER57C2	0.587955	2.48603	0.0806553	0.486551
L1M2c	0.569479	3.48669	0.082223	0.488298
LTR45	-0.278858	5.37996	0.0822515	0.488298
L1MC3	0.170027	8.3735	0.0825219	0.488298
IAP-d-int	-0.152172	8.99715	0.0834251	0.490519
Charlie1a	0.293309	8.20252	0.0849611	0.496408
MYSERV6-int	0.169188	9.27212	0.0861397	0.500149
MYSERV-int	0.178432	7.39282	0.0868311	0.500488
HAL1b	0.314309	4.46309	0.087405	0.500488
Charlie20a	0.62216	2.09869	0.088076	0.500488
LFSINE_Vert	-0.218045	7.91226	0.0886647	0.500488
L1MC2	0.179225	7.41893	0.089251	0.500488
CAGTAn	0.861546	1.38627	0.0894305	0.500488
TTTCn	0.158092	8.61007	0.0907125	0.503709
MMAR1	0.315309	6.22877	0.0910906	0.503709
TGGGGGn	-0.258593	6.48056	0.0936812	0.514969
L1Md_F2	-0.132928	13.3871	0.0942957	0.515298
CGTGn	-0.209574	6.38606	0.0952077	0.51724
MURVY-int	-0.307727	4.80838	0.0972222	0.524134
tRNA-Met	0.853336	1.6332	0.0976051	0.524134
L1MC4	0.1885	8.82592	0.0999577	0.533682
TCCCCn	-0.426804	5.04658	0.100704	0.534592
ATAGGn	-0.446743	3.41995	0.102441	0.540726
CACCATn	-0.241753	8.28983	0.103515	0.54239
TTTCCn	0.291251	4.73175	0.104792	0.54239
Ricksha	0.361035	4.89747	0.105303	0.54239
B3	0.137199	14.2926	0.105478	0.54239
Charlie7a	0.708463	2.04412	0.105676	0.54239
L1PB4	0.740468	1.75257	0.106686	0.544437
L1M2	0.170198	9.84543	0.107247	0.544437
CAACCn	-0.313269	5.91238	0.10962	0.55346
RMER15-int	0.170492	8.03482	0.110378	0.553838
TCGn	-0.234551	7.59908	0.11158	0.553838
TGGGn	-0.227898	9.01188	0.111724	0.553838
RLTR18	-0.160943	9.67108	0.11242	0.553838
RLTR41	-0.156162	7.94646	0.113735	0.553838
CCCCGn	-0.284423	8.56025	0.11439	0.553838
RLTR42	-0.362929	3.8748	0.114641	0.553838
L1MC5	0.186266	7.74824	0.11533	0.553838
ORR1C2-int	0.20889	6.96007	0.115651	0.553838
CATAn	0.158885	7.70832	0.115656	0.553838
L1MCc	0.443574	4.39308	0.117394	0.558122
RLTR21	0.151739	8.24105	0.118021	0.558122
MLT1G1	-0.185806	8.34954	0.11843	0.558122
RCHARR1	0.156386	9.32747	0.119669	0.558122
GAAAn	0.14077	8.86886	0.120135	0.558122
RLTR44B	0.511788	3.03692	0.120155	0.558122
GC_rich	-0.23125	13.5996	0.123263	0.566885
MTE2a-int	0.165031	7.5012	0.1237	0.566885
Charlie4a	0.246448	6.20143	0.123873	0.566885
L1_Rod	0.183596	8.87661	0.125525	0.570452
LTRIS_Mm	-0.210147	5.81935	0.126957	0.570452
L1_Mur1	-0.189332	12.7424	0.127212	0.570452
ORR1D2-int	0.163476	7.92832	0.127677	0.570452
Cheshire	0.239555	6.29051	0.128436	0.570452
MTE2b-int	-0.187657	6.48856	0.128846	0.570452
CACAAn	0.971947	1.51178	0.12895	0.570452
CGGn	-0.245047	12.9335	0.130526	0.574503
IAPLTR2b	-0.189702	6.74705	0.131103	0.574503
RLTR10A	-0.231536	6.08304	0.132466	0.574804
ORR1B1-int	0.141198	9.60149	0.132688	0.574804
L1M3b	0.592478	2.89486	0.133076	0.574804
LTR48B	0.61281	2.18621	0.134406	0.574804
Kanga1b	0.540268	2.7251	0.134794	0.574804
RMER19B	-0.128212	10.3318	0.134947	0.574804
RLTR31B_Mm	-0.232554	5.38348	0.13705	0.574804
Tigger12	0.572816	2.06962	0.137775	0.574804
RMER20B	-0.173261	7.77663	0.137875	0.574804
MER106A	-0.488943	3.071	0.137903	0.574804
CAGGGn	-0.286629	5.63223	0.137992	0.574804
MER50B	-0.281507	4.78876	0.138596	0.574804
L1_Mur3	0.149108	10.7014	0.13956	0.575678
C-rich	-0.208345	11.1683	0.140047	0.575678
MER87	-0.588997	2.80839	0.143296	0.586442
MER52-int	-0.468084	2.70686	0.14496	0.588082
CCCCAGn	-0.18018	10.269	0.144963	0.588082
LTR16D	-0.534913	2.4303	0.145821	0.58899
RLTR26	-0.163578	7.06584	0.148578	0.59445
CGCGGn	-0.274881	7.13777	0.149366	0.59445
L1MB5	0.147949	8.66532	0.14954	0.59445
Kanga1a	0.620205	1.88411	0.149758	0.59445
CTCAn	-0.226726	5.79521	0.150372	0.59445
Tn	0.156191	10.9649	0.153326	0.603559
TTCTCCn	-0.172243	7.50806	0.154828	0.604659
Charlie7	0.373664	5.02248	0.154907	0.604659
MER5A	-0.124794	9.01159	0.157096	0.609372
Tigger2b	0.381128	3.90279	0.157427	0.609372
RLTR30	-0.229317	5.30346	0.159433	0.614442
MER110	0.611907	1.71681	0.160059	0.614442
GGATGn	-0.534437	2.25428	0.162616	0.619071
RLTR13A3	0.218881	5.74113	0.16319	0.619071
L1MEg2	0.705291	1.6319	0.163264	0.619071
L1ME5	0.424583	3.33951	0.165618	0.620685
CCGn	-0.227843	12.445	0.166195	0.620685
7SK	-0.209065	6.06568	0.16631	0.620685
ERVL-B4-int	-0.16258	6.70575	0.167529	0.620685
L1MA5	0.173534	8.04683	0.169372	0.620685
L1MEd	0.227537	5.46959	0.169772	0.620685
MERVL_2A-int	-0.117024	10.9841	0.170983	0.620685
RMER20A	-0.153876	7.39936	0.172099	0.620685
RSINE1	0.119027	13.2931	0.172211	0.620685
GGCTGn	-0.208763	6.99919	0.172447	0.620685
RMER6D	-0.160922	7.87828	0.17325	0.620685
MER57A-int	0.351459	3.13894	0.173521	0.620685
RMER10A	0.116232	9.37305	0.174114	0.620685
CACCCn	-0.325346	7.25717	0.174776	0.620685
L1MB8	0.160891	9.10449	0.175223	0.620685
MER121	0.54889	2.05509	0.175258	0.620685
MER45B	-0.358074	4.1532	0.175798	0.620685
CGGGn	-0.273058	8.41613	0.175802	0.620685
LTR84a	0.376224	3.09141	0.176384	0.620685
RLTR43A	-0.647824	2.23075	0.179987	0.629911
TGAGn	0.193349	5.38429	0.180362	0.629911
LTR31	-0.359628	3.92771	0.186168	0.647752
MER103	0.188399	5.84125	0.187685	0.648921
RLTR10E	-0.178425	7.53847	0.187901	0.648921
L1M3f	-0.651796	1.76995	0.189017	0.650201
MLT1M	-0.190098	7.17546	0.189671	0.650201
7SLRNA	-0.230484	7.28244	0.191023	0.652429
RLTR10D	-0.198144	6.77729	0.193183	0.657387
ID	0.121789	8.64499	0.194743	0.657518
MT2C_Mm	-0.11522	8.48212	0.195257	0.657518
RLTR20A	0.191081	6.32933	0.195535	0.657518
Charlie16a	-0.178721	5.64319	0.196052	0.657518
L1MDa	0.197792	7.21847	0.198255	0.662513
Lx3A	0.163113	8.70765	0.20107	0.668298
Charlie12	0.216303	5.72153	0.201425	0.668298
IAPEz-int	-0.122861	12.846	0.204573	0.674496
LTR88a	-0.481302	2.1362	0.204801	0.674496
Zaphod2	0.235521	6.11276	0.205471	0.674496
MTC-int	0.110425	8.9813	0.207592	0.677341
LTR16A1	0.334039	3.61471	0.20843	0.677341
MMERGLN-int	0.105067	10.2627	0.209332	0.677341
MER34-int	0.342135	4.19368	0.210318	0.677341
B1_Mur2	0.0974871	12.3319	0.210737	0.677341
CR1_Mam	0.190427	5.67419	0.210796	0.677341
MamRep434	-0.304253	3.96777	0.211665	0.677341
GAn	-0.104222	10.0191	0.212673	0.677341
RLTR11A2	0.119013	8.33041	0.212924	0.677341
MLT-int	-0.150219	7.15818	0.213628	0.677341
ATTGn	0.295472	3.99272	0.214571	0.678016
Lx3_Mus	-0.137402	9.10128	0.21643	0.681573
B1_Mur4	0.0964103	12.4863	0.21832	0.685199
RMER6-int	0.233328	5.14238	0.219085	0.685287
RLTR42-int	-0.130655	8.99764	0.220384	0.687036
Tigger7	0.135028	8.59766	0.222167	0.690279
TCn	-0.0988704	9.91517	0.223782	0.692978
HERV16-int	-0.391432	3.27034	0.226114	0.697873
MTEa	-0.0944328	10.2555	0.228701	0.702467
MER91B	0.248952	4.42025	0.229115	0.702467
MMERVK10C-int	0.0971605	10.2086	0.231312	0.703936
MLT1J2	-0.169541	5.9548	0.231876	0.703936
L1M1	0.21637	4.728	0.232025	0.703936
Arthur1C	-0.493132	2.10736	0.232625	0.703936
ORR1A3	-0.103113	8.93816	0.234203	0.705987
RMER12	0.106143	8.85585	0.23635	0.705987
FLAM_A	0.266365	3.66557	0.236939	0.705987
LTR16A	0.227544	5.4127	0.237077	0.705987
RLTR22_Mur	0.137064	7.87884	0.237502	0.705987
MER3	-0.122552	7.78215	0.238152	0.705987
MLT1N2	0.312584	3.91076	0.238622	0.705987
ORR1D1-int	0.122646	7.99432	0.240156	0.708269
Tigger6a	-0.152049	6.37386	0.241883	0.709781
Gn	-0.231187	5.33327	0.242196	0.709781
RLTR19-int	-0.152101	12.4651	0.244559	0.709985
RLTR1D	0.153315	6.37263	0.245282	0.709985
CACTGn	-0.453149	3.35093	0.245649	0.709985
GCGTGn	-0.570621	1.7845	0.245686	0.709985
MER2B	-0.14342	6.07733	0.246186	0.709985
L1ME3B	0.131829	8.12523	0.246852	0.709985
LTR9	-0.235425	4.21167	0.247953	0.71036
CGn	-0.231779	5.38515	0.248799	0.71036
CCCGGn	-0.191376	6.94834	0.25024	0.71036
L1MA6	0.14765	8.36446	0.250509	0.71036
MER31-int	0.299939	3.94924	0.250805	0.71036
IAPLTR1_Mm	-0.127309	9.18403	0.252059	0.711655
TAAAAAn	0.257858	4.54657	0.252938	0.711655
Tigger5	0.110459	8.16394	0.253561	0.711655
CCCCCAn	-0.222998	5.85612	0.254778	0.711792
TCCCn	-0.125477	6.99691	0.255643	0.711792
B1_Mur1	0.0887035	12.5346	0.25656	0.711792
SUBTEL_sa	-0.420587	3.00171	0.256674	0.711792
LTR84b	-0.36396	3.41321	0.260405	0.719918
MER31A	0.13657	6.3157	0.261464	0.719918
SRV_MM-int	-0.181813	6.42521	0.262417	0.719918
MusHAL1	0.104819	9.01474	0.262804	0.719918
MTB_Mm-int	0.147767	6.31448	0.263655	0.719918
RMER3D-int	0.14478	7.31942	0.264955	0.719918
HAL1-3A_ME	0.111472	8.39873	0.265574	0.719918
Lx2	-0.106564	10.4824	0.266838	0.719918
RLTR19B	0.312185	4.75286	0.26782	0.719918
RLTR1	-0.145563	6.70129	0.267901	0.719918
GGAGAn	-0.203306	4.96153	0.268129	0.719918
MER112	0.199673	6.318	0.269274	0.720911
MIRc	-0.0948572	10.9769	0.271136	0.723809
LTR88c	-0.287677	4.15481	0.275857	0.734301
CGAGn	-0.188391	7.55697	0.278301	0.738689
RLTR10C	0.108998	8.064	0.281157	0.742634
MuLV-int	-0.152365	5.76241	0.281624	0.742634
MamGypLTR1b	-0.356456	3.52776	0.282791	0.742634
MLT1H2	-0.209314	4.75784	0.282985	0.742634
L1MD3	0.136459	7.15694	0.284643	0.742724
ORR1D1	0.0951935	10.6285	0.284788	0.742724
LTR40a	0.166824	5.01852	0.285831	0.742724
CGAGGn	0.18438	6.0014	0.286667	0.742724
Kanga1c	0.233923	4.50044	0.287597	0.742724
Lx2A1	-0.181162	5.82866	0.287816	0.742724
RLTR18-int	0.133179	6.78544	0.290444	0.747429
MLT1E1A	0.136493	6.15736	0.292244	0.748992
RMER30	-0.103483	7.9718	0.292948	0.748992
MTEb-int	0.170982	5.75026	0.293469	0.748992
MER44D	0.24304	4.47244	0.295225	0.751409
GA-rich	-0.119849	13.4745	0.297013	0.753893
TCTCCn	-0.173302	4.86269	0.298617	0.754782
TCTCCCn	-0.206678	4.46864	0.299284	0.754782
MER34A1	-0.157419	7.67928	0.300233	0.754782
LTRIS4	-0.178798	5.14699	0.300613	0.754782
AGTAGn	-0.478154	1.64626	0.303731	0.757272
CCCCCTn	-0.181769	5.47449	0.303974	0.757272
TCCn	-0.106088	10.0052	0.30405	0.757272
Charlie4z	0.179359	5.24847	0.3094	0.762971
Lx9	0.111323	11.0746	0.309918	0.762971
TAGTGn	-0.457683	1.98526	0.31049	0.762971
BGLII_B	0.122858	7.33927	0.310891	0.762971
RMER21A	-0.117703	7.62465	0.311395	0.762971
ERVL-int	0.248755	3.96351	0.311502	0.762971
ORR1E-int	0.106882	7.51102	0.31266	0.762971
ORR1A1	-0.0921336	9.19703	0.312909	0.762971
MER21B	0.0871671	8.98897	0.315041	0.764655
Kanga2_a	0.165078	5.25628	0.315245	0.764655
CTCTGn	0.249668	3.77426	0.319094	0.765201
CTCGn	-0.121299	7.23647	0.319284	0.765201
RMER17A	-0.121724	7.14168	0.321435	0.765201
GCATGn	-0.323597	3.05424	0.321763	0.765201
RLTR31_Mur	0.15101	5.60565	0.321902	0.765201
ATGn	-0.116054	10.6065	0.321964	0.765201
B3A	0.0833539	13.1562	0.322527	0.765201
ORR1A0-int	-0.0912595	10.6151	0.322738	0.765201
MER21-int	-0.350986	2.5499	0.324565	0.765201
BC1_Mm	0.0826799	9.33001	0.325804	0.765201
RMER1A	-0.08872	10.4412	0.326533	0.765201
RLTR20A2	0.199526	5.94296	0.326621	0.765201
L1M3d	0.478692	2.45839	0.327368	0.765201
L1MA9	0.138209	6.99051	0.327448	0.765201
MER67C	-0.230826	4.07355	0.328372	0.765201
CT-rich	-0.11749	13.7941	0.328742	0.765201
B4A	0.0894005	12.9279	0.329473	0.765201
L1MA4A	0.200155	6.55855	0.331919	0.76634
CATn	-0.11779	11.6397	0.332556	0.76634
MurERV4_19-int	0.112998	8.08978	0.33299	0.76634
MTEb	-0.0805799	9.42562	0.333301	0.76634
RMER1C	-0.116002	7.96744	0.334088	0.76634
L1M4c	0.102068	7.80463	0.336897	0.769948
Charlie19a	0.295808	3.52989	0.337762	0.769948
CAGGAn	-0.374893	2.17673	0.338147	0.769948
polypyrimidine	-0.173089	7.22425	0.341663	0.775858
L1MA7	0.130241	7.70707	0.342413	0.775858
MLT2D	0.144064	5.8567	0.343384	0.776166
RLTR9B	-0.197516	4.64447	0.346277	0.777423
RLTRETN_Mm	0.104059	12.9235	0.346811	0.777423
T-rich	0.0988129	10.8363	0.348488	0.777423
A-rich	0.108883	11.1405	0.348541	0.777423
CCTGn	-0.130425	6.51083	0.349371	0.777423
IAPLTR1a_Mm	-0.103063	7.37229	0.349459	0.777423
IAPEY3_LTR	-0.167838	5.28486	0.34985	0.777423
L1VL1	0.12538	8.08934	0.351163	0.777423
tRNA-Gln-CAA_	0.283067	2.83648	0.351564	0.777423
tRNA-Leu-TTAm	-0.140141	7.07628	0.352309	0.777423
Charlie4	0.414285	1.92929	0.353621	0.778469
RLTR9B2	-0.158875	4.74374	0.35451	0.778581
Tigger15a	-0.100973	7.00892	0.355543	0.779008
Lx5	-0.0908028	12.3464	0.359352	0.785502
MER58C	-0.137167	7.19198	0.361498	0.788337
CCGAGn	-0.207674	6.10734	0.36236	0.788367
MLT1K	-0.0965313	8.03825	0.365809	0.790134
URR1A	0.076731	10.3023	0.366081	0.790134
MLT2F	0.101415	7.17983	0.366082	0.790134
RLTR13D6	0.104849	7.24602	0.366575	0.790134
RMER17A2	-0.120498	7.43667	0.368892	0.793289
GTGTGn	-0.267957	3.18306	0.370892	0.795747
MLT1A1-int	0.271999	3.18352	0.375462	0.803697
Charlie13b	-0.485066	2.12034	0.376564	0.803722
LTR16E2	-0.322398	2.30954	0.377838	0.803722
L1VL2	0.089854	9.59794	0.379667	0.803722
MER63A	-0.200615	4.08119	0.380031	0.803722
LTR85a	-0.301299	3.39887	0.38072	0.803722
RLTR28B	-0.129448	5.77572	0.383267	0.803722
URR1B	0.0710575	10.5201	0.384325	0.803722
PB1D9	0.0684153	12.6185	0.385282	0.803722
Ricksha_0	0.393212	1.88566	0.386304	0.803722
4.5SRNA	0.0992866	6.88545	0.386468	0.803722
IAPLTR3	0.215668	3.89423	0.387106	0.803722
B1_Mm	0.0672829	12.4026	0.388314	0.803722
RLTR5_Mm	-0.208375	4.24702	0.388928	0.803722
MER74A	-0.138247	5.04054	0.389248	0.803722
TTTTCn	0.105203	7.09214	0.389653	0.803722
Lx7	0.116446	10.7044	0.389826	0.803722
MER104	0.204135	4.42421	0.391358	0.803722
GGGTGn	-0.13842	6.27198	0.391524	0.803722
MER90	-0.380347	2.77182	0.39196	0.803722
MTB	-0.0717537	10.3201	0.393496	0.803722
RLTR1C	0.145189	5.397	0.394479	0.803722
Lx6	0.0795822	10.9527	0.394507	0.803722
RLTR10	0.078949	8.23766	0.395625	0.804235
CTGTGn	-0.198716	4.30648	0.397337	0.804348
TTGGGGn	0.130728	5.19173	0.397412	0.804348
CTCCGn	-0.224405	5.42843	0.400949	0.805125
RMER6A	0.088919	10.207	0.401012	0.805125
MER34B-int	0.107808	9.7549	0.401036	0.805125
MER58B	0.0778775	8.38254	0.401482	0.805125
MER45R	-0.193036	3.99489	0.402608	0.805125
RLTR11B	-0.0962228	7.57785	0.402996	0.805125
RLTR13C2	-0.104508	7.45361	0.404124	0.805647
LTR79	0.21371	3.92392	0.407021	0.809685
Kanga11a	-0.133893	6.19903	0.409133	0.811093
L2	-0.0640622	10.5873	0.409475	0.811093
CGCTGn	-0.218485	3.40822	0.410865	0.812114
L1M3c	0.29486	3.22009	0.412869	0.812138
MER44C	0.139259	5.85425	0.41342	0.812138
CAATn	0.149703	4.63692	0.4135	0.812138
RLTR9C	-0.112978	6.2637	0.415033	0.813402
L1ME3	0.137352	5.78683	0.415894	0.813402
L1_Mus2	-0.0675916	11.1743	0.418704	0.815274
MamGyp-int	0.109042	8.03302	0.419129	0.815274
RLTR9D	-0.0855469	7.31784	0.419484	0.815274
L1VL4	-0.0760041	9.81299	0.421504	0.81749
CAAATn	0.342355	2.1665	0.423821	0.820271
L1MB4	0.127709	7.52454	0.425515	0.821836
B1_Mur3	0.0613806	12.1048	0.428578	0.826035
CAAAGn	0.296237	2.68355	0.43145	0.82792
CAAAn	0.0698022	9.22114	0.431576	0.82792
RMER17C-int	-0.0892629	7.38902	0.432229	0.82792
L1MC1	0.0957614	8.61787	0.435251	0.828407
MuRRS-int	-0.111165	6.30745	0.435825	0.828407
LTR16B	-0.350832	2.81624	0.436014	0.828407
MERVK26-int	0.152579	5.87407	0.436103	0.828407
Kanga1d	0.314489	2.81452	0.436942	0.828407
RMER2	-0.105789	6.55249	0.442566	0.836381
LTR52	0.375811	1.80331	0.444153	0.836381
CTGGGGn	-0.0988274	9.74276	0.444642	0.836381
LTR82B	-0.204304	3.32942	0.444749	0.836381
ORR1B2	0.0625053	9.45547	0.445694	0.836437
RLTR11A	0.0760049	9.20104	0.450672	0.836437
CACGn	0.119517	5.92054	0.450938	0.836437
L1M3e	-0.0900085	6.95293	0.451334	0.836437
CYRA11_Mm	0.119391	5.50717	0.451765	0.836437
AmnSINE1	0.120842	4.96038	0.451914	0.836437
ID4	0.0628123	11.4685	0.452345	0.836437
RMER5	-0.0725043	8.89852	0.454092	0.836437
LTR16B1	-0.238351	3.48128	0.454948	0.836437
LTR37A	0.220709	3.34075	0.455431	0.836437
MTB-int	-0.0911425	9.19659	0.455574	0.836437
RLTR13D3	-0.100921	6.25056	0.456593	0.836437
U14	0.191787	4.55573	0.457431	0.836437
MLT1F	-0.124099	5.9303	0.458403	0.836437
IAPLTR3-int	0.0939373	6.63171	0.458622	0.836437
Charlie22a	0.261422	3.72404	0.459909	0.836437
TCTGn	-0.0802005	7.68369	0.460576	0.836437
MER47A	-0.188145	3.94947	0.460986	0.836437
CAGAGAn	-0.0829204	8.4845	0.462797	0.838086
L2b	-0.0572275	9.80257	0.468846	0.84159
MTEa-int	0.119389	6.71394	0.46977	0.84159
L1MEe	0.0986796	8.72502	0.470297	0.84159
TTAGn	0.276707	2.37622	0.473367	0.84159
Lx4A	-0.0799347	9.18493	0.47607	0.84159
RNLTR23	0.230135	2.92687	0.476266	0.84159
CTCGGn	-0.15783	5.3015	0.477199	0.84159
tRNA-Gly-GGY	0.617474	1.10119	0.477416	0.84159
CAAn	-0.0856304	8.0255	0.478222	0.84159
RMER16	0.0711876	8.09094	0.479543	0.84159
Tigger9a	0.224575	3.79266	0.479706	0.84159
MER77	0.108252	5.78399	0.479875	0.84159
RLTR19C	-0.109399	6.07582	0.480062	0.84159
ETnERV2-int	0.0755601	14.1378	0.480669	0.84159
CAGTGn	0.213011	2.69043	0.48118	0.84159
RLTR31A_Mm	0.102312	6.77283	0.483058	0.84159
MER113A	-0.172327	4.57376	0.485423	0.84159
CCCGAAn	-0.269539	2.36925	0.485474	0.84159
LTRIS_Mus	-0.0853701	9.065	0.486322	0.84159
MER47B	0.213716	4.21466	0.48654	0.84159
MER57E2	-0.208898	4.27448	0.487324	0.84159
Lx8	0.0665092	11.9494	0.48742	0.84159
RLTR13B4	-0.157905	4.573	0.488347	0.84159
MLT1L	-0.0808681	6.74907	0.488513	0.84159
RLTR23	-0.0680641	7.81845	0.489978	0.84159
ORR1C1-int	0.0995737	6.42503	0.489982	0.84159
MLT1J-int	0.254585	2.92389	0.491027	0.84159
CAGAGn	-0.213814	3.41665	0.49144	0.84159
MER63C	0.165891	4.47978	0.49172	0.84159
AACTGn	-0.100626	6.19438	0.493131	0.84159
MLT1-int	-0.183444	4.4239	0.493511	0.84159
RLTR1B	-0.0687368	8.43869	0.493721	0.84159
L1ME2z	0.136715	6.34834	0.497606	0.846659
MER76	0.129538	5.03655	0.499743	0.847429
MLT1J1	0.155291	4.4145	0.500819	0.847429
tRNA-Ala-GCA	-0.0910383	6.49958	0.501052	0.847429
LTR37B	0.252063	3.3886	0.501707	0.847429
MIR3	-0.0607529	10.0262	0.505594	0.851018
RMER17A-int	-0.169532	4.52205	0.505664	0.851018
L3	-0.0679762	10.6284	0.506855	0.851479
MER90a	0.193998	4.08903	0.508394	0.852524
RLTR20B2	-0.0963545	5.61222	0.512399	0.85646
Charlie2a	0.158378	4.2198	0.512585	0.85646
GAAn	0.0696347	8.32783	0.521101	0.869126
LTR89	-0.196064	3.77119	0.522874	0.869571
RLTR33	0.063781	7.4699	0.523425	0.869571
AGGGGGn	-0.139954	4.95308	0.524582	0.869571
IAPEY2_LTR	-0.101784	5.71095	0.526079	0.869571
MER88	-0.196268	4.02764	0.526205	0.869571
MLT1E1	-0.108267	4.96701	0.526985	0.869571
Tigger12c	0.169467	3.72125	0.530708	0.870481
RMER4B	0.0517465	9.53597	0.531584	0.870481
MLT1E	0.103369	5.17218	0.53192	0.870481
L1MA5A	0.0991754	6.30003	0.532681	0.870481
RLTR19	-0.0671724	8.39183	0.533	0.870481
CAn	-0.0497148	11.8895	0.536723	0.870481
TTAGGGn	0.144828	4.97217	0.536971	0.870481
IAPLTR4	-0.10548	5.83568	0.537171	0.870481
CGAn	-0.0978386	7.47149	0.537846	0.870481
RNERVK23-int	0.07893	7.24907	0.538544	0.870481
MADE2	0.227935	3.08103	0.539493	0.870481
PB1D10	0.0479504	13.145	0.539716	0.870481
MLT1A0	-0.0529727	8.73069	0.539717	0.870481
Charlie8	-0.077056	7.941	0.543067	0.871302
MTC	0.0496507	11.1899	0.543741	0.871302
Charlie10	0.101441	5.65864	0.546052	0.871302
TAGn	0.176509	3.58368	0.547096	0.871302
RLTR20D	-0.0760149	6.88059	0.549135	0.871302
ACTGn	0.249676	2.08137	0.549524	0.871302
RLTR28	0.0567453	7.97821	0.55042	0.871302
MER99	0.198129	4.06027	0.550708	0.871302
TAGGn	0.228097	2.8802	0.55269	0.871302
GTCTGn	0.159689	3.76583	0.552915	0.871302
IAPEy-int	-0.0920638	5.58534	0.5534	0.871302
B1_Mus2	0.0470386	13.4778	0.553975	0.871302
CTAAn	0.350991	1.51798	0.554151	0.871302
HERVL40-int	0.119312	4.86878	0.554849	0.871302
MER82	0.0647426	7.34634	0.55651	0.871302
RMER17D2	0.0971437	6.06673	0.556812	0.871302
GSAT_MM	-0.0948927	8.37783	0.556907	0.871302
L1MEg	0.060003	10.7859	0.557537	0.871302
B1F1	-0.0488259	11.9336	0.558046	0.871302
TTCCn	-0.0604949	7.48982	0.56113	0.874011
L1_Mur2	-0.0464014	10.7833	0.561662	0.874011
B1F2	0.0452649	11.1867	0.563845	0.874894
LTR73	0.209944	3.11831	0.564113	0.874894
MER54A	0.207757	3.87686	0.566833	0.874939
B1F	0.0450563	12.4489	0.567373	0.874939
Lx3C	-0.0576363	8.66013	0.567639	0.874939
RLTR13C1	0.0721632	6.65933	0.568467	0.874939
L1M4	0.0468689	10.5362	0.568852	0.874939
RLTR44A	-0.122656	4.6747	0.570284	0.875692
MER44B	0.0847055	6.67607	0.572753	0.87618
YREP_Mm	0.0532705	8.28942	0.572804	0.87618
L1ME2	0.0730729	7.19256	0.573431	0.87618
LTR86B1	-0.137664	3.38771	0.574455	0.876303
L1_Mus4	0.0784391	9.24882	0.581189	0.885123
RLTR9A	-0.0577432	7.31315	0.582494	0.885658
MER94	-0.186212	3.37549	0.585984	0.888823
TGn	-0.044802	12.0009	0.586783	0.888823
L1MB3	0.0565954	8.75119	0.587446	0.888823
TTAGGCn	0.114143	5.15001	0.591138	0.890041
Lx	-0.041636	11.2649	0.591307	0.890041
RLTR15	0.0457848	9.39067	0.592202	0.890041
RMER6B	0.0572539	7.7303	0.592222	0.890041
ORR1B2-int	-0.0842113	5.97231	0.593041	0.890041
BGLII_A	-0.103834	4.64411	0.594556	0.890403
MER70A	0.172048	2.75888	0.5952	0.890403
TGAAn	0.0944098	4.88287	0.597229	0.892003
IAPEY_LTR	-0.0708364	6.19387	0.600104	0.892143
ORR1A2	-0.0435883	10.5193	0.600607	0.892143
ORR1E	-0.0436943	10.8271	0.600917	0.892143
RLTR10B	0.104943	4.21772	0.602661	0.892143
TTCTGn	-0.298145	1.71717	0.606441	0.892143
MTE-int	-0.0467709	8.94743	0.607693	0.892143
U2	-0.0817095	5.97628	0.60821	0.892143
MTD	0.0466112	11.8381	0.608343	0.892143
L1MCb	0.211479	3.77383	0.608784	0.892143
Tigger6b	0.195349	3.08403	0.609419	0.892143
MurSatRep1	0.0624593	14.2466	0.610684	0.892143
Charlie13a	0.242921	2.40594	0.611327	0.892143
Lx2B	-0.0422854	10.6451	0.613047	0.892143
TTCTCn	-0.100521	4.77269	0.61336	0.892143
RLTR4_MM-int	-0.052862	10.384	0.613442	0.892143
Helitron3Na_Mam	0.128073	4.23662	0.61495	0.892143
Charlie1b	0.0598959	6.57657	0.615204	0.892143
tRNA-Ala-GCG	0.214225	3.24002	0.615293	0.892143
RMER17C	-0.0573799	8.72136	0.616305	0.892143
B1_Mus1	0.0392374	13.7708	0.619501	0.892143
ORR1C2	0.0431208	9.67315	0.621997	0.892143
RLTR18B	0.0542102	7.88276	0.622214	0.892143
CATGn	-0.12174	4.32254	0.62234	0.892143
TTCGGGn	0.0940396	4.93208	0.62273	0.892143
MURVY-LTR	0.063191	7.14394	0.623172	0.892143
Tigger1	0.070564	7.41087	0.623531	0.892143
polypurine	-0.0643784	7.88066	0.623556	0.892143
MLT1H	-0.0546909	6.87171	0.624286	0.892143
TCCAn	0.0605674	6.33026	0.625172	0.892143
MER34	-0.113716	4.46448	0.629381	0.89461
L1ME4a	0.0525368	8.72172	0.629752	0.89461
GGAGAAn	-0.0490759	7.7008	0.632305	0.89461
ERVL-E-int	-0.0742442	5.55404	0.633808	0.89461
LTR33C	-0.11667	4.5891	0.633925	0.89461
LTR85c	0.190315	2.22556	0.634166	0.89461
Lx3B	0.0502293	9.27681	0.634406	0.89461
MLT1F2	0.0534443	6.95624	0.634605	0.89461
L1MB2	0.0452582	8.83697	0.637023	0.896658
U1	-0.0724701	6.61615	0.638692	0.897647
ORR1D2	0.0395375	10.1293	0.640006	0.898135
Charlie25	-0.212408	2.57476	0.641333	0.89864
CAGCn	-0.113717	4.18286	0.642667	0.8987
MER117	-0.0729203	6.08034	0.643311	0.8987
RLTR9E	-0.0490545	10.2982	0.64474	0.899334
MamSINE1	-0.0610736	8.23343	0.645964	0.899334
RLTR9A2	-0.114744	5.2858	0.646841	0.899334
MLT1F-int	0.100777	4.31454	0.647636	0.899334
MurERV4-int	0.0449555	9.07234	0.649823	0.900058
CACATn	0.286945	1.51534	0.651632	0.900058
MLT2B4	-0.0704581	5.37275	0.653199	0.900058
MLT1A0-int	0.126696	3.70987	0.653225	0.900058
PB1	0.0347755	10.727	0.653858	0.900058
Looper	-0.0688457	6.08546	0.653971	0.900058
MLT2B3	-0.0761029	5.22048	0.657303	0.900246
GCCTGn	-0.0661563	6.83674	0.657379	0.900246
ATTTGn	-0.187446	2.54406	0.657964	0.900246
RLTR20C	-0.063661	7.12638	0.657984	0.900246
MLT1A1	-0.0375163	8.88356	0.659128	0.900486
Charlie18a	0.0511057	6.65034	0.660334	0.900808
ID2	-0.0372806	9.32523	0.66221	0.902014
RLTR8	-0.0904266	4.97453	0.664462	0.902014
LTRIS5	0.121967	3.08033	0.664707	0.902014
LTR33	-0.0821414	4.70893	0.666179	0.902014
RLTR13D5	0.0489265	7.71847	0.666616	0.902014
ORR1D-int	0.0570617	6.94126	0.667872	0.902014
RLTR13B3	-0.0689878	6.43264	0.668014	0.902014
MER74B	-0.154221	3.53636	0.670052	0.903452
PB1D7	0.034106	11.9411	0.673515	0.90566
Tigger9b	0.0635175	5.6735	0.67364	0.90566
RLTR20A1	-0.0816014	4.50691	0.678973	0.910956
L4	-0.0507355	9.28242	0.680816	0.910956
ORR1C1	0.0378681	9.16394	0.681212	0.910956
RMER6C	-0.0397411	8.42909	0.681501	0.910956
MER53	-0.0568212	6.72768	0.68679	0.914601
LTR41	0.0909107	4.04749	0.687739	0.914601
Tigger16b	0.0717679	5.42747	0.688911	0.914601
TTTTGn	-0.038304	9.37583	0.689309	0.914601
CTAn	-0.0574787	7.07632	0.69072	0.914601
RLTR6-int	-0.0359654	9.36123	0.690868	0.914601
B4	0.0326501	12.1914	0.691714	0.914601
MER96B	0.075892	4.68752	0.692104	0.914601
MLT2E	0.226718	2.11532	0.696271	0.917129
MT-int	0.0533476	6.7298	0.696488	0.917129
GAGAAn	0.0726298	4.92882	0.696978	0.917129
RLTR4_Mm	0.0451299	8.33334	0.703811	0.92481
L3b	-0.0447828	7.58678	0.705776	0.926082
CTTTGn	0.12633	2.66532	0.709355	0.926738
RLTR31_Mm	0.0546518	6.52275	0.709722	0.926738
CCCCAAn	-0.202522	2.48863	0.709792	0.926738
L2c	-0.0331986	10.5147	0.710267	0.926738
MER34A	-0.114762	4.24641	0.713859	0.928377
AluF_3	-0.0604451	5.25596	0.714657	0.928377
RLTR20B3	-0.0427574	7.20215	0.715006	0.928377
ETnERV-int	0.0418024	11.6904	0.715774	0.928377
MLT2C2	-0.0696478	4.40795	0.716774	0.928377
CCAAn	0.0690564	5.27998	0.717518	0.928377
CCCTAAn	0.0727355	4.38209	0.720866	0.930071
L1M2a	-0.126788	3.24855	0.721574	0.930071
GGGGAn	0.0718941	5.0169	0.721831	0.930071
RLTR19A	0.0543642	5.68528	0.724984	0.931413
MER5C	-0.116239	2.92594	0.725237	0.931413
CGGAn	-0.0609759	6.37458	0.725881	0.931413
MamRep605	-0.047716	6.33903	0.726972	0.931528
MT2B	0.0264597	11.1778	0.736192	0.940367
RLTR13A	-0.0430438	6.50061	0.737852	0.940367
MLT1C-int	0.192186	2.38076	0.739208	0.940367
MER63D	0.0759508	4.7431	0.741518	0.940367
Arthur1	-0.0665571	4.76538	0.742137	0.940367
IAPEY3-int	-0.0305941	8.72477	0.742523	0.940367
CAAACn	-0.0454686	6.24918	0.743201	0.940367
CATGCn	0.210779	1.4967	0.743514	0.940367
MMSAT4	-0.0421181	15.4208	0.743826	0.940367
Lx4B	0.0343045	9.82715	0.743993	0.940367
GTTTGn	-0.0485048	5.91276	0.7485	0.944107
ATAAGn	0.0368371	8.63151	0.75023	0.944107
L1M3	0.0383479	8.39613	0.750905	0.944107
Kanga1	-0.0838564	5.25692	0.751391	0.944107
Arthur1B	-0.0616694	5.04317	0.75233	0.944107
ORR1B1	-0.0252007	10.5638	0.75305	0.944107
MTE2b	-0.0272872	9.57948	0.755302	0.945654
MER68	0.0327476	7.64891	0.756502	0.945882
TCCGn	-0.0598746	5.90842	0.758121	0.946144
MER57F	0.122591	3.2598	0.759472	0.946144
MLT1A	0.0410838	7.11539	0.759767	0.946144
U5	-0.105008	3.14957	0.760913	0.946201
RMER19C	-0.027989	8.41493	0.762855	0.946201
MTE2a	0.0236712	10.3046	0.762898	0.946201
ID_B1	0.0235645	13.9451	0.763887	0.946201
MLT1G3	-0.0441661	5.66797	0.766625	0.947061
RLTR46	-0.0443072	5.95894	0.767426	0.947061
TTGTGn	0.100929	3.63659	0.769983	0.947061
MTA_Mm	-0.0223835	11.4162	0.770486	0.947061
tRNA-Lys-AAG	-0.151146	1.64488	0.77142	0.947061
MLT1I	0.0580436	4.81369	0.772608	0.947061
MER115	0.0709086	3.65456	0.774041	0.947061
GGAAn	0.0335149	7.32065	0.774187	0.947061
Arthur1A	-0.146816	1.86811	0.775773	0.947061
MamRep137	-0.0862241	3.94849	0.776471	0.947061
TCCCGn	0.156301	2.15431	0.776633	0.947061
BGLII_Mus	0.0736113	4.70226	0.776815	0.947061
MamGypLTR1d	0.103983	3.06358	0.777861	0.947094
L1M7	-0.0533032	4.77373	0.779935	0.948377
IAPLTR2a	-0.032822	7.00641	0.783804	0.948441
tRNA-Gly-GGA	0.0578074	4.36326	0.783997	0.948441
HAL1	0.0298847	11.0492	0.784233	0.948441
MER63B	0.0736131	3.82919	0.786475	0.948441
CAGTn	-0.0771556	3.23504	0.788315	0.948441
AluG_3	-0.0450973	5.02168	0.789086	0.948441
RodERV21-int	-0.0372457	7.17388	0.789461	0.948441
Charlie26a	-0.0804069	3.90062	0.789472	0.948441
TTTGn	-0.0233019	9.2033	0.789877	0.948441
MLT1G	-0.0478061	4.70664	0.791508	0.948441
LTR87	-0.0481372	4.47149	0.792406	0.948441
RLTR13D4	-0.0725013	4.87972	0.792949	0.948441
RLTR13D2	-0.0597335	5.53746	0.79326	0.948441
CAAGn	-0.067584	4.05029	0.796674	0.949684
RLTR25A	-0.0219512	9.28558	0.797565	0.949684
LTR48	-0.0458542	5.38699	0.798316	0.949684
RLTR40	0.0394689	7.47422	0.799654	0.949684
CAAAAAn	-0.0297033	8.22764	0.800834	0.949684
5S	0.037657	5.46236	0.801861	0.949684
TTCn	-0.0280536	8.51887	0.802149	0.949684
LTR33B	0.0605353	4.53297	0.802477	0.949684
TTCCCn	0.102837	3.16197	0.810529	0.956888
Charlie9	-0.0576986	3.671	0.810625	0.956888
BGLII	-0.0241898	7.57195	0.814139	0.959209
GCTGn	0.0745943	2.91295	0.814656	0.959209
LTR69	-0.1797	1.36462	0.820845	0.965272
MMVL30-int	0.020416	8.37481	0.823739	0.96745
TTGn	0.0258569	7.64033	0.824786	0.967458
MLT2B2	0.0304006	5.49498	0.826843	0.967464
MARNA	0.0326841	7.92582	0.826875	0.967464
RMER1B	-0.0190675	9.74414	0.829543	0.968158
LTR82A	-0.043338	5.46395	0.830903	0.968158
LTR41B	-0.055699	4.68516	0.831928	0.968158
MER102a	0.0379189	4.99487	0.832731	0.968158
CAGAn	0.0239094	7.3761	0.83402	0.968158
TTTTTGn	0.0251085	8.43224	0.835608	0.968158
TATGn	0.0191831	8.53641	0.835679	0.968158
ATGGTGn	-0.0296865	6.86133	0.835805	0.968158
Charlie17a	0.0974351	2.09309	0.840006	0.969892
RMER17B	-0.0331268	8.17063	0.840152	0.969892
CCCTGn	-0.032827	4.81357	0.84072	0.969892
MER102c	-0.0435759	5.2269	0.841478	0.969892
RLTR13D1	0.0252474	6.70196	0.846674	0.970265
MER58A	0.0221119	8.10202	0.846917	0.970265
CGGAGn	-0.0445839	5.73588	0.847032	0.970265
MER110A	0.0880506	2.82968	0.847872	0.970265
RLTR9F	-0.0417945	4.86039	0.849285	0.970265
LTR78	0.0501424	3.81857	0.849798	0.970265
tRNA-Ala-GCY_	0.0202243	7.82168	0.849842	0.970265
Tigger16a	-0.0383185	5.01237	0.851138	0.970265
MER50	-0.0656898	3.27287	0.852188	0.970265
CAGCCn	0.0572462	3.71114	0.852245	0.970265
Charlie24	-0.0265729	8.1709	0.854342	0.971185
MER46C	0.0257601	5.99172	0.855419	0.971185
RLTR12B	-0.0162564	9.43084	0.857691	0.971185
RLTR44E	0.054173	3.93789	0.858531	0.971185
MLT2C1	0.0354585	4.73453	0.859198	0.971185
GGGAAn	-0.0798911	3.13551	0.859625	0.971185
U3	-0.0517872	3.56686	0.860874	0.971185
L1_Mus3	0.0191878	10.6944	0.862819	0.971185
LTR33A	0.0339904	4.75783	0.864664	0.971185
MER31B	-0.0247461	6.54589	0.865131	0.971185
MER58D	0.0396415	4.19233	0.865172	0.971185
Tigger14a	0.0440356	3.99938	0.86652	0.971185
CACACn	0.0533157	2.94245	0.866644	0.971185
MER20	-0.0142284	9.31932	0.871028	0.974921
ORR1A4-int	0.0132463	9.98169	0.872437	0.975324
MLT1E3	-0.0255687	5.60228	0.874029	0.975929
Charlie2b	0.0212998	6.62957	0.87981	0.979479
CACAGn	-0.0255029	5.11001	0.879814	0.979479
LTR16E1	0.0378616	3.90144	0.880854	0.979479
MIRm	-0.0147853	9.74641	0.881426	0.979479
MER102b	-0.0233069	6.07996	0.888142	0.983443
L1M6	-0.0702159	2.27184	0.889123	0.983443
MER67B	0.0560982	3.15305	0.889281	0.983443
MER54B	-0.0412267	3.43637	0.890053	0.983443
RLTR10-int	0.0124106	9.20809	0.891967	0.983443
MER97c	0.0807814	2.14432	0.892976	0.983443
MLT1B-int	0.0448638	3.70257	0.894536	0.983443
RLTR24	-0.0155248	6.67298	0.894944	0.983443
CAAAAn	-0.0131647	9.19621	0.895354	0.983443
RLTR14-int	0.0146279	7.85282	0.895579	0.983443
ORSL	-0.0325745	3.96993	0.89998	0.985414
RLTR10B2	-0.0316328	4.59692	0.900088	0.985414
RLTR25B	-0.0110305	9.06233	0.900556	0.985414
MLT1D-int	0.0404924	4.36682	0.903422	0.987291
Charlie6	-0.0150135	8.2019	0.904397	0.987291
RMER13A	-0.015181	7.68537	0.907848	0.989167
MER113	0.02245	4.89807	0.909348	0.989167
CGTTGn	0.0628711	2.74207	0.910615	0.989167
MER81	0.0393683	3.87995	0.911067	0.989167
L1M	-0.0391569	3.81805	0.911439	0.989167
ORSL-2a	0.0616863	1.17446	0.91322	0.989632
L1MB1	0.0188747	6.51356	0.913998	0.989632
LTR50	0.012642	8.19676	0.917245	0.991848
MLT1J	0.0109608	7.34575	0.91818	0.991848
CATTAn	-0.0958453	1.66875	0.921193	0.992726
SYNREP_MM	-0.121012	1.64453	0.922098	0.992726
LTR40c	-0.0384136	3.89828	0.923549	0.992726
MLT1B	-0.00860778	9.02855	0.92432	0.992726
MER119	-0.0222689	5.45884	0.925333	0.992726
MER70B	-0.0635568	2.88303	0.925404	0.992726
U6	0.0107842	7.08746	0.927475	0.9938
MER5B	-0.0092354	7.88133	0.9305	0.994677
MLT1H1	0.016671	5.15028	0.930872	0.994677
RLTR14	0.00942042	7.32753	0.931506	0.994677
ORR1A0	-0.0074265	9.7036	0.934082	0.996283
MTB_Mm	0.00789764	8.88141	0.935488	0.996638
RLTR16	0.00828849	7.63474	0.93702	0.997127
MLT1H-int	-0.0214334	4.46804	0.938601	0.997666
MTA_Mm-int	-0.00711586	12.1815	0.941541	0.998417
AGCTGn	0.0248721	1.99922	0.943664	0.998417
L1MDb	-0.0160869	5.87534	0.944281	0.998417
L1MEg1	-0.0716594	2.26909	0.944711	0.998417
IAPLTR2_Mm	0.00733508	7.98268	0.945657	0.998417
RLTR20B1	0.00966686	7.58469	0.945755	0.998417
TTGGn	0.0156077	5.23253	0.950505	1
MIR	0.00450737	11.304	0.953728	1
ORSL-2b	-0.0750656	2.30869	0.953848	1
L1MD2	0.00595868	8.28643	0.955604	1
CCCCCGn	-0.00822159	5.71383	0.956251	1
RLTR44D	-0.0405322	2.25612	0.956397	1
Tigger8	0.0637045	1.88044	0.956931	1
Cn	0.0159408	4.93316	0.957535	1
RLTR13A2	-0.0121521	6.01451	0.958379	1
MLT1C	-0.00427653	8.48619	0.96347	1
RMER10B	-0.00497185	8.19526	0.963811	1
ID4_	-0.00362568	11.4014	0.964743	1
L2a	-0.00353825	11.3989	0.966884	1
TCCTGn	-0.0188318	3.36003	0.968535	1
MT2A	-0.00316438	10.5799	0.969296	1
Charlie15a	-0.0219941	3.81023	0.970579	1
MLT1F2-int	-0.0228254	3.69252	0.972859	1
LTR81C	0.0100919	4.86159	0.973014	1
ORR1A4	-0.00285428	10.1251	0.974443	1
MER57D	-0.00554917	6.2308	0.974911	1
MamGypLTR2	-0.0171258	3.72363	0.976007	1
MER106B	-0.0123758	4.16906	0.977161	1
MamRep1161	0.00521071	7.29094	0.97772	1
MER5A1	0.00434643	7.4119	0.979509	1
MIRb	0.00197004	11.5145	0.980557	1
Zaphod	-0.00663234	4.99763	0.983272	1
RMER15	-0.00182335	10.9248	0.983367	1
FAM	-0.0142412	4.71262	0.984348	1
MER44A	-0.0132094	4.50687	0.984645	1
L1_Mus1	0.000659995	12.8574	0.993993	1
MER67D	0.0232749	2.40652	1	1
MER91A	0.00893323	3.39623	1	1
MER66-int	0.0443228	2.36285	1	1
Charlie21a	-0.0465555	1.83385	1	1
LTR39	0.0239885	2.39005	1	1
LTR33A_	-0.0167408	3.92566	1	1
CAGCGn	0.0971241	1.64879	1	1
CTATAn	-0.0474255	1.73679	1	1
CCGGn	0.0364329	1.85114	1	1
LTR16B2	-0.0258659	2.72132	1	1
MamRep564	0.0235938	1.82016	1	1
MLT1G3-int	-0.0229901	1.78374	1	1
IAPLTR4_I	-0.0186068	3.2182	1	1
TACTGn	0.0154173	1.36822	1	1
L1MA10	0.00903547	4.33058	1	1
LTR16D2	-0.00691869	4.20885	1	1
CCCAn	-0.00287646	3.46168	1	1
CAGAAn	0.00189278	2.28557	1	1
Lx2A	-0.000134128	5.20331	1	1

## Sheet: 3-1 mosaic
Table S2. edgeR was used to identify differentially expressed repeats between 3.1-mosaic ESCs and conventional ESCs.
GeneID	logFC	logCPM	PValue	FDR
MMERGLN-int	-1.38572	11.1472	3.81818e-72	3.5509e-69
MT2_Mm	-0.826378	12.5438	2.11427e-23	9.83137e-21
MERVL-int	-0.826789	15.1534	3.79465e-21	1.17634e-18
ETnERV3-int	-0.732352	9.47452	2.06384e-17	4.79843e-15
L1Md_Gf	-0.606193	10.6601	1.22379e-15	2.27624e-13
RLTR6_Mm	-0.668052	9.11334	9.80725e-15	1.52012e-12
ORR1A3-int	-0.568238	9.84696	5.11106e-13	6.7904e-11
MER20B	-0.822754	6.3466	1.60226e-12	1.86263e-10
RMER12B	0.780467	7.22936	2.95585e-10	3.05438e-08
L1Md_T	-0.522847	15.5121	3.62315e-10	3.36953e-08
TTCGGGn	1.35316	4.4267	5.18029e-10	4.3797e-08
RLTR1B	-0.584358	8.70552	1.45616e-08	1.12852e-06
Tigger13a	0.940098	4.51347	3.08185e-08	2.20471e-06
LTR40b	0.609094	6.28785	3.42505e-07	2.27521e-05
MT2B2	-0.416873	9.6572	8.25711e-07	5.11941e-05
CGAAAn	2.64006	1.23048	2.36688e-06	0.000137575
Tigger10	-0.50194	7.74717	3.26738e-06	0.000178745
MER89	-0.547309	7.06381	3.48401e-06	0.000180007
RLTR13B2	-0.588083	7.0299	2.74644e-05	0.00134431
FordPrefect	-0.412997	10.134	3.19845e-05	0.00148728
L1Md_A	-0.336986	15.4823	3.63802e-05	0.00161112
ORR1A1-int	-0.340842	9.10843	7.58042e-05	0.00320445
L1M4b	0.356887	7.22561	0.000598452	0.0234632
MMERVK10C-int	0.284346	10.1008	0.000605502	0.0234632
RMER10A	0.274549	9.27893	0.000724031	0.0269339
RLTR13D3	-0.381981	6.38343	0.000844177	0.0294353
RLTR42-int	-0.309335	9.07361	0.000854573	0.0294353
ZP3AR	0.32975	8.44032	0.00101665	0.0337672
IAP-d-int	-0.277005	9.04404	0.00115664	0.0370923
RMER17D	-0.283672	8.34063	0.00138663	0.0429856
LTR82A	-0.45476	5.66905	0.00158694	0.0462185
LTR40a	0.480366	4.85657	0.00159031	0.0462185
MLT1E2-int	1.49199	1.42891	0.00173725	0.0475939
GCCTAAn	-0.903111	3.22374	0.00173999	0.0475939
Kanga1d	1.04618	2.51279	0.00253287	0.0673018
MLT1F1-int	1.15656	2.22938	0.00285373	0.0737213
L1MEc	0.297339	8.12964	0.00293329	0.0737287
MTEa-int	0.436922	6.54942	0.00317658	0.0777426
L1_Mm	-0.208894	11.0072	0.00338219	0.0791363
TAGAn	0.333792	7.05609	0.00353095	0.0791363
U17	-0.452802	6.74284	0.00356448	0.0791363
ERVL-B4-int	-0.300217	6.76077	0.00358264	0.0791363
GCTGn	0.867185	2.56672	0.00365899	0.0791363
MamRep1879	1.09231	1.91442	0.00402677	0.0822992
RLTR10D	-0.3429	6.83644	0.00403397	0.0822992
MYSERV-int	0.320959	7.30712	0.00407414	0.0822992
Charlie4	1.27568	1.62028	0.00418989	0.0822992
L1M1	0.513284	4.57467	0.0042477	0.0822992
Charlie23a	0.987916	2.05455	0.00461881	0.0876631
L1M7	-0.49282	4.99421	0.00513041	0.0954256
LTR53	-0.523725	4.91116	0.00545978	0.0995606
Charlie1a	0.341471	8.16058	0.00574292	0.10271
L1ME4a	-0.254781	8.86052	0.00598803	0.103289
ORR1E-int	0.265582	7.41588	0.00599742	0.103289
MMVL30-int	-0.247972	8.49424	0.00628068	0.106201
RMER15-int	0.262924	7.97161	0.00651935	0.108268
RLTR13B1	-0.275204	7.47781	0.0066548	0.108578
CAGn	-0.272597	11.6713	0.00681714	0.109309
MLT1A	0.310744	6.96819	0.00705431	0.111195
L1M3de	0.436157	4.84049	0.00717748	0.111251
RLTR13C2	-0.260862	7.51698	0.00779727	0.117024
RMER16-int	-0.209965	10.8725	0.00780163	0.117024
MT2C_Mm	-0.229885	8.52286	0.00802248	0.118427
MMAR1	0.44075	6.15127	0.00824045	0.119744
MER105	0.617514	3.48919	0.00873584	0.12499
LTR9	-0.631425	4.42102	0.00938263	0.130391
TTAGGGn	0.556285	4.76726	0.0093938	0.130391
CTGTGn	0.536915	3.94002	0.00975396	0.1334
tRNA-Leu-TTAm	-0.367663	7.18004	0.00994569	0.134051
L1MCc	0.548351	4.32302	0.0100943	0.13411
RLTR12A	0.43231	6.01182	0.010457	0.135409
MERVL_2A-int	-0.190197	11.0023	0.0105371	0.135409
Tigger6a	-0.306729	6.43787	0.0106289	0.135409
MMTV-int	-0.376476	6.01996	0.0112563	0.141464
CAGGn	-0.255781	7.40981	0.0115953	0.143781
L1Md_F	-0.181848	10.7367	0.0122099	0.14941
CCAn	-0.300924	10.3291	0.0126183	0.149743
RLTR10E	-0.285737	7.5765	0.012648	0.149743
MER67A	1.02152	1.63859	0.012807	0.149743
MLT1L	-0.29064	6.84091	0.0128811	0.149743
L1MD1	0.274074	7.15986	0.0131893	0.151433
L1ME3A	0.25421	7.0902	0.013691	0.153264
MLT2B1	-0.295163	5.957	0.013767	0.153264
GSAT_MM	-0.273758	8.4531	0.0138432	0.153264
MER92B	-0.499841	3.92867	0.0141879	0.155232
MER44D	0.432282	4.36566	0.0144389	0.156142
L1_Rod	0.268798	8.81714	0.014792	0.158121
RLTR47_MM	-0.305041	7.0887	0.0152989	0.161681
U4	0.731516	2.53647	0.0164236	0.170386
RLTR17	-0.216435	9.78527	0.0166605	0.170386
MTE2a-int	0.258959	7.43688	0.0166722	0.170386
L1MB8	0.249123	9.04334	0.0171013	0.172872
RLTR1B-int	-0.202682	12.757	0.0176635	0.176635
RLTR22_Mus	0.278287	8.07298	0.0186081	0.182482
ORR1A2-int	-0.189553	9.6707	0.0187084	0.182482
MamGypLTR2	-0.519235	3.97811	0.0188369	0.182482
CGAAGn	-0.268438	7.58824	0.0199734	0.191498
SRV_MM-int	-0.328398	6.4854	0.0202322	0.191999
RMER21B	0.317071	5.87883	0.0210945	0.196872
CCGGGn	-0.310624	8.7455	0.0211691	0.196872
L1MA4A	0.31902	6.48323	0.0226007	0.205622
Charlie9	0.610909	3.34901	0.0226705	0.205622
L1M2b	-0.253245	6.71172	0.0227732	0.205622
L1MEf	0.247991	7.3383	0.023401	0.20796
MER68-int	0.660258	3.16454	0.0238976	0.20796
L1MD	0.222626	8.18509	0.0239217	0.20796
ORR1D1	0.176008	10.5698	0.0239266	0.20796
TAAGn	0.890338	2.13434	0.024712	0.211943
MER57A-int	0.708865	2.97157	0.0250192	0.211943
RLTR6-int	-0.20549	9.42939	0.0250685	0.211943
RMER17D2	0.378442	5.91649	0.0265837	0.221146
MuLV-int	-0.288117	5.81615	0.0266327	0.221146
L1Md_F3	-0.191742	12.0082	0.0270461	0.222592
RLTR13B3	-0.270038	6.5194	0.0281661	0.229776
L1M2a	-0.542649	3.45123	0.0290156	0.234648
MLT1J1	0.451462	4.2588	0.0297138	0.235436
MTC-int	0.183267	8.92656	0.0297952	0.235436
RLTR41	-0.20961	7.95463	0.0298725	0.235436
L1MEg1	0.906544	1.85146	0.0301758	0.235827
CTTGn	0.436095	4.30872	0.0310134	0.239163
L1ME5	0.56791	3.25487	0.031117	0.239163
LTR45	-0.329707	5.38923	0.0317725	0.24149
CAGGGn	-0.329021	5.63867	0.0321918	0.24149
MER2	0.188998	9.38368	0.0321987	0.24149
CTCTGn	0.566535	3.615	0.0343226	0.25536
TAGGn	0.775217	2.63702	0.0348764	0.256754
L1VL1	0.256646	8.00764	0.035419	0.256754
L1M2c	0.674748	3.41852	0.0355274	0.256754
Charlie12	0.296988	5.66382	0.0356143	0.256754
GGAGAn	-0.34974	5.02286	0.0362674	0.258546
LTR16D	-0.693839	2.50316	0.0367288	0.258546
CCCGn	-0.286886	9.75002	0.0369854	0.258546
L1MEb	-0.263449	6.33192	0.0371125	0.258546
BLACKJACK	0.441438	4.22727	0.0372529	0.258546
RLTR13D2	-0.341499	5.66679	0.0377803	0.260264
ORR1C2-int	0.223695	6.93271	0.0381946	0.260312
Tigger2b	0.428749	3.85503	0.0387536	0.260312
LTR82B	-0.561882	3.5115	0.0388926	0.260312
L1MDa	0.266028	7.16659	0.0391617	0.260312
HY1	-1.0348	1.3605	0.0392483	0.260312
tRNA-Val-GTG	-0.981126	1.40346	0.0395054	0.260312
MTD-int	0.223539	8.36497	0.0400009	0.260312
IAPEY2_LTR	-0.2693	5.78049	0.0400265	0.260312
MER34A1	-0.220869	7.69311	0.0405586	0.261402
An	-0.191428	11.0676	0.0408376	0.261402
BGLII_B	0.233208	7.26696	0.0410374	0.261402
MLT1J-int	0.600166	2.75044	0.042402	0.268257
CACCATn	-0.345441	8.32704	0.0427998	0.268945
MER70A	0.618366	2.54682	0.0432783	0.270126
Ricksha	0.412699	4.85026	0.0436229	0.270462
MLT2B5	-0.256174	5.6785	0.0441305	0.270592
LTR16C	-0.262781	5.64303	0.0444708	0.270592
AT_rich	-0.179997	13.2639	0.0445167	0.270592
Tigger9a	0.507661	3.64082	0.0451733	0.272152
AACTGn	-0.275541	6.26775	0.0453586	0.272152
RLTR19	-0.207414	8.44511	0.0463065	0.274766
RCHARR1	0.17315	9.29933	0.0463852	0.274766
MLT1E2	-0.198107	7.60931	0.0471616	0.276126
CCCGGn	-0.334094	7.007	0.0473205	0.276126
RLTR42	0.471973	3.44992	0.0476737	0.276126
L3	-0.156752	10.6542	0.0478641	0.276126
Charlie1	0.217502	7.18381	0.0482392	0.276126
MER58C	-0.199989	7.20514	0.0489063	0.276126
Charlie7	0.353043	5.00649	0.0489489	0.276126
Charlie4a	0.22571	6.18979	0.04899	0.276126
RLTR44C	-0.243608	6.71571	0.0501569	0.278374
L1M3d	0.913107	2.26457	0.0502649	0.278374
RLTR20A2	0.354474	5.85062	0.0502868	0.278374
CCTAn	0.571188	3.04737	0.0510452	0.2809
RLTR13A3	0.292135	5.68644	0.0514944	0.281673
CTCGn	-0.284167	7.30379	0.0519639	0.281673
Lx8	0.158477	11.8851	0.0520944	0.281673
CACTGn	-0.721531	3.48697	0.0531564	0.284419
ATAGGn	-0.476182	3.41668	0.0533446	0.284419
GGAAAn	0.267868	5.52649	0.053593	0.284419
Tigger8	0.965977	1.50867	0.0538256	0.284419
B4A	0.148368	12.8794	0.0564485	0.290534
L1Md_F2	-0.142319	13.3718	0.0566428	0.290534
ORR1B2	0.152119	9.39207	0.0576988	0.290534
CCCCAGn	-0.185515	10.2515	0.058032	0.290534
LTR84b	-0.470656	3.45612	0.0580717	0.290534
CTCAn	-0.280524	5.80472	0.0581752	0.290534
HAL1	0.166092	10.9631	0.0582223	0.290534
TTTTGn	-0.162141	9.41964	0.0582891	0.290534
MLT1M	-0.210455	7.16616	0.0588023	0.290534
MER110A	0.598911	2.5836	0.0589158	0.290534
RSINE1	0.146005	13.2601	0.058929	0.290534
RLTR19-int	-0.223446	12.4827	0.0589816	0.290534
Lx6	0.15458	10.8966	0.0596752	0.290534
MLT1F2-int	-0.419421	3.88074	0.0597893	0.290534
L1ME2z	0.236432	6.28073	0.0598884	0.290534
GAn	-0.140324	10.0177	0.0599811	0.290534
L1VL2	0.161661	9.54343	0.0612463	0.295125
IAPEY3_LTR	-0.316058	5.34541	0.0615981	0.29529
Tigger15a	-0.188447	7.03469	0.0619212	0.295317
ORR1D-int	0.26146	6.8238	0.0623797	0.295985
B2_Mm2	0.148127	13.649	0.0633532	0.299078
LTR55	-0.861472	1.4655	0.0637864	0.299174
L1_Mur1	-0.221302	12.7392	0.0640168	0.299174
L1MB5	0.173142	8.6332	0.0651614	0.301663
MLT1G1	-0.213836	8.34432	0.0654198	0.301663
RLTRETN_Mm	0.172043	12.8708	0.0655226	0.301663
Lx5	-0.146583	12.3552	0.0665469	0.30487
U2	-0.2562	6.04907	0.0685576	0.311053
RLTR44-int	-0.198832	7.45488	0.0685654	0.311053
L1MA9	0.220113	6.93174	0.0694062	0.313339
MER90a	0.391283	3.97335	0.070445	0.316492
LTRIS4	-0.291102	5.18831	0.0713192	0.317474
TGGGn	-0.201692	8.97783	0.0716554	0.317474
MER67B	0.543407	2.91985	0.0716876	0.317474
RLTR19B	0.494468	4.65128	0.0729925	0.321282
MLT1F1	0.209481	6.42971	0.0735618	0.321282
CCGCGn	-0.50187	8.6936	0.073644	0.321282
LFSINE_Vert	-0.224617	7.89571	0.0742659	0.321282
CTGn	-0.167473	11.5534	0.0742749	0.321282
Charlie17a	0.698866	1.82066	0.0751027	0.323359
MER104	0.329198	4.34237	0.0757669	0.324715
L1MEg2	0.919662	1.52967	0.0765438	0.32654
CCCAn	0.483819	3.22171	0.0772698	0.327038
L1ME3	0.242653	5.71658	0.0773638	0.327038
MIR3	-0.138921	10.0463	0.0780072	0.328229
MTEb-int	0.341097	5.65069	0.0784487	0.328229
MYSERV16_I-int	0.172851	8.03277	0.0787043	0.328229
MLT1K	-0.193336	8.06884	0.0796474	0.330679
LTRIS_Mm	-0.209389	5.79928	0.0803402	0.331564
RLTR45	-0.196971	8.16528	0.0807854	0.331564
MTB-int	-0.190251	9.22838	0.0810242	0.331564
L1MEd	0.227056	5.44819	0.0812867	0.331564
MER5A	-0.142202	9.00048	0.0856131	0.346593
GGGAn	-0.186083	7.56202	0.0858743	0.346593
IAPLTR4	0.297504	5.62028	0.0860892	0.346593
TGAAn	0.314916	4.75831	0.0869393	0.348507
ORR1A0-int	-0.132957	10.6165	0.0876851	0.349771
AGCTGn	0.746281	1.67435	0.088007	0.349771
TATATGn	-0.236639	7.33456	0.0904671	0.356694
TGGn	-0.293707	10.3555	0.0905158	0.356694
L1MA5A	0.245043	6.21083	0.091923	0.360007
MLT2B2	0.233343	5.3768	0.0921307	0.360007
L1MC4	0.174076	8.81256	0.0939828	0.364977
G-rich	-0.212077	11.5263	0.0941877	0.364977
CACCCn	-0.454844	7.31098	0.0947209	0.36552
IAPLTR4_I	-0.425326	3.40161	0.0961187	0.369382
Lx4B	0.135651	9.7578	0.0975758	0.373438
LTR33A	-0.331584	4.92986	0.0986034	0.375824
MLT2B4	-0.249088	5.44757	0.100869	0.382891
tRNA-Met	0.758691	1.63822	0.101992	0.385578
LTR89	-0.405283	3.87406	0.1034	0.389321
CCCTGn	-0.255545	4.91052	0.107471	0.403018
L1M2	0.144842	9.83729	0.108286	0.403601
RLTR9B2	-0.323167	4.81344	0.108749	0.403601
GC_rich	-0.274838	13.6029	0.108929	0.403601
Lx7	0.160119	10.6635	0.110364	0.405983
LTR52	0.808847	1.61972	0.111012	0.405983
LTR84a	0.420827	3.04747	0.111261	0.405983
MER53	-0.208683	6.78737	0.111318	0.405983
CGGAn	-0.231136	6.44433	0.112586	0.407675
TTGTGn	0.503592	3.43419	0.112658	0.407675
TTGGGGn	0.296148	5.0934	0.115101	0.4149
ORR1A1	-0.140205	9.20179	0.116179	0.417166
L1M3e	-0.174239	6.97657	0.116998	0.418492
RLTR13D1	0.177141	6.60808	0.117912	0.41907
B2_Mm1t	0.120807	12.3078	0.118836	0.41907
RMER13A	0.188586	7.56624	0.11886	0.41907
L1MC	0.164684	8.29935	0.119165	0.41907
ATGn	-0.144626	10.6011	0.119413	0.41907
Cheshire	0.236754	6.27105	0.120123	0.419977
RLTR9B	-0.27878	4.66675	0.120941	0.421254
Tn	-0.13299	11.0886	0.122504	0.422796
CGAn	-0.20929	7.51005	0.122755	0.422796
TAAAAAn	-0.254874	4.78228	0.12302	0.422796
CGGGGn	-0.324559	8.12646	0.123459	0.422796
ORR1D1-int	0.152123	7.95997	0.123657	0.422796
RMER20B	-0.16268	7.75068	0.124371	0.423681
B4	0.112428	12.1323	0.125323	0.4251
L1MC2	0.149266	7.41273	0.125702	0.4251
TTCAn	0.244841	5.05299	0.126536	0.426372
MTE-int	0.129132	8.84043	0.128002	0.428261
CCCCGn	-0.311359	8.55504	0.128018	0.428261
L1MC4a	0.146721	8.45551	0.129706	0.430524
MIRc	-0.116235	10.9677	0.130042	0.430524
MER58A	0.151096	8.01899	0.130886	0.430524
MLT1J	0.155741	7.25492	0.130927	0.430524
RLTR30	-0.221939	5.28027	0.131771	0.430524
TTATAn	0.344668	3.58872	0.131979	0.430524
CGGn	-0.26332	12.923	0.132764	0.430524
Ricksha_0	0.669317	1.75787	0.132835	0.430524
MERVK26-int	0.253215	5.80571	0.13331	0.430524
L1MB7	0.123568	9.93457	0.133324	0.430524
SSU-rRNA_Hsa	-0.252305	15.5877	0.134264	0.431187
IAPEY_LTR	-0.20556	6.24466	0.134481	0.431187
L1MA5	0.180642	8.02319	0.13492	0.431187
Tigger16b	0.24215	5.32522	0.13558	0.431319
TTCTCCn	-0.17874	7.49135	0.135889	0.431319
L1MB4	0.207152	7.46669	0.136657	0.432282
HAL1-2a_MD	-0.187997	10.2251	0.137643	0.433924
MLT1B-int	0.332183	3.54982	0.138741	0.435909
MER54B	0.367642	3.22399	0.139633	0.437234
RLTR44E	-0.346382	4.12547	0.141237	0.439348
TCCCCn	-0.364864	4.99171	0.141253	0.439348
MER67D	0.512435	2.18178	0.141918	0.439947
LSU-rRNA_Hsa	-0.323414	15.9261	0.142546	0.440423
IAPLTR2b	-0.15704	6.70961	0.143621	0.441893
L1_Mus4	0.172726	9.1836	0.143971	0.441893
CGTGn	-0.164977	6.34223	0.145406	0.443607
TTTAAn	0.597876	2.20391	0.145484	0.443607
RLTR10A	-0.215884	6.05494	0.146978	0.446699
MLT1H	-0.153947	6.90307	0.148747	0.450602
MER90	-0.49698	2.8089	0.150005	0.452011
L1MCb	0.462528	3.6343	0.150184	0.452011
RMER4A	0.149981	8.62212	0.150969	0.452403
ID	0.12407	8.62376	0.151322	0.452403
RLTR20B1	0.174886	7.48411	0.151927	0.452403
CCCGAAn	0.543129	1.98618	0.152568	0.452403
MLT1D	-0.115428	8.96984	0.152918	0.452403
IAPEy-int	-0.224918	5.63558	0.153815	0.452403
MamRep137	0.305965	3.73727	0.154272	0.452403
MLT1A0-int	0.46719	3.53022	0.154467	0.452403
RMER1C	-0.151586	7.96617	0.155032	0.452403
RLTR10B	0.263989	4.12134	0.155481	0.452403
MamRep38	-0.40762	3.38677	0.155666	0.452403
L3b	-0.147013	7.61927	0.156311	0.452863
TCCTGn	0.449077	3.1308	0.157052	0.453597
CGCTGn	-0.362488	3.46739	0.159599	0.458462
IAPLTR2_Mm	0.136971	7.89883	0.159722	0.458462
CAATAn	0.392164	3.49001	0.162174	0.460411
RLTR1D	0.166479	6.34581	0.163098	0.460411
RMER13B	-0.193596	7.67189	0.163152	0.460411
RLTR16	0.134643	7.55291	0.163666	0.460411
L1P5	-0.409301	2.99753	0.163742	0.460411
L1MEa	0.37786	3.48071	0.164452	0.460411
MER57C2	0.461475	2.509	0.164987	0.460411
GGAn	-0.164225	9.99235	0.165201	0.460411
RLTR18	-0.114298	9.62627	0.165206	0.460411
CGn	-0.254612	5.37972	0.165352	0.460411
Charlie19a	0.385377	3.46666	0.166225	0.461459
TGGAn	0.185182	6.64766	0.166906	0.461971
MYSERV6-int	0.119557	9.27555	0.168228	0.464248
MLT1A1	-0.11368	8.90238	0.169918	0.467526
TAn	-0.129065	9.9266	0.170865	0.468633
MTD	0.106609	11.7887	0.171703	0.468633
L1MB3	0.128124	8.69638	0.171832	0.468633
LTR16D2	-0.250725	4.31502	0.174057	0.473314
L1_Mur3	0.120566	10.6948	0.175048	0.47462
Lx3B	0.137586	9.21436	0.176942	0.47836
LTR50	-0.143265	8.25618	0.177551	0.478616
GGAAn	0.149011	7.24441	0.178594	0.478855
CGAGGn	0.209614	5.96887	0.17867	0.478855
RLTR1C	0.199653	5.35074	0.179502	0.479703
CCGn	-0.255931	12.4398	0.180491	0.480964
CGGGGGn	-0.213242	5.80258	0.181502	0.482278
RMER19A	-0.126424	8.04387	0.182562	0.483712
B3	0.104092	14.2883	0.183605	0.48463
CGGGn	-0.322595	8.42336	0.184079	0.48463
Charlie22a	0.377214	3.64206	0.184472	0.48463
U1	-0.183609	6.6545	0.186517	0.488621
RLTR9E	-0.136874	10.3232	0.187491	0.489795
CTAn	0.183834	6.93776	0.190998	0.497558
CACAAn	0.786529	1.52733	0.191678	0.497796
Charlie5	0.170477	6.60699	0.19216	0.497796
MTB	-0.0989283	10.3138	0.19496	0.502457
YREP_Mm	-0.117227	8.35543	0.19504	0.502457
MTE2a	0.0959913	10.249	0.196036	0.503628
MamSINE1	-0.135646	8.25168	0.198753	0.50843
LTR78	-0.25682	3.95437	0.198998	0.50843
MLT1F	0.198147	5.7508	0.202783	0.51668
Gn	-0.273258	5.33705	0.203682	0.517553
GGATGn	-0.443119	2.19079	0.206773	0.523178
T-rich	-0.107942	10.9196	0.207021	0.523178
CAGAAn	0.485446	2.05301	0.20835	0.525109
TTTTTGn	-0.126166	8.48887	0.211377	0.531288
ORSL-2b	0.468892	2.04024	0.211944	0.531288
MER33	0.124732	7.6086	0.215341	0.538269
RMER30	-0.116684	7.95825	0.215886	0.538269
Tigger6b	0.464556	2.93454	0.217416	0.540305
MER45A	-0.290969	3.71259	0.217865	0.540305
GCGTGn	-0.565013	1.75587	0.219327	0.542484
MLT1E	0.180719	5.11454	0.2235	0.54717
RLTR20A	0.152896	6.32622	0.223619	0.54717
LTR85a	-0.315338	3.39356	0.22395	0.54717
LTRIS2	-0.113466	10.4889	0.224092	0.54717
MER45B	-0.298598	4.10018	0.224163	0.54717
CATATAn	-0.132547	6.7934	0.225544	0.548648
L1_Mus2	-0.0961857	11.1688	0.2268	0.548648
TGGGGGn	-0.172091	6.41399	0.226895	0.548648
L1MA4	0.105712	8.90306	0.227128	0.548648
RMER6-int	0.214099	5.12917	0.228541	0.55063
RMER12	0.106546	8.83541	0.230035	0.550919
Ricksha_c	-0.165798	7.22261	0.230436	0.550919
B1_Mur4	0.0876912	12.4703	0.230533	0.550919
MLT1D-int	-0.23807	4.49255	0.231564	0.550919
MurERV4_19-int	-0.118098	8.1851	0.231623	0.550919
RLTR22_Mur	0.119119	7.86727	0.232242	0.550983
ORR1C1	0.106508	9.11029	0.234039	0.553164
CAAAAAn	-0.115578	8.25135	0.234351	0.553164
GGAGAAn	-0.172778	7.7446	0.237079	0.5577
MusHAL1	0.0976917	8.99788	0.237472	0.5577
MER63B	0.313957	3.69427	0.238233	0.558076
CACACn	0.412263	2.75835	0.242335	0.564002
ATTGn	0.275128	3.97922	0.242417	0.564002
TCTCTGn	-0.160111	8.72661	0.242582	0.564002
MTC	0.0851628	11.1524	0.243817	0.565221
Tigger7	0.116045	8.5866	0.244321	0.565221
ACTGn	0.439575	1.97081	0.245939	0.567551
Helitron3Na_Mam	0.268445	4.14934	0.247472	0.567988
MamRep605	-0.13892	6.36614	0.247803	0.567988
CCCCCAn	-0.210265	5.82937	0.248867	0.567988
RMER20A	-0.133758	7.36857	0.249046	0.567988
RLTR4_Mm	-0.108277	8.39049	0.249186	0.567988
LTRIS_Mus	-0.124805	9.0652	0.24994	0.567988
MMETn-int	0.119641	16.6861	0.251216	0.567988
polypurine	-0.146625	7.90305	0.251325	0.567988
RLTR28B	-0.162039	5.77305	0.251625	0.567988
CAATn	0.21455	4.58423	0.254655	0.573437
Lx3A	0.123589	8.70624	0.256818	0.57691
RMER2	-0.15343	6.55759	0.260436	0.581205
L1M3b	0.314914	2.9775	0.260462	0.581205
MLT1C-int	0.470848	2.22731	0.261178	0.581205
B1F1	-0.0845777	11.9316	0.261271	0.581205
CT-rich	-0.112169	13.771	0.26307	0.581205
L1M5	0.0968734	10.1026	0.263589	0.581205
MER31B	-0.151802	6.59112	0.263662	0.581205
ATAAGn	-0.112923	8.68703	0.263917	0.581205
tRNA-Lys-AAG	-0.51765	1.80213	0.264355	0.581205
SYNREP_MM	-0.614007	1.85281	0.266037	0.583525
L1MC5	0.136355	7.75151	0.266744	0.583678
RLTR45-int	-0.0880829	10.4893	0.267822	0.583678
RLTR11A	0.0909662	9.17334	0.268165	0.583678
TTTCCn	0.180848	4.76047	0.268618	0.583678
TAGn	0.310053	3.50047	0.270179	0.585703
MLT1I	0.251336	4.70174	0.271849	0.58685
ORR1B1-int	0.0865861	9.60759	0.272542	0.58685
BGLII_Mus	0.230083	4.60505	0.272601	0.58685
MER46C	0.132284	5.9194	0.274078	0.588666
RLTR1	-0.127212	6.67158	0.277605	0.594036
TCCCn	0.119189	6.85381	0.278319	0.594036
RMER16	0.106643	8.0535	0.278494	0.594036
TCTGn	0.112357	7.56764	0.279295	0.59438
MLT1H2	-0.203522	4.73535	0.281996	0.598482
RLTR21	0.101479	8.24466	0.28315	0.598482
RLTR15	0.0870722	9.35023	0.28372	0.598482
RLTR44D	0.42468	2.02344	0.283796	0.598482
GA-rich	-0.101936	13.4449	0.286225	0.602239
CGCGGn	-0.262366	7.1118	0.287156	0.602803
LTR88a	-0.381958	2.06337	0.28779	0.602803
MER110	0.502625	1.72436	0.289517	0.603833
tRNA-Ala-GCY_	0.118281	7.75326	0.289843	0.603833
L1MDb	-0.228885	5.96715	0.290914	0.603833
MER34A	0.364754	3.99908	0.291512	0.603833
GGCTGn	-0.143872	6.9451	0.291528	0.603833
MER5C	0.324098	2.69826	0.293566	0.604633
HAL1b	0.271647	4.45778	0.294397	0.604633
RMER17C-int	-0.116748	7.38324	0.294557	0.604633
Charlie8	-0.100043	7.93249	0.295412	0.604633
RLTR27	-0.21941	8.73079	0.29561	0.604633
Lx3_Mus	-0.111402	9.06769	0.296554	0.604633
Lx9	0.0964945	11.0616	0.297668	0.604633
LTR40c	0.215299	3.7507	0.297962	0.604633
CAAAAn	-0.0885539	9.21422	0.298114	0.604633
U14	0.230689	4.5172	0.298416	0.604633
MER76	0.16446	4.99875	0.300016	0.606381
CACAGn	0.177342	4.99006	0.30115	0.606381
Kanga1	-0.237625	5.31881	0.301443	0.606381
Charlie11	0.411915	2.31959	0.301886	0.606381
RLTR9C	-0.148609	6.26239	0.303788	0.608885
RLTR11A2	0.0943141	8.32212	0.3067	0.6134
Charlie13a	0.546305	2.25953	0.307564	0.613808
CCCCCGn	-0.167293	5.77626	0.308789	0.613814
RMER10B	0.10352	8.12164	0.309078	0.613814
RLTR40	0.123307	7.413	0.309547	0.613814
CCCCCTn	-0.148495	5.43842	0.31071	0.614809
TTAGn	0.385495	2.3075	0.311654	0.615367
MLT2D	0.140964	5.8376	0.313222	0.617154
MLT1-int	-0.22208	4.42789	0.31438	0.617557
Tigger12	0.375715	2.11751	0.315354	0.617557
ORR1D2	0.078916	10.0898	0.316029	0.617557
TTCTCn	0.177716	4.61486	0.316083	0.617557
LTR83	-0.263285	3.84652	0.317301	0.618637
AGTAGn	-0.468426	1.61829	0.318052	0.618803
TTAn	-0.129872	6.43408	0.319169	0.619681
LTR41	0.259963	3.94676	0.32233	0.624515
GGGAGAn	0.18629	4.36757	0.32402	0.626483
RLTR8	-0.192659	5.00666	0.32608	0.629159
Charlie10	-0.121515	5.7506	0.327717	0.630794
Lx	-0.0709662	11.2597	0.328284	0.630794
RLTR31_Mur	-0.124999	5.72314	0.332467	0.637321
MamGypLTR3	-0.473419	1.31954	0.333052	0.637321
CCAAn	0.151906	5.21801	0.334804	0.639358
L1MEe	-0.0945088	8.80117	0.338038	0.644211
RLTR44A	-0.159372	4.67514	0.33982	0.646283
RMER17A2	0.111739	7.29993	0.341321	0.646708
MER44C	-0.13798	5.97286	0.341434	0.646708
MER96B	-0.169631	4.79158	0.344111	0.650454
Charlie26a	-0.224864	3.95305	0.345861	0.652435
RMER6D	-0.124853	7.83916	0.347485	0.65299
Charlie14a	0.454313	1.61947	0.347559	0.65299
MER5A1	-0.0959861	7.44238	0.348617	0.653656
MLT1F2	-0.0961534	7.01139	0.34968	0.654181
CATTAn	-0.4354	1.81906	0.350303	0.654181
TCn	-0.0712386	9.88073	0.35151	0.655118
ORR1C2	0.0784411	9.63571	0.355226	0.660579
RLTR9F	0.21422	4.71586	0.356046	0.660579
L1_Mus1	-0.0697243	12.8728	0.356571	0.660579
CACGCn	-0.318056	2.51269	0.357848	0.66073
Tigger5	0.0959265	8.15079	0.358073	0.66073
MLT2B3	0.151059	5.08783	0.359102	0.661316
C-rich	-0.146277	11.115	0.360182	0.661575
MLT2C2	0.166074	4.27162	0.360774	0.661575
B1_Mur1	0.0670142	12.525	0.362186	0.661575
CGAGn	-0.172549	7.52866	0.362263	0.661575
L1MCa	0.0911225	7.74012	0.362799	0.661575
MER102b	-0.113259	6.1056	0.364191	0.662813
MLT2C1	0.145534	4.65985	0.365641	0.664152
RLTR20C	0.111039	7.01945	0.368396	0.667061
MLT1J2	-0.133468	5.91611	0.368882	0.667061
L1MD3	0.102077	7.15318	0.369394	0.667061
Charlie21a	-0.40346	1.98203	0.371367	0.669325
TTTTTAn	-0.167118	4.54497	0.373488	0.671846
MuRRS-int	-0.114213	6.28938	0.377058	0.676958
U5	0.25668	2.95592	0.379203	0.677568
L1ME2	0.102554	7.158	0.380168	0.677568
RMER6C	0.0913485	8.34382	0.380322	0.677568
RNLTR23	0.303038	2.87227	0.380341	0.677568
MTEa	-0.0642008	10.2197	0.381041	0.677568
L1_Mur2	-0.063547	10.7719	0.382832	0.678282
CYRA11_Mm	0.116636	5.48766	0.382901	0.678282
LTR16B1	-0.283676	3.48963	0.385318	0.681266
RMER19C	0.0867109	8.33792	0.387349	0.682378
B3A	0.0660215	13.1444	0.388376	0.682378
L1ME1	0.0803239	9.17093	0.388907	0.682378
RLTR4_MM-int	-0.0779663	10.3765	0.388987	0.682378
Lx2	-0.0835727	10.4503	0.389616	0.682378
TAAn	-0.105222	6.25659	0.391712	0.684759
ERVL-int	0.246573	3.9424	0.39387	0.68724
A-rich	-0.0731709	11.2107	0.398769	0.692483
CTCGGn	-0.186339	5.29744	0.399171	0.692483
Charlie1b	0.0950393	6.53903	0.399514	0.692483
L1M3f	-0.385934	1.61725	0.399853	0.692483
RLTR13A2	0.101567	5.93747	0.401899	0.694732
L1MA8	0.0868671	8.25041	0.404675	0.697459
LTR16B2	-0.280748	2.82836	0.40548	0.697459
TCGn	-0.122677	7.5197	0.405726	0.697459
RLTR20A1	-0.147782	4.5208	0.406821	0.698051
L1MA7	0.0953538	7.70364	0.414993	0.71003
TCCn	-0.0651813	9.96375	0.416333	0.71003
GGGTGn	-0.100698	6.23242	0.4171	0.71003
LTR79	-0.190739	4.09894	0.417301	0.71003
GGGAAn	0.359882	2.90284	0.41762	0.71003
MER58B	0.0737962	8.3642	0.419406	0.711765
CCCCAAn	-0.295791	2.50498	0.423396	0.716142
HAL1-3A_ME	0.0867675	8.3905	0.423525	0.716142
MER57D	0.109467	6.15389	0.425161	0.717604
RMER1B	0.0632582	9.68307	0.426637	0.717816
LTR37A	-0.190097	3.52062	0.42683	0.717816
Charlie2a	-0.172059	4.36184	0.429084	0.720303
RLTR18-int	0.0899944	6.78561	0.431751	0.723474
RLTR31_Mm	0.111715	6.47445	0.433246	0.724674
MER63C	0.1799	4.45385	0.435389	0.726565
CAGGCn	0.218595	3.15096	0.435939	0.726565
polypyrimidine	-0.149176	7.19156	0.438567	0.728585
CAACCn	-0.12821	5.79261	0.438718	0.728585
RLTR9A	-0.0853195	7.30711	0.439601	0.72875
MER94	0.255637	3.14203	0.44295	0.731507
MLT1B	0.0662278	8.97128	0.444076	0.731507
RLTR14-int	0.073918	7.80318	0.444398	0.731507
RMER6A	0.0699085	10.1961	0.444708	0.731507
L1_Mus3	0.0716369	10.6485	0.44623	0.731507
LTR39	-0.304049	2.5273	0.447053	0.731507
LTR86B1	-0.24275	3.42034	0.447232	0.731507
L1MC1	0.0793811	8.60569	0.44895	0.731507
LTR58	-0.288497	2.25076	0.449087	0.731507
GTCTGn	0.188135	3.72916	0.449129	0.731507
ID4_	-0.0542644	11.4068	0.452668	0.734293
RMER19B	-0.0558313	10.2742	0.453073	0.734293
RMER6B	0.0798567	7.69916	0.453209	0.734293
B1_Mur2	0.0546043	12.3326	0.456212	0.737874
Lx2A1	0.122577	5.65525	0.457946	0.739392
CAGAn	0.0769119	7.32966	0.461885	0.743377
LTR33	-0.152799	4.72598	0.462013	0.743377
MLT1E3	0.110301	5.51494	0.463882	0.744367
RMER17B	0.117664	8.07596	0.464229	0.744367
AmnSINE1	-0.132444	5.0668	0.466601	0.746883
MER63D	0.154035	4.68411	0.467798	0.747285
Kanga11a	-0.104868	6.16406	0.469763	0.747285
RLTR13A	-0.102884	6.51106	0.470316	0.747285
MuRRS4-int	-0.0655211	8.31116	0.470735	0.747285
RLTR11B	-0.0726093	7.54575	0.47087	0.747285
MER50B	-0.138586	4.69334	0.473391	0.749975
LTRIS3	-0.134624	4.73659	0.474178	0.749975
RLTR25A	0.0621005	9.22356	0.475637	0.750653
7SLRNA	-0.169778	7.23067	0.476221	0.750653
LTR16B	0.259783	2.51621	0.479895	0.754734
AluF_3	-0.138266	5.2756	0.480849	0.754734
TTTCn	-0.0707096	8.70258	0.481244	0.754734
MMSAT4	-0.0823031	15.4211	0.483786	0.756146
MER2B	-0.103993	6.03645	0.484026	0.756146
BC1_Mm	0.0577164	9.32196	0.484584	0.756146
L4	-0.0701562	9.27207	0.489964	0.76326
MER47B	0.174458	4.20688	0.491343	0.764129
MER63A	0.14893	3.88522	0.492932	0.76532
TCCGn	0.157033	5.78197	0.496222	0.769145
MER82	0.0756395	7.3206	0.497667	0.769595
MER34	-0.150138	4.46306	0.498168	0.769595
AGGGGGn	-0.156595	4.94377	0.500248	0.771526
CCGGn	-0.332859	2.00827	0.501976	0.771687
MER115	-0.18024	3.75858	0.502011	0.771687
tRNA-Ala-GCG	0.216929	3.22022	0.503686	0.772082
L1MC3	-0.0619102	8.46724	0.50503	0.772082
TTTTCn	-0.0671226	7.1575	0.50533	0.772082
Zaphod2	0.110487	6.15098	0.505589	0.772082
LTR85c	-0.2759	2.42491	0.510249	0.777921
MLT1A1-int	-0.155836	3.36683	0.513989	0.781083
MER106B	0.151673	4.06885	0.514003	0.781083
Looper	0.0846908	5.98869	0.517339	0.783737
L2	-0.0472757	10.5585	0.517435	0.783737
MER91B	-0.127416	4.58257	0.518621	0.784257
TCTCCn	-0.120079	4.81537	0.522496	0.787891
TCTCCCn	-0.123635	4.40449	0.523354	0.787891
B1_Mur3	0.0460043	12.0922	0.523566	0.787891
AluG_3	-0.0993855	5.02997	0.524699	0.78832
TATGn	-0.0718548	8.56223	0.526312	0.788583
Lx2A	-0.101043	5.23521	0.52657	0.788583
MER44A	0.12462	4.41844	0.529216	0.790353
IAPEz-int	0.0492801	12.7385	0.532228	0.790353
MER74B	0.209784	3.33508	0.532653	0.790353
MER102a	-0.11305	5.05114	0.533231	0.790353
IAPEY3-int	-0.0540909	8.71656	0.533539	0.790353
CAGTGn	0.241388	2.65397	0.533655	0.790353
RLTR31B_Mm	-0.0942566	5.29078	0.533701	0.790353
MLT1F-int	0.12454	4.28209	0.534867	0.79082
MER57E2	-0.150863	4.23067	0.540347	0.795406
TTGn	-0.0615821	7.66385	0.540797	0.795406
RNERVK23-int	-0.0730862	7.30454	0.541154	0.795406
RLTR10C	0.057665	8.06859	0.541389	0.795406
ERVL-E-int	-0.0901499	5.54217	0.54287	0.796324
MER103	-0.0844729	5.95471	0.546691	0.800147
7SK	-0.091245	5.98358	0.547979	0.800147
CAGCCn	-0.128477	3.78426	0.548082	0.800147
MER113A	0.11775	4.40424	0.548918	0.800147
MTA_Mm-int	0.0472893	12.1342	0.552274	0.803779
MamRep434	0.132199	3.72409	0.553592	0.804438
MER70B	-0.183074	2.91641	0.555367	0.804575
ORR1C1-int	0.0734984	6.41751	0.555416	0.804575
LTR88c	-0.144677	4.06169	0.558452	0.807397
MER99	-0.113166	4.19927	0.559101	0.807397
CATn	-0.0570886	11.5881	0.561137	0.807936
MURVY-int	-0.112814	4.68448	0.563166	0.807936
MLT1H1	0.100245	5.08824	0.563384	0.807936
RLTR13D4	-0.116804	4.88022	0.56354	0.807936
MIR	0.0418528	11.2652	0.563818	0.807936
LTR81B	-0.136194	4.33286	0.564915	0.808263
Lx4A	0.0523836	9.09837	0.56686	0.8098
MER31-int	0.143136	3.99681	0.56774	0.809814
MER81	0.13491	3.81285	0.570999	0.812869
ORR1A4-int	0.0450588	9.94564	0.572014	0.812869
IAPLTR2a	-0.0577554	6.99864	0.572935	0.812869
Kanga1b	0.196722	2.84293	0.573385	0.812869
Charlie20a	0.225949	2.22898	0.575215	0.812869
ORR1A3	-0.0473208	8.88939	0.575273	0.812869
L1MEg	-0.0532565	10.8221	0.579252	0.812869
MER34B-int	-0.069054	9.82248	0.579492	0.812869
LTR73	0.185449	3.10475	0.579857	0.812869
Arthur1	-0.112459	4.76965	0.580407	0.812869
ID2	-0.0450144	9.30882	0.58104	0.812869
GGGGAn	0.104615	4.98071	0.582915	0.812869
LTR37B	0.190307	3.37911	0.583135	0.812869
L1M3	0.0557504	8.36749	0.583666	0.812869
RLTR33	0.0566254	7.45305	0.58446	0.812869
L1M4	0.0404867	10.5192	0.584522	0.812869
ID4	-0.041159	11.5	0.584927	0.812869
HERVL74-int	0.274996	2.12804	0.585616	0.812869
MER68	-0.0523034	7.67119	0.58839	0.815504
5S	-0.075824	5.49907	0.59112	0.817098
CCGAGn	-0.116359	6.04059	0.592111	0.817098
L1MA6	0.0577783	8.38767	0.592176	0.817098
TTCn	-0.0486032	8.50889	0.593311	0.817451
MTEb	-0.0426302	9.38603	0.595093	0.818694
LTR16A1	0.123039	3.68947	0.597945	0.821402
LTR48	-0.0750249	5.38187	0.599796	0.821452
Arthur1B	-0.103192	5.04604	0.600157	0.821452
RLTR13D5	0.0514356	7.69668	0.600632	0.821452
MIRm	-0.0452211	9.74147	0.603653	0.824372
Kanga1c	0.137583	4.52227	0.605078	0.825107
RMER4B	0.0398829	9.52163	0.607882	0.825866
CR1_Mam	0.0685182	5.71111	0.608173	0.825866
MTB_Mm-int	-0.057052	6.39531	0.608299	0.825866
Charlie18a	-0.0655138	6.68846	0.612715	0.829745
RLTR19C	0.0634384	5.96751	0.612941	0.829745
CAAATn	0.233466	2.18342	0.61783	0.835148
CCCTAAn	0.0919851	4.35148	0.620771	0.837905
TTCCCn	-0.161261	3.27431	0.623062	0.839779
RLTR18B	0.0517415	7.8639	0.631547	0.849719
MLT2E	-0.202266	2.30464	0.632264	0.849719
RMER17A	0.0638061	7.0278	0.637217	0.855127
MER113	0.0955897	4.83999	0.638127	0.855127
Zaphod	-0.0939514	5.02121	0.639925	0.856302
MT2A	-0.0335148	10.5749	0.643984	0.85774
MIRb	-0.0334021	11.512	0.645051	0.85774
L1M6	0.187041	2.12897	0.645479	0.85774
MER91A	-0.123777	3.44176	0.6455	0.85774
Cn	-0.102072	4.97257	0.645611	0.85774
B1F	0.0329124	12.4347	0.648598	0.857864
RLTR20B3	0.0544805	7.13342	0.649392	0.857864
MER21B	0.0390678	8.99219	0.649591	0.857864
RLTR10B2	0.103113	4.5099	0.650681	0.857864
RMER21A	-0.0515223	7.57031	0.650766	0.857864
ORR1A4	0.0351601	10.086	0.651593	0.857864
Charlie25	0.189874	2.35218	0.652161	0.857864
RLTR9D	-0.0458993	7.27736	0.655092	0.860502
CAAn	-0.0517682	7.98781	0.656575	0.860987
MTE2b-int	-0.0555917	6.39927	0.658975	0.860987
MER74A	-0.0785359	4.98976	0.659415	0.860987
CGGAGn	-0.101492	5.74659	0.659588	0.860987
MTB_Mm	0.0392177	8.84577	0.661787	0.860987
MER58D	-0.0849061	4.23421	0.66227	0.860987
L1MB1	0.0676942	6.46911	0.663389	0.860987
L2c	-0.0380927	10.4969	0.663628	0.860987
BGLII	-0.0469523	7.56324	0.664651	0.860987
MLT2F	0.045819	7.18632	0.664719	0.860987
RLTR13D6	-0.042732	7.29911	0.669664	0.864045
ORR1B2-int	0.0534583	5.88224	0.669961	0.864045
Kanga1a	-0.174132	2.1935	0.67008	0.864045
GTGTGn	0.156337	2.94787	0.670797	0.864045
RLTR25B	0.0340577	9.0197	0.672986	0.864696
RLTR20D	0.0695603	6.78722	0.673161	0.864696
Charlie16a	-0.0762175	5.56919	0.678723	0.870638
tRNA-Gln-CAA_	0.138065	2.87625	0.679799	0.870817
MER44B	-0.0522628	6.72394	0.681442	0.871721
tRNA-Gly-GGA	-0.0949661	4.41776	0.686799	0.877366
CACGn	0.0597646	5.92894	0.688605	0.878467
tRNA-Ala-GCA	0.0515898	6.4075	0.691418	0.880847
RLTR20B2	-0.0551346	5.5711	0.692879	0.88094
RMER15	-0.0301561	10.9188	0.693385	0.88094
MER66-int	0.127898	2.31889	0.696626	0.88385
TAAAn	-0.0450623	7.73672	0.70077	0.886489
L2a	-0.0312532	11.3925	0.70154	0.886489
Charlie4z	-0.0545834	5.34278	0.701566	0.886489
LTR69	0.245797	1.15618	0.703097	0.886805
MER117	-0.0561312	6.05155	0.703807	0.886805
MamRep564	-0.152026	1.88082	0.704677	0.886805
B1_Mus2	-0.0279944	13.495	0.706458	0.887159
BGLII_A	0.071157	4.53665	0.706866	0.887159
ATGGTGn	0.0423754	6.80471	0.708415	0.887906
Charlie6	-0.0407207	8.19443	0.710427	0.888777
RLTR5_Mm	-0.0854917	4.16486	0.711712	0.888777
MER87	-0.134756	2.55438	0.711978	0.888777
RodERV21-int	0.042857	7.1136	0.714528	0.890273
Lx3C	-0.0394045	8.63078	0.715116	0.890273
GAAAAn	0.0463568	6.32402	0.716048	0.890273
Tigger12c	-0.0937477	3.82827	0.718823	0.891541
URR1B	0.0270989	10.5215	0.718985	0.891541
LTR88b	-0.10086	3.81501	0.723576	0.895488
CAAGn	-0.0812525	4.03733	0.724093	0.895488
PB1	0.0251527	10.7115	0.725963	0.895688
MER119	-0.0737385	5.46447	0.726182	0.895688
TAAAAn	0.0646404	5.11259	0.730152	0.899393
ETnERV2-int	0.0318444	14.139	0.736684	0.90538
L1M	-0.0834138	3.81799	0.73696	0.90538
TGAGn	-0.0471104	5.48086	0.738908	0.906233
L1ME3B	0.0405872	8.14908	0.739603	0.906233
L1MA10	0.0937479	4.26649	0.742518	0.908172
LTR31	0.123504	3.66016	0.743704	0.908172
MER67C	-0.0870067	3.97635	0.744115	0.908172
CATGCn	0.171227	1.48813	0.745734	0.908283
CAGCn	0.0858207	4.0643	0.746159	0.908283
MLT1E1	0.0591378	4.86224	0.750985	0.912962
Arthur1A	0.123864	1.72321	0.755404	0.917135
MER52-int	0.103773	2.39538	0.757998	0.919038
RLTR46	0.0464088	5.89311	0.7614	0.919038
TTGGn	0.0509635	5.19401	0.761555	0.919038
RLTR31A_Mm	-0.0417103	6.82365	0.761713	0.919038
MamGypLTR1b	-0.135017	3.39879	0.762086	0.919038
MER50	0.091238	3.17377	0.763441	0.919038
LTR48B	0.141135	2.35026	0.763889	0.919038
SUBTEL_sa	-0.119692	2.83018	0.765819	0.919492
CAAAGn	-0.111812	2.85018	0.766243	0.919492
ORR1B1	0.0214373	10.5203	0.768927	0.921523
U6	-0.0307078	7.08787	0.771271	0.922436
Tigger14a	-0.0653729	4.03275	0.771672	0.922436
RLTR23	0.0274856	7.75021	0.77302	0.922861
TGn	-0.0207321	11.9685	0.779262	0.928663
CAAACn	0.0333981	6.18889	0.780621	0.928663
MurERV4-int	0.0264496	9.06133	0.780876	0.928663
CTTTGn	0.109583	2.64757	0.786934	0.934672
B1F2	0.0186515	11.1796	0.793363	0.94073
MTA_Mm	0.0186026	11.3755	0.794107	0.94073
FAM	-0.0497519	4.70704	0.795068	0.94073
IAPLTR1a_Mm	0.0284003	7.28527	0.796861	0.941653
TTTTAn	0.02946	6.90855	0.798984	0.942963
GCCTGn	0.0287549	6.76821	0.800013	0.942981
CCTGn	0.0299461	6.40838	0.804804	0.94488
CGTTGn	0.0928988	2.70833	0.80714	0.94488
URR1A	0.018993	10.3106	0.807405	0.94488
MER34-int	-0.0550093	4.36191	0.807485	0.94488
RLTR9A2	0.0400778	5.18578	0.809671	0.94488
L1VL4	-0.0201504	9.76445	0.810532	0.94488
CATGn	-0.0596951	4.27107	0.81078	0.94488
TCCCGn	-0.108318	2.26133	0.811475	0.94488
LTR16E2	-0.11777	2.18946	0.811512	0.94488
L1M4c	0.0251187	7.82218	0.812523	0.94488
GAAAn	0.023233	8.90569	0.8128	0.94488
B1_Mm	0.0168618	12.4072	0.814437	0.945498
Kanga2_a	-0.0434344	5.33773	0.816085	0.945498
TTTGn	-0.0197792	9.18122	0.816382	0.945498
MER20	-0.0194011	9.30161	0.818232	0.946462
MER3	-0.0238575	7.71136	0.819729	0.947016
MLT1G	-0.0382622	4.68147	0.825351	0.951939
B2_Mm1a	0.0179319	12.6517	0.826447	0.951939
MLT1C	0.0196761	8.45385	0.827753	0.951939
MT-int	-0.0284585	6.75011	0.829726	0.951939
MT2B	-0.0152407	11.1784	0.830246	0.951939
CAGTn	0.0734601	3.1423	0.83425	0.951939
L1M3c	-0.0695671	3.37358	0.835833	0.951939
MER77	0.0260703	5.80332	0.836014	0.951939
IAPLTR3	0.0577778	3.94541	0.836722	0.951939
LTR16E1	0.0529829	3.87329	0.836924	0.951939
GAGAAn	-0.0404231	4.96412	0.837007	0.951939
PB1D10	0.0150838	13.141	0.837531	0.951939
4.5SRNA	0.0223156	6.90286	0.839229	0.951939
GCATGn	-0.0751957	2.90617	0.839887	0.951939
CAGCGn	-0.109945	1.72156	0.840017	0.951939
Charlie24	-0.0238682	8.14929	0.842271	0.951939
RMER17C	0.0175836	8.66342	0.843001	0.951939
tRNA-Ser-TCAm	-0.0216057	9.03717	0.843094	0.951939
MTE2b	0.0158926	9.53765	0.843438	0.951939
TTTAn	0.0197164	8.02789	0.845091	0.952566
RLTR19A	0.0286659	5.6771	0.848087	0.952566
Tigger1	-0.0251451	7.43821	0.848516	0.952566
Lx2B	-0.0140969	10.6105	0.848571	0.952566
MLT1H-int	0.0412237	4.41555	0.849677	0.952566
TTAGGCn	-0.0393597	5.20596	0.85014	0.952566
TTCCn	-0.0181936	7.44829	0.853728	0.955436
Charlie7a	-0.104447	2.36033	0.854846	0.955537
CTCCGn	-0.0607391	5.32407	0.857096	0.955933
CAn	-0.0139039	11.8512	0.857256	0.955933
CATAn	-0.0180765	7.77459	0.863738	0.960074
L1PB4	0.118663	1.96747	0.863896	0.960074
MURVY-LTR	-0.0195362	7.16489	0.864067	0.960074
MLT1E1A	0.0207372	6.19299	0.86597	0.960151
RLTR10	0.016807	8.24801	0.866228	0.960151
LTR33C	-0.0513934	4.53501	0.868066	0.960151
CAAAn	-0.0135565	9.24219	0.868541	0.960151
CTGGGGn	-0.0143172	9.67935	0.869433	0.960151
RLTR13C1	0.0177456	6.66532	0.870454	0.960151
MER112	-0.0284324	6.40814	0.87314	0.960151
TCCAn	0.023399	6.32829	0.87421	0.960151
MER5B	-0.0151403	7.86414	0.875147	0.960151
RLTR24	0.0173302	6.63579	0.875192	0.960151
LTR81C	-0.034664	4.8626	0.875493	0.960151
IAPLTR3-int	-0.018537	6.66701	0.8835	0.967791
RLTR28	0.0136819	7.97932	0.888239	0.969318
U3	0.0367062	3.50149	0.888827	0.969318
MER102c	0.0253933	5.17187	0.888929	0.969318
HERVL40-int	-0.0295593	4.92079	0.889512	0.969318
Tigger9b	0.0215064	5.67368	0.890105	0.969318
MurSatRep1	-0.0146431	14.2646	0.891393	0.969586
GTTTGn	0.0231414	5.85631	0.895532	0.972941
ORR1E	-0.0100745	10.7899	0.89657	0.972941
CAGAGn	0.0479997	3.26228	0.898277	0.973657
LTR16A	0.0240912	5.48892	0.901189	0.973985
LTR33A_	0.0432798	3.87243	0.901753	0.973985
Tigger16a	0.0220572	4.96249	0.903767	0.973985
ORR1D2-int	-0.0127046	7.9937	0.904415	0.973985
PB1D9	0.0087276	12.6277	0.904829	0.973985
MamRep1161	-0.0177402	7.2821	0.904863	0.973985
L1MB2	-0.0101347	8.84415	0.90945	0.977723
MER106A	-0.0536803	2.81861	0.911305	0.977723
LTR33B	0.025973	4.52949	0.911491	0.977723
Tigger12A	-0.0998579	1.38333	0.914798	0.979478
FLAM_A	0.0363858	3.75007	0.915233	0.979478
TTAAn	-0.0293808	4.36632	0.916804	0.980032
RMER5	0.00974188	8.83686	0.918199	0.980396
MER57E1	-0.113061	1.69015	0.919414	0.980567
MLT1N2	0.0303088	4.01968	0.921336	0.98058
Charlie2b	0.0133004	6.61332	0.922056	0.98058
HERV16-int	0.0420345	3.02428	0.923153	0.98058
MADE2	-0.0363209	3.18914	0.923644	0.98058
Charlie13b	-0.078655	1.8818	0.926528	0.982521
RLTR43A	-0.0501166	1.89468	0.930316	0.983711
ATATGn	-0.0709986	1.73693	0.930645	0.983711
ID_B1	0.00647671	13.9334	0.930823	0.983711
LTR87	0.0157175	4.41944	0.934217	0.985541
LTR41B	-0.0214247	4.64635	0.934674	0.985541
ETnERV-int	0.00677568	11.6874	0.935777	0.985587
L1MD2	-0.00873427	8.27348	0.937128	0.985892
MER21-int	-0.039354	2.37182	0.940036	0.987834
RLTR12B	0.00630972	9.39921	0.941539	0.988297
TATAAn	-0.0303455	3.28813	0.943552	0.989294
L2b	0.0048892	9.75101	0.948925	0.993807
MER45R	-0.0181132	3.8844	0.956862	1
LTRIS5	0.0208879	3.1056	0.957401	1
RLTR14	-0.00631705	7.31532	0.959839	1
ORR1A2	0.00385282	10.4753	0.960403	1
TCTAn	0.00643081	7.43967	0.961275	1
MARNA	0.00597212	7.9188	0.966161	1
MER31A	-0.0069678	6.36515	0.967445	1
IAPLTR1_Mm	-0.00359673	9.10037	0.969746	1
RLTR13B4	0.0109761	4.46379	0.97752	1
RLTR26	-0.00358409	6.96337	0.980504	1
PB1D7	-0.00179693	11.9387	0.980858	1
GAAn	0.00215842	8.34066	0.983141	1
MLT1A0	-0.00200367	8.68472	0.985272	1
MLT1G3	0.0031818	5.62382	0.986197	1
MamGyp-int	-0.00246206	8.06723	0.987391	1
RMER3D-int	-0.00167282	7.37085	0.988118	1
ORR1A0	-0.00109545	9.68016	0.989489	1
RMER1A	0.000672978	10.3755	0.993739	1
B1_Mus1	-0.000547053	13.7703	0.994299	1
RLTR10-int	-0.000801324	9.19437	0.994933	1
MLT-int	0.000773518	7.06016	0.996535	1
CAGAGAn	0.000266313	8.42194	0.999147	1
LTR65	0.0105776	3.76422	1	1
MER88	-0.00827167	3.91654	1	1
LTR16D1	0.0178318	2.26423	1	1
RMER17A-int	0.00578291	4.41334	1	1
Arthur1C	0.0552113	1.81759	1	1
CTATAn	-0.0467373	1.70805	1	1
CAGTAn	-0.0296533	1.68832	1	1
MLT1G3-int	-0.0287295	1.75652	1	1
CAGGAn	-0.0262678	1.98329	1	1
ATTTGn	0.0202453	2.41832	1	1
RLTR44B	-0.0121158	3.24493	1	1
MER121	-0.0117242	2.2624	1	1
Charlie15a	-0.0100069	3.7834	1	1
MER54A	0.00907326	3.9431	1	1
MER57F	-0.00804199	3.29035	1	1
MER97c	-0.00715382	2.16854	1	1
CTAAn	0.00640123	1.63765	1	1
MER47A	-0.00465005	3.83419	1	1
ORSL	-0.00352154	3.93577	1	1
MamGypLTR1d	-0.0023801	3.09338	1	1

## Sheet: 3-2 mosaic
Table S2. edgeR was used to identify differentially expressed repeats between 3.2-mosaic ESCs and conventional ESCs.
GeneID	logFC	logCPM	PValue	FDR
RLTR45-int	-1.22092	11.221	7.71687e-15	7.35418e-12
MURVY-int	-1.22197	5.40802	6.35799e-13	3.02958e-10
ETnERV3-int	-0.733467	9.51569	1.57156e-10	4.99233e-08
L1Md_Gf	-0.949511	10.9172	5.06369e-09	1.20642e-06
RLTR13B1	-0.696309	7.76375	1.33024e-08	2.53543e-06
MMTV-int	-0.84901	6.34772	1.6639e-07	2.64282e-05
L1Md_T	-0.887004	15.778	3.27978e-07	4.46519e-05
RLTR13D3	-0.636139	6.57348	1.16462e-06	0.000138735
L1_Mm	-0.590903	11.2647	1.76609e-06	0.000187009
GSAT_MM	-0.6178	8.6913	1.56855e-05	0.00149482
RLTR45	-0.720344	8.50902	1.83185e-05	0.00158705
IAPEy-int	-0.687554	5.94455	2.38842e-05	0.00189681
LTR55	-1.69166	2.05828	2.70641e-05	0.00197175
IAPLTR4_I	-1.15524	3.90955	2.89659e-05	0.00197175
IAPEY3-int	-0.507467	9.00578	3.39234e-05	0.00215527
RLTR13B2	-0.643937	7.10471	3.80048e-05	0.00226366
RLTR13D6	-0.45526	7.56353	0.000123495	0.006923
IAPEY2_LTR	-0.597307	6.00981	0.000222403	0.0111666
U14	0.907764	4.2656	0.000222628	0.0111666
L1VL4	-0.449291	10.0365	0.000238254	0.0113528
Lx3_Mus	-0.507416	9.32694	0.000329903	0.0148521
L1Md_F2	-0.502555	13.6121	0.000342861	0.0148521
SYNREP_MM	-1.2551	2.31004	0.000420018	0.0168244
Charlie25	-0.985812	3.04503	0.000423699	0.0168244
MER76	0.576997	4.8477	0.000446184	0.0170085
LTR40b	0.510755	6.36652	0.00049042	0.0173888
L1MEe	0.543774	8.54629	0.000522675	0.0173888
L1Md_F	-0.425978	10.9119	0.000526724	0.0173888
MER45A	-0.752394	4.02884	0.000529146	0.0173888
Lx2A1	-0.562466	6.06529	0.000644164	0.0204629
Lx2A	-0.614039	5.56556	0.000685224	0.0210651
RLTR20B2	-0.494786	5.85273	0.000748275	0.0216363
MER34	-0.655038	4.79159	0.000753187	0.0216363
Tigger16b	0.645383	5.18714	0.000792321	0.0216363
MER112	0.634958	6.14561	0.000794617	0.0216363
MMVL30-int	-0.41079	8.62525	0.000835268	0.0221114
L1_Mus3	-0.490742	10.99	0.00117672	0.0303084
L1Md_A	-0.59709	15.6735	0.00134553	0.0337444
L1_Mus4	-0.56048	9.61465	0.00154958	0.0378654
ERVL-B4-int	-0.398073	6.85546	0.00189518	0.0451527
Lx4A	-0.415082	9.38679	0.00207096	0.0470716
TCCCGn	1.32754	1.68917	0.00207451	0.0470716
RLTR13D1	-0.380599	6.9382	0.0023006	0.0509877
L1M3f	-1.19046	2.13783	0.00243063	0.0526451
MTE2a-int	0.466707	7.38523	0.00290756	0.0615756
MuRRS-int	-0.433332	6.50415	0.00312927	0.0648304
MLT2B1	-0.424117	6.07054	0.00338213	0.0681963
tRNA-Gln-CAA_	0.872382	2.57845	0.00343486	0.0681963
MamGyp-int	0.674819	7.8062	0.00370668	0.0720912
Lx2	-0.333384	10.6244	0.00408396	0.0758749
RLTR5_Mm	-0.557863	4.46966	0.00409572	0.0758749
Lx3B	-0.426069	9.5503	0.00421161	0.0758749
MusHAL1	-0.334659	9.26312	0.00421969	0.0758749
RLTR10-int	-0.327981	9.40773	0.00452819	0.0799141
L1VL1	-0.375331	8.37042	0.00512859	0.0888644
RMER12B	0.381074	7.42997	0.00555165	0.0931139
RLTR13D2	-0.55213	5.8294	0.00556925	0.0931139
TTCGGGn	1.07771	4.53289	0.00567709	0.0932804
RLTR43A	-1.14277	2.56568	0.00605708	0.0978372
Charlie13b	-1.0803	2.50381	0.00634498	0.100779
Charlie24	0.450513	7.96882	0.00685039	0.104074
L1MEg	0.420446	10.6404	0.00691242	0.104074
RLTR31_Mur	-0.415959	5.92291	0.00695901	0.104074
Charlie6	0.542979	7.96693	0.00698921	0.104074
ZP3AR	0.302835	8.49229	0.00761079	0.11025
Lx6	-0.316699	11.1789	0.00763533	0.11025
RMER17A-int	-0.559236	4.76391	0.0077883	0.11078
IAP-d-int	-0.39009	9.14743	0.0079991	0.112105
RLTR40	-0.461014	7.7629	0.00818517	0.11305
MER31A	0.417411	6.20514	0.008706	0.118526
IAPLTR4	-0.508516	6.07859	0.00954825	0.12471
Ricksha	0.576552	4.81447	0.00966484	0.12471
ATGn	0.550516	10.3179	0.0100186	0.12471
Lx4B	-0.325446	10.036	0.0100398	0.12471
L2a	0.309896	11.2703	0.0100852	0.12471
CTTGn	0.527719	4.29974	0.0101338	0.12471
GGGGAn	0.467013	4.84689	0.0101793	0.12471
RLTR10D	-0.401617	6.91037	0.0102071	0.12471
Charlie11	1.03383	2.07639	0.0106245	0.127868
LTR75	-1.00169	1.76194	0.0107339	0.127868
RMER1A	0.358282	10.2479	0.0114513	0.13458
L1M2a	-0.88414	3.71039	0.0115798	0.13458
CATn	0.610711	11.3262	0.0117519	0.134935
LTR50	0.533905	7.97893	0.0121746	0.138124
CR1_Mam	0.425205	5.58408	0.0124792	0.139914
LTR45	0.450364	5.03871	0.0130627	0.143933
ORR1B2-int	-0.450412	6.19364	0.0132522	0.143933
LFSINE_Vert	0.544338	7.57032	0.0132907	0.143933
RLTR44E	-0.682125	4.36708	0.0134566	0.144091
L1MA10	-0.660826	4.72242	0.0136527	0.144567
RLTR31B_Mm	-0.373003	5.48146	0.0139866	0.146475
BGLII_A	-0.473006	4.8688	0.0150016	0.155397
L1_Mur3	-0.342419	10.9752	0.015617	0.160032
MER106A	-0.744987	3.24874	0.0158541	0.160734
RMER3D-int	-0.410637	7.6297	0.0160705	0.160881
Charlie10a	-1.29216	1.43485	0.01635	0.160881
TCCn	0.463733	9.75739	0.016375	0.160881
CAACCn	0.648436	5.47049	0.0165959	0.161387
RLTR13C2	-0.285036	7.57003	0.0171003	0.162976
Tigger1	-0.402665	7.68124	0.0171014	0.162976
GGGTGn	0.612027	5.94026	0.0172991	0.163228
MamRep1161	0.469808	7.09554	0.0176003	0.164442
LTR81C	0.692253	4.56459	0.0179207	0.164623
MER45B	-0.556578	4.28822	0.0180101	0.164623
RMER13B	-0.312039	7.77652	0.0181667	0.164623
CGAGGn	0.761172	5.76979	0.0183944	0.164623
ATAAGn	0.411257	8.47809	0.0185784	0.164623
RodERV21-int	-0.374578	7.37466	0.0186562	0.164623
LTRIS3	-0.503275	4.98163	0.0195839	0.169743
Tn	0.397377	10.8758	0.019637	0.169743
L1M3b	-0.530512	3.45101	0.0199427	0.169743
RMER17A	-0.377957	7.30097	0.0199488	0.169743
RLTR31_Mm	-0.379922	6.77237	0.0206347	0.174025
RMER17C-int	-0.329791	7.53815	0.0209151	0.174228
LTR16D2	0.450573	4.00091	0.0211205	0.174228
Charlie18a	0.459728	6.4804	0.0212071	0.174228
Lx3A	-0.351307	8.99309	0.021629	0.17494
MamGypLTR1d	0.765837	2.77124	0.0218438	0.17494
ATGGTGn	0.459618	6.65178	0.0218445	0.17494
U4	0.690588	2.55193	0.0221175	0.17565
CCCCCAn	0.665307	5.45555	0.0227122	0.177967
ORR1A2-int	-0.247393	9.74185	0.0227828	0.177967
T-rich	0.374299	10.7297	0.0230806	0.178828
CCCTGn	0.444589	4.60084	0.0233093	0.179143
GA-rich	0.480743	13.2129	0.0242431	0.183025
HAL1	0.405541	10.8954	0.0243756	0.183025
B2_Mm1a	0.288014	12.564	0.0243906	0.183025
CAAn	0.33145	7.84477	0.0250117	0.18622
RMER1C	-0.294414	8.08273	0.0255706	0.187583
CT-rich	0.500046	13.5258	0.0260016	0.187583
Lx3C	-0.318304	8.81883	0.02612	0.187583
L1MA9	-0.385632	7.28343	0.0261938	0.187583
MERVK26-int	-0.461254	6.21635	0.0262808	0.187583
CGTTGn	0.822759	2.40641	0.0263759	0.187583
TTCn	0.347164	8.36072	0.0268567	0.189588
RLTR9B	-0.373582	4.76037	0.0277178	0.194228
L1Md_F3	-0.502217	12.2223	0.0284967	0.196858
Kanga11a	0.392098	5.9645	0.0285555	0.196858
MLT2B4	-0.401291	5.5719	0.0289102	0.196858
L2c	0.290821	10.3799	0.0289194	0.196858
Tigger6b	-0.708967	3.58635	0.0301919	0.204063
Arthur1	-0.456615	4.9986	0.0310231	0.208204
TTCTCn	-0.387831	4.94854	0.0322271	0.213998
Ricksha_c	0.521891	6.93705	0.032368	0.213998
CTTAn	-1.03944	1.78804	0.0325748	0.213998
Charlie21a	-0.860962	2.29235	0.0327846	0.213998
MER50B	0.552805	4.39685	0.0330516	0.214274
Charlie22a	0.49538	3.6153	0.0347349	0.223664
RLTR6-int	-0.27108	9.50502	0.0353469	0.226078
CACAGn	0.421985	4.91159	0.0363431	0.2309
An	0.368797	10.8364	0.0370321	0.233719
TTAAn	-0.393033	4.60353	0.0381952	0.239474
MARNA	0.364681	7.79028	0.0387738	0.240789
MLT1M	0.455602	6.88486	0.0389103	0.240789
RLTR6_Mm	-0.356897	8.97062	0.0398737	0.241455
CACGn	0.441999	5.78916	0.0399475	0.241455
MER57D	0.522695	6.00462	0.0399703	0.241455
MERVL-int	-0.40375	14.9379	0.0400314	0.241455
RLTR19-int	0.455925	12.197	0.0405134	0.242826
RLTR22_Mur	-0.265744	8.1047	0.0408101	0.243075
MER21-int	-0.624019	2.72507	0.041254	0.244193
A-rich	0.352186	11.0485	0.0415704	0.24428
GCTGn	0.582069	2.67779	0.0420499	0.24428
L1ME4a	0.257523	8.6443	0.0426638	0.24428
MER52-int	-0.892237	3.00631	0.0426929	0.24428
RLTR13D5	0.387626	7.58046	0.0432189	0.24428
Charlie4a	0.277067	6.20447	0.0434613	0.24428
MLT1I	-0.451767	5.10755	0.0435044	0.24428
MER70B	-0.644039	3.21913	0.0438472	0.24428
GAGAAn	-0.343218	5.16624	0.0439621	0.24428
Charlie12	0.328168	5.68509	0.0439632	0.24428
L1MA5A	-0.335252	6.54544	0.0443397	0.24428
L1_Mus2	-0.223891	11.2764	0.0443446	0.24428
CCCCAGn	0.441678	9.99184	0.0447008	0.244827
RMER6-int	-0.368396	5.47013	0.047648	0.259477
ORR1A1-int	-0.261686	9.10511	0.049078	0.265746
MER67C	-0.397955	4.18548	0.0502871	0.270755
ID4	0.24652	11.4015	0.0509671	0.272132
MLT1E2	-0.23506	7.66876	0.0512253	0.272132
Lx7	-0.351084	10.9675	0.052341	0.272132
L1ME2	-0.268199	7.3888	0.0528087	0.272132
TTTTAn	0.311601	6.81475	0.05306	0.272132
FLAM_A	0.400788	3.60747	0.0532161	0.272132
RLTR44B	-0.419754	3.50209	0.0532453	0.272132
MER34B-int	0.453403	9.61849	0.0534422	0.272132
CGGAn	0.440372	6.15618	0.0534463	0.272132
MuLV-int	-0.290499	5.85678	0.0535248	0.272132
CAAACn	0.265584	6.1162	0.0536839	0.272132
RMER2	-0.330627	6.69272	0.0541416	0.273
AT_rich	0.311267	13.0641	0.0549657	0.275697
RLTR13B4	-0.33697	4.68796	0.0560461	0.279644
IAPEY3_LTR	-0.365573	5.41443	0.0583135	0.289441
RLTR9D	-0.281386	7.44237	0.0589364	0.289756
Helitron3Na_Mam	0.373429	4.13169	0.0589849	0.289756
MYSERV16_I-int	-0.279557	8.30333	0.0601142	0.292297
U1	0.395573	6.41171	0.0601156	0.292297
tRNA-Ser-TCAm	0.287628	8.92982	0.0605035	0.292689
CAGn	0.420795	11.3738	0.0623309	0.297696
MER91A	-0.386824	3.62397	0.0625113	0.297696
MIRm	0.279104	9.62592	0.0625243	0.297696
L1MA7	-0.256742	7.92458	0.062788	0.297696
7SK	-0.454909	6.22356	0.063349	0.297955
TTTTTGn	0.318319	8.31364	0.063468	0.297955
LTRIS_Mus	0.298467	8.89981	0.0638889	0.298461
TTCTCCn	0.416163	7.24364	0.0651816	0.303015
L1_Mur1	0.457512	12.454	0.0660029	0.304437
LTR16C	-0.344316	5.72934	0.066204	0.304437
tRNA-Ala-GCA	0.339997	6.3095	0.0664458	0.304437
BC1_Mm	0.203659	9.29211	0.0676251	0.307123
L1MEg1	-0.638692	2.58835	0.0679048	0.307123
RMER17B	-0.376907	8.37437	0.0679989	0.307123
MER54A	-0.402457	4.20178	0.0691119	0.310678
AGGTGn	-0.830801	1.35558	0.0710182	0.316536
GAAn	0.287612	8.24485	0.0711033	0.316536
MER5C	-0.465681	3.13223	0.0714116	0.316536
IAPLTR3-int	-0.244625	6.82564	0.0717895	0.316738
RLTRETN_Mm	0.351346	12.8296	0.0721764	0.316978
MER58B	0.207467	8.34025	0.073792	0.322586
RLTR44-int	-0.236197	7.51545	0.0745366	0.324353
MER91B	0.383059	4.36857	0.0755708	0.327359
MLT2F	0.39641	7.06213	0.0779624	0.334545
MER103	0.30242	5.80592	0.0785523	0.334545
Cn	0.595999	4.67829	0.0785815	0.334545
RMER17D2	-0.317766	6.30205	0.0786339	0.334545
HERV16-int	-0.436238	3.31481	0.0791369	0.335189
B1F1	0.224362	11.8211	0.0799189	0.337003
MMERVK10C-int	-0.194095	10.3766	0.0803706	0.337415
RMER6A	-0.226316	10.3882	0.0823423	0.339337
CAGAGAn	0.308867	8.31543	0.0824026	0.339337
LTR41B	0.443556	4.46034	0.082773	0.339337
CAATAn	0.527353	3.45428	0.0829318	0.339337
CAAAAn	0.23235	9.09786	0.0830826	0.339337
RLTR13A3	-0.316674	6.03289	0.0831758	0.339337
GGAGAAn	0.355415	7.52724	0.083321	0.339337
MER106B	0.389053	3.98818	0.0844738	0.342568
RLTR10B2	-0.372637	4.79827	0.0855267	0.342851
Charlie13a	-0.769317	2.95836	0.0855445	0.342851
MamSINE1	0.345111	8.05943	0.0859335	0.342851
MER102b	0.261049	5.96039	0.0859825	0.342851
MER57E2	0.4907	3.95168	0.0867658	0.343403
MER44A	-0.488534	4.78777	0.0871798	0.343403
TGAGn	0.300026	5.35058	0.0875183	0.343403
BGLII	-0.23269	7.70068	0.0875624	0.343403
MYSERV6-int	-0.216116	9.48624	0.0889148	0.344863
CATGn	-0.320535	4.45123	0.0890516	0.344863
CCCGAAn	0.849828	1.85527	0.0893019	0.344863
PB1D9	0.200892	12.5753	0.089382	0.344863
L1M2b	0.358571	6.44785	0.0899433	0.345629
U6	0.210949	7.00963	0.0917013	0.349366
L3b	0.239748	7.46837	0.0917445	0.349366
MER58C	0.339984	6.97991	0.0920157	0.349366
MIRc	0.228272	10.839	0.0930988	0.351068
L1MA4A	-0.391009	6.88369	0.0933614	0.351068
LTR37A	-0.358075	3.65153	0.0937409	0.351068
TGGn	0.457776	10.0304	0.0939373	0.351068
RLTR19	0.263139	8.25142	0.0954986	0.355508
Charlie5	0.221964	6.62106	0.0962178	0.356792
TTAGGCn	0.456106	5.00801	0.0974215	0.358488
RLTR19A	0.370054	5.55322	0.0976986	0.358488
CGAGn	0.557868	7.22386	0.0978282	0.358488
MamRep605	0.245546	6.21455	0.0985923	0.358488
TTGGn	-0.262884	5.3975	0.0988013	0.358488
CTCCGn	0.814316	4.96086	0.0990344	0.358488
ORR1A3-int	-0.254557	9.70811	0.099461	0.358488
Arthur1B	0.338642	4.86592	0.0996844	0.358488
CGAn	0.416427	7.24656	0.101464	0.363514
Lx9	-0.248183	11.2785	0.1024	0.365495
MT2_Mm	-0.287401	12.2634	0.103372	0.367586
MLT-int	0.284265	6.96426	0.106314	0.374895
MLT2E	0.646923	1.92722	0.106413	0.374895
CTACTn	-0.70185	1.52008	0.107603	0.374895
PB1D7	0.189738	11.8863	0.107612	0.374895
RMER21A	0.255078	7.46152	0.10775	0.374895
RLTR20B3	-0.245366	7.32794	0.107805	0.374895
RMER19C	-0.190993	8.51922	0.10818	0.374895
MTA_Mm-int	0.248205	12.0791	0.10939	0.377712
TCTCTGn	0.296293	8.54327	0.111387	0.383221
TAn	0.18896	9.80924	0.113534	0.389201
CCAn	0.363603	10.0405	0.114029	0.389498
MER74B	-0.493896	3.7425	0.115298	0.391339
RLTR18	0.240625	9.49282	0.115494	0.391339
ACTGn	-0.552332	2.48863	0.115814	0.391339
L1MC2	0.221254	7.41772	0.116211	0.391339
polypyrimidine	0.315508	7.00347	0.117704	0.394419
MTD-int	-0.246808	8.64106	0.118769	0.394419
ORR1C2-int	-0.227495	7.1986	0.118779	0.394419
L1VL2	-0.183718	9.7568	0.118781	0.394419
CTCGn	0.456185	6.9809	0.119241	0.394571
LTR40c	-0.344464	4.07758	0.119858	0.395242
RLTR41	-0.189542	7.98421	0.121085	0.397912
LTR33	-0.321137	4.85595	0.122527	0.399398
RLTR10A	-0.309829	6.14571	0.122547	0.399398
MURVY-LTR	-0.220222	7.3091	0.123048	0.399398
CACCCn	0.638452	6.81534	0.123534	0.399398
LTR48	0.24615	5.26101	0.123633	0.399398
CAGTn	0.469794	2.98051	0.124297	0.400185
L1MB1	-0.284274	6.6911	0.126256	0.402874
CAGGCn	0.480431	3.05326	0.126346	0.402874
ID4_	0.177534	11.3335	0.1264	0.402874
RNERVK23-int	0.245007	7.18962	0.127563	0.405225
CGAAAn	0.764283	1.60513	0.129073	0.40866
L1M3de	0.259709	4.95529	0.130649	0.412021
LTR81A	-0.736552	1.5266	0.131346	0.412021
tRNA-Ala-GCY_	0.175034	7.76574	0.131784	0.412021
TTTTGn	0.211338	9.27447	0.131871	0.412021
ORR1A4-int	0.176131	9.9227	0.132296	0.412021
B1_Mur3	0.170222	12.0726	0.132906	0.412169
RLTR26	-0.20491	7.10805	0.133249	0.412169
tRNA-Gly-GGA	0.399277	4.21223	0.134142	0.412169
Kanga1b	-0.45972	3.21715	0.134382	0.412169
CTGn	0.326709	11.3534	0.134594	0.412169
LTR84a	0.404584	3.07177	0.134939	0.412169
L3	0.251088	10.4938	0.135467	0.412462
RLTR1	0.232356	6.53322	0.136439	0.412994
MamRep137	-0.284672	4.07003	0.136509	0.412994
MER117	0.273031	5.93057	0.136964	0.413058
MT-int	0.253798	6.65264	0.137401	0.413071
C-rich	0.434183	10.8794	0.138125	0.413942
MLT2B3	-0.292614	5.35434	0.138779	0.414598
Zaphod	0.337522	4.84794	0.140797	0.419311
CCCGn	0.423272	9.44302	0.141467	0.419995
GGAAn	-0.204704	7.46319	0.142276	0.420963
LTR88a	0.749691	1.56757	0.14319	0.420963
RLTR1D	-0.26913	6.60796	0.14324	0.420963
TCCGn	0.535862	5.64558	0.14356	0.420963
MER67B	-0.390265	3.40578	0.144148	0.421388
TTGn	0.197767	7.57679	0.145086	0.422836
ID2	0.183653	9.23723	0.145873	0.423832
Tigger12A	-0.773378	1.76063	0.146616	0.424697
MER57C2	-0.527803	3.04393	0.14766	0.42544
B1_Mm	0.163381	12.3764	0.147765	0.42544
L1M3	-0.22517	8.55189	0.14866	0.426725
Zaphod2	0.383182	6.06265	0.151061	0.430319
G-rich	0.394675	11.2728	0.151234	0.430319
MamRep1879	0.54721	2.09736	0.151346	0.430319
L1ME3B	0.185446	8.11915	0.151718	0.430319
RLTR4_MM-int	-0.253484	10.5097	0.153576	0.434296
Charlie8	0.238557	7.80677	0.155961	0.439738
TCTCCCn	-0.289934	4.53525	0.157017	0.440009
L1MCb	-0.516819	4.16779	0.15744	0.440009
RLTR9F	-0.24458	4.98497	0.157443	0.440009
RNLTR23	0.509271	2.79529	0.158119	0.440408
YREP_Mm	0.18967	8.24356	0.15851	0.440408
MIRb	0.158212	11.4584	0.15923	0.441121
CTGGGGn	0.281385	9.57838	0.160293	0.442683
Lx5	0.181587	12.2324	0.160722	0.442683
GGAn	0.302232	9.80472	0.164598	0.452053
MLT1H-int	0.332249	4.31126	0.165611	0.453528
tRNA-Lys-AAG	-0.618929	1.88213	0.166306	0.453851
MER47B	-0.319397	4.49982	0.166954	0.453851
MER115	-0.309102	3.86727	0.167439	0.453851
Looper	0.222009	5.9612	0.167634	0.453851
GCCTGn	0.308989	6.67473	0.169018	0.4563
MER88	0.345823	3.778	0.170561	0.459165
LTR31	-0.392234	3.96738	0.171748	0.459819
Lx	-0.149155	11.3404	0.172281	0.459819
Helitron1Nb_Mam	-0.747552	1.50826	0.172546	0.459819
MLT1C-int	-0.654968	2.82777	0.172975	0.459819
B1F	0.154799	12.4159	0.173216	0.459819
ATTTGn	0.505588	2.21143	0.175261	0.463955
CAAAAAn	0.207167	8.13229	0.177137	0.466004
HERVL40-int	0.351631	4.77148	0.177198	0.466004
MLT2C2	-0.25167	4.52184	0.177846	0.466004
L1_Rod	-0.25082	9.1161	0.177991	0.466004
PB1D10	0.158842	13.1115	0.17856	0.466213
RMER13A	-0.200688	7.80109	0.182577	0.472898
IAPLTR2_Mm	-0.16516	8.09114	0.183247	0.472898
RLTR20A1	-0.30745	4.6495	0.183379	0.472898
CAGGn	0.215253	7.21119	0.183983	0.472898
L1M6	-0.571143	2.5622	0.184509	0.472898
RLTR44A	-0.279218	4.77878	0.184548	0.472898
L1MCa	-0.197469	7.92685	0.184594	0.472898
RLTR20D	-0.189987	6.95993	0.185335	0.473522
RLTR44D	-0.460415	2.47707	0.187324	0.477325
MTB	0.163764	10.2241	0.189454	0.480476
Kanga2_a	0.235362	5.238	0.189569	0.480476
TCGn	0.35052	7.33047	0.191352	0.48371
MER90	-0.470521	2.83648	0.192216	0.484449
ORR1D2-int	0.175567	7.94184	0.193171	0.484449
TCCCCn	0.336965	4.66698	0.193263	0.484449
RLTR10	-0.149436	8.37333	0.193678	0.484449
CCCGGn	0.331386	6.71068	0.194508	0.484596
LTRIS4	-0.224905	5.1905	0.195028	0.484596
LTR48B	-0.624718	2.79931	0.196189	0.484596
CGGGGGn	0.390316	5.54399	0.196331	0.484596
IAPLTR2b	-0.213117	6.77975	0.198736	0.484596
CCGn	0.405926	12.1579	0.198825	0.484596
MER34A1	0.273187	7.48727	0.198933	0.484596
CCTGn	0.238507	6.34799	0.199072	0.484596
B1_Mus2	0.151724	13.4472	0.199291	0.484596
MADE2	0.407304	2.99957	0.199598	0.484596
TCTAn	-0.175666	7.57309	0.199857	0.484596
MLT1A1	0.148917	8.81176	0.200227	0.484596
B2_Mm1t	0.147116	12.3353	0.200994	0.484596
RLTR11B	-0.188293	7.64563	0.201044	0.484596
MMETn-int	0.240931	16.6695	0.201524	0.484596
MLT1F2-int	-0.262295	3.83334	0.202508	0.484596
L1MA6	-0.197918	8.55857	0.202696	0.484596
MER110	-0.541972	2.25427	0.20289	0.484596
TATTGn	-0.591751	1.50859	0.204495	0.487209
B1_Mur1	0.143901	12.5281	0.206733	0.491314
MLT2B2	-0.259061	5.6666	0.21053	0.498171
MYSERV-int	-0.190766	7.59774	0.211013	0.498171
MER50	0.587498	2.96455	0.211546	0.498171
Gn	0.349958	5.05926	0.211759	0.498171
B1F2	0.134888	11.1631	0.212232	0.498171
U5	0.337756	2.93755	0.214468	0.498574
L2b	0.132141	9.72896	0.214995	0.498574
LTR16B	-0.367016	2.86098	0.215133	0.498574
RLTR12B	0.147564	9.37061	0.215253	0.498574
CCGGn	0.743387	1.52722	0.215268	0.498574
Lx8	-0.171728	12.0906	0.215543	0.498574
CCCTAAn	-0.244688	4.56336	0.216744	0.500139
LTR80A	-0.812829	1.63842	0.217941	0.50052
CGGn	0.389137	12.6444	0.21796	0.50052
RLTR20B1	-0.171641	7.69748	0.219352	0.502506
RLTR13C1	0.19395	6.61919	0.220498	0.503259
CATATAn	-0.161977	6.84871	0.220757	0.503259
MuRRS4-int	-0.14482	8.39247	0.221265	0.503259
MLT1G3-int	-0.469522	2.00977	0.222788	0.505516
CCCAn	0.369566	3.28752	0.224762	0.508435
MurERV4-int	-0.138693	9.18549	0.225141	0.508435
L4	0.195184	9.18231	0.228476	0.514746
L1M1	-0.243381	4.97838	0.229745	0.516384
L5	-0.542379	1.43448	0.231531	0.519174
MER45C	-0.58012	1.61981	0.232272	0.519612
Tigger6a	0.227451	6.20324	0.23556	0.525735
Charlie10	0.179141	5.63841	0.238844	0.528851
B1_Mur4	0.134083	12.4882	0.23889	0.528851
L1M2	-0.172679	10.0368	0.238956	0.528851
Charlie16a	0.265996	5.43949	0.239176	0.528851
MER57F	-0.25554	3.45424	0.240499	0.530545
GAAAn	0.143813	8.88715	0.242264	0.533205
MER68	0.142041	7.61477	0.243377	0.534419
MLT1F	-0.216862	5.99876	0.24474	0.535565
polypurine	0.260075	7.74263	0.245022	0.535565
MamGypLTR3	-0.744913	1.52205	0.246022	0.53635
MLT1K	0.150184	7.93548	0.246616	0.53635
MER3	-0.145522	7.8142	0.247507	0.53635
MLT1B-int	-0.226284	3.85962	0.247676	0.53635
RMER5	-0.132825	8.94956	0.248292	0.53635
PB1	0.122789	10.7041	0.248758	0.53635
RMER4B	0.120925	9.52224	0.250461	0.538801
CAAGn	-0.278607	4.17718	0.251279	0.539345
L1M2c	-0.281406	3.90105	0.25211	0.539911
LTR33A	0.216289	4.68474	0.252985	0.540572
MER63A	-0.24769	4.12418	0.254162	0.541871
Tigger16a	0.210452	4.90727	0.25579	0.542274
MLT1A	-0.18733	7.25184	0.25653	0.542274
RLTR28B	-0.177075	5.82016	0.256544	0.542274
TGAAn	-0.263739	5.08664	0.256627	0.542274
LTR16B1	-0.4705	3.64678	0.259064	0.545473
HAL1-2a_MD	0.245337	10.0505	0.259285	0.545473
ID_B1	0.134779	13.911	0.260045	0.545865
GTCTGn	0.420236	3.64417	0.26088	0.546415
MTE2b	-0.129971	9.65204	0.261879	0.547303
RMER4A	0.129487	8.67166	0.262744	0.547723
TCCAn	-0.17766	6.471	0.263229	0.547723
Charlie15a	0.269308	3.6776	0.264374	0.548907
MLT1J	0.139555	7.30209	0.265586	0.550224
AACTGn	0.358804	5.98917	0.267806	0.553469
MER102c	-0.188241	5.3228	0.268314	0.553469
MTEb	-0.117513	9.46466	0.270464	0.556699
GC_rich	0.339113	13.3398	0.271409	0.557441
MER21B	0.11937	8.99297	0.272619	0.558723
L1M4c	-0.161026	7.95708	0.273779	0.559895
TGGGGGn	0.247317	6.24513	0.276991	0.565251
Tigger9b	0.165454	5.64138	0.277671	0.565428
L1MB2	0.121101	8.81948	0.280855	0.570693
CAGAGn	-0.363242	3.51735	0.283739	0.575326
LTR41	-0.323428	4.2832	0.287205	0.581106
MLT1J1	-0.252688	4.63802	0.287809	0.581106
RLTR8	-0.177172	5.03828	0.28947	0.582344
MLT1E1	-0.184126	5.02632	0.290521	0.582344
L1MC	-0.165769	8.5044	0.291511	0.582344
GGGAn	0.15572	7.42931	0.292105	0.582344
MLT1E	-0.16711	5.32766	0.29299	0.582344
RLTR10E	-0.164605	7.55139	0.293267	0.582344
TAAGn	0.452851	2.30278	0.293703	0.582344
RLTR21	-0.120592	8.39634	0.294323	0.582344
CAGTAn	-0.441795	1.9237	0.294492	0.582344
MLT1E3	-0.177643	5.69911	0.294533	0.582344
L1MDa	-0.197313	7.43544	0.295268	0.58259
CGGGGn	0.296272	7.85279	0.296405	0.583076
LTR58	-0.386435	2.33612	0.296739	0.583076
RLTR10B	0.216735	4.17419	0.299076	0.58646
L1MEf	-0.194016	7.59733	0.300352	0.586789
RLTR13A2	-0.234224	6.15113	0.300475	0.586789
IAPLTR2a	-0.132957	7.07762	0.302793	0.588386
Arthur1C	-0.429362	2.08283	0.3029	0.588386
IAPEY_LTR	0.191855	6.08153	0.303313	0.588386
TTTGn	0.120245	9.15246	0.303763	0.588386
L1_Mur2	-0.110272	10.8361	0.304783	0.589165
tRNA-Gly-GGY	0.684947	1.03206	0.309422	0.596468
CAGCn	0.223052	4.03178	0.309813	0.596468
Cheshire	-0.190128	6.5223	0.310557	0.596579
MER34A	-0.341643	4.38986	0.311122	0.596579
CGGAGn	0.381464	5.54606	0.31204	0.596994
RLTR13D4	-0.247794	4.98831	0.31359	0.596994
CCCCGn	0.310879	8.28269	0.313862	0.596994
B1_Mur2	0.114597	12.3436	0.314174	0.596994
TAGGn	-0.349064	3.18086	0.314471	0.596994
MTEb-int	-0.170319	5.94055	0.316216	0.597532
TAGAn	-0.17853	7.3459	0.316398	0.597532
CCGAGn	0.295364	5.87571	0.316635	0.597532
MLT2B5	0.173314	5.49738	0.317303	0.597609
4.5SRNA	0.129758	6.8895	0.318012	0.597762
L1MC1	-0.129834	8.75098	0.322924	0.605801
RLTR30	-0.174272	5.29367	0.323824	0.606194
LTR33B	0.17936	4.48996	0.324406	0.606194
TAGn	-0.325207	3.85634	0.326402	0.607311
L1M3c	-0.301871	3.53876	0.327376	0.607311
MER5C1	-0.49428	1.40867	0.32826	0.607311
MLT1-int	-0.21611	4.46101	0.328381	0.607311
Helitron1Na_Mam	-0.854394	1.28601	0.32858	0.607311
RLTR10C	-0.111708	8.19436	0.328827	0.607311
RLTR24	-0.133155	6.75229	0.329526	0.607424
LTR16B2	-0.398292	2.94149	0.331314	0.608219
MER63B	-0.285337	4.03675	0.331369	0.608219
CAAAn	0.115391	9.21891	0.332869	0.608219
L1MA4	-0.122633	9.0574	0.33289	0.608219
L1MC3	-0.109732	8.53171	0.335084	0.608219
MurSatRep1	0.184148	14.2084	0.335837	0.608219
IAPLTR3	-0.237774	4.1383	0.336187	0.608219
CTAn	0.194024	6.97201	0.336372	0.608219
LSU-rRNA_Hsa	-0.503143	16.0692	0.336939	0.608219
RMER6C	-0.109778	8.48466	0.337376	0.608219
RLTR23	-0.114052	7.86192	0.337505	0.608219
LTRIS2	0.143742	10.4013	0.337616	0.608219
Kanga1	0.27693	5.09773	0.339249	0.610008
CAGCCn	0.289357	3.60753	0.340324	0.610521
AluF_3	0.176984	5.15607	0.34129	0.610521
LTR79	0.189882	3.94065	0.341456	0.610521
L1M7	-0.202668	4.87132	0.342394	0.611051
L1ME3	-0.197017	5.9744	0.34368	0.611392
ETnERV-int	0.174114	11.6467	0.344018	0.611392
MER104	-0.178305	4.62837	0.34451	0.611392
L1MEd	0.168464	5.51243	0.349923	0.618882
TTTAAn	-0.354007	2.67848	0.35049	0.618882
MER31B	0.199225	6.45538	0.350678	0.618882
MER45R	0.191319	3.81396	0.351533	0.619243
LTR52	0.488495	1.72102	0.353446	0.621466
Charlie2a	-0.227694	4.43176	0.354838	0.622763
MLT1N2	-0.245525	4.2011	0.355614	0.622978
MT2B	0.104184	11.1598	0.358138	0.625318
CGn	0.248663	5.16055	0.358289	0.625318
TGn	0.105998	11.9462	0.358918	0.625318
CTCGGn	0.31635	5.0829	0.362882	0.631071
LTR88b	-0.278618	3.94671	0.36435	0.632114
MER53	0.146329	6.64613	0.365663	0.632114
RLTR18B	-0.127955	7.99466	0.366128	0.632114
TTTTCn	0.119658	7.10415	0.366135	0.632114
MLT1H1	-0.159222	5.25715	0.367842	0.633912
RLTR31A_Mm	-0.12971	6.90893	0.370421	0.637204
ORR1D-int	-0.149787	7.06551	0.371092	0.637208
L1MDb	0.189182	5.79165	0.372071	0.63774
L1MEb	0.133221	6.16753	0.373816	0.639582
Tigger2b	-0.278421	4.24406	0.374964	0.640395
RLTR27	-0.429151	8.88657	0.376146	0.640636
ORR1D2	-0.10002	10.2196	0.376449	0.640636
MLT1H	-0.110704	6.92014	0.380031	0.645579
MIR	0.09414	11.2798	0.385064	0.652829
RLTR20A2	-0.156914	6.13754	0.385669	0.652829
LTR39	-0.332031	2.57623	0.388108	0.655792
Charlie14a	0.352924	1.65819	0.390466	0.658609
tRNA-Ala-GCG	0.249572	3.22764	0.391887	0.659183
B1_Mus1	0.102988	13.7596	0.39219	0.659183
MLT1H2	-0.17276	4.75898	0.393765	0.660666
TTTCn	0.102292	8.65651	0.397096	0.664233
L1M4b	-0.137837	7.50372	0.398215	0.664233
L1MB4	-0.17849	7.69838	0.399209	0.664233
CYRA11_Mm	-0.128442	5.64945	0.399455	0.664233
L1_Mus1	0.114951	12.8214	0.399724	0.664233
L1MA5	-0.129293	8.21656	0.40103	0.664233
GCGTGn	-0.448211	1.71074	0.401387	0.664233
ORR1E-int	-0.114411	7.64118	0.401467	0.664233
MIR3	0.129338	9.95213	0.405057	0.669011
MER20	0.092466	9.28652	0.407708	0.670485
MER34-int	-0.188529	4.47129	0.407716	0.670485
MER113A	-0.16659	4.5861	0.408526	0.670485
RLTR9E	0.154428	10.2182	0.408763	0.670485
ORR1B1-int	-0.093601	9.73779	0.409724	0.670713
LTR87	-0.146016	4.53948	0.41031	0.670713
LTR88c	0.211458	3.91478	0.411486	0.671483
TTGTGn	0.311935	3.54677	0.412809	0.67249
L1M3e	0.151763	6.85202	0.414522	0.67342
L1MC4	-0.1173	8.99658	0.415414	0.67342
Tigger7	-0.120579	8.74481	0.415499	0.67342
LTR65	-0.182921	3.89985	0.416502	0.673825
LTR16A	-0.157222	5.6211	0.417616	0.673825
Tigger15a	0.107707	6.92312	0.418917	0.673825
7SLRNA	0.254611	7.05841	0.419968	0.673825
TCCCn	0.146393	6.88009	0.419971	0.673825
MER89	-0.147057	6.87935	0.42024	0.673825
MTB_Mm-int	0.128525	6.34087	0.420698	0.673825
Charlie1b	-0.10963	6.68148	0.421815	0.67448
LTR9	0.233929	3.98513	0.423429	0.675927
RLTR1B	-0.124751	8.48768	0.425302	0.676378
TGGGn	0.155991	8.83726	0.425426	0.676378
CATCCn	-0.458212	1.15655	0.425841	0.676378
RLTR19B	-0.22893	5.03536	0.426667	0.676562
CGTGn	0.127885	6.2328	0.429705	0.680247
CGGGn	0.29208	8.15303	0.43103	0.681213
L1MA8	0.0939939	8.28671	0.432706	0.681582
GGATGn	-0.273289	2.13112	0.433226	0.681582
TAGTGn	-0.343482	1.9364	0.434032	0.681582
RMER17C	-0.0969984	8.76154	0.434141	0.681582
MLT1F-int	0.171847	4.29039	0.434839	0.681582
RLTR11A2	-0.108851	8.4638	0.436091	0.682421
RLTR12A	-0.167898	6.33865	0.437734	0.68387
MLT1A0-int	-0.214752	3.89642	0.443157	0.691209
MTE2a	0.0815974	10.296	0.445708	0.694052
MER113	-0.132788	4.99253	0.447303	0.695399
CATGCn	0.331391	1.41722	0.451302	0.699682
AGGGGGn	0.209235	4.79541	0.451526	0.699682
CAAATn	0.397251	2.11373	0.453564	0.700895
RMER16-int	-0.103129	10.8564	0.45378	0.700895
MER96	-0.528175	1.06555	0.456472	0.703912
LTR82B	-0.184786	3.33595	0.457771	0.704775
U17	0.164792	6.45708	0.458763	0.704892
CAGGAn	0.287347	1.85092	0.459326	0.704892
MLT1J2	-0.118502	5.94681	0.460605	0.705719
Tigger9a	0.159194	3.82487	0.461542	0.706018
MTB-int	0.135409	9.104	0.462849	0.706275
MT2A	0.0805391	10.5585	0.463919	0.706275
Charlie9	-0.158303	3.73646	0.464744	0.706275
MER82	-0.096165	7.44632	0.465455	0.706275
MTB_Mm	-0.0816127	8.94651	0.465848	0.706275
MER2B	-0.100662	6.07361	0.466157	0.706275
HERVL74-int	-0.313803	2.43284	0.467846	0.707555
MER5A1	-0.0920092	7.48022	0.468486	0.707555
RLTR15	0.0766809	9.39523	0.470877	0.707734
MamGypLTR1c	-0.364907	1.67526	0.47099	0.707734
LTRIS_Mm	-0.113562	5.78746	0.471169	0.707734
Kanga1d	-0.298258	3.13757	0.471858	0.707734
GGGAGAn	-0.12709	4.56164	0.472376	0.707734
LTR78	-0.164563	3.9433	0.473061	0.707734
ORR1A2	-0.0778549	10.5567	0.475128	0.708724
GAAAAn	0.095381	6.33848	0.475209	0.708724
ORR1C1	-0.0890286	9.24763	0.477358	0.710816
MT2C_Mm	-0.080999	8.48425	0.479763	0.713282
CGCTGn	0.195971	3.20894	0.481747	0.714742
RMER6B	-0.0969984	7.82756	0.482244	0.714742
MER105	-0.147194	3.87422	0.488608	0.720312
Charlie7	-0.159669	5.29509	0.489538	0.720312
ETnERV2-int	0.120413	14.1361	0.490628	0.720312
ERVL-E-int	-0.103593	5.58807	0.490784	0.720312
MER57A-int	0.170266	3.22153	0.490819	0.720312
L1ME2z	-0.110697	6.48965	0.491945	0.720312
LTR84b	-0.18868	3.33851	0.491982	0.720312
LTR16D1	0.330092	2.13056	0.492793	0.720312
AluG_3	0.166345	4.93141	0.492805	0.720312
LTR33C	0.191926	4.44644	0.4949	0.722266
CTAAn	-0.390176	1.88076	0.496261	0.723144
Tigger10	0.115364	7.45733	0.499376	0.724138
L1P5	-0.245938	2.94147	0.499792	0.724138
L1MB3	-0.108174	8.85404	0.50152	0.724138
RMER10A	0.0729159	9.41368	0.502516	0.724138
ERVL-int	-0.187193	4.19386	0.503326	0.724138
Charlie1a	-0.137956	8.43171	0.503348	0.724138
URR1B	0.0767058	10.5371	0.503428	0.724138
TTTCCn	0.121735	4.8237	0.50438	0.724138
RLTR14-int	-0.078176	7.91911	0.504406	0.724138
MLT1J-int	-0.238561	3.17419	0.504541	0.724138
GGCTGn	0.145726	6.83843	0.505518	0.724449
CAGGGn	0.131673	5.43547	0.507193	0.725759
MLT1A1-int	0.252731	3.18905	0.507967	0.725776
TATAAn	-0.241927	3.43248	0.511221	0.729332
BGLII_B	-0.094252	7.46666	0.515126	0.733804
MER110A	0.192158	2.77328	0.516699	0.734946
Kanga1c	0.133528	4.56007	0.518181	0.735956
Charlie2b	0.0941046	6.6119	0.521099	0.738998
BLACKJACK	-0.195486	4.57288	0.524022	0.74204
ORR1B1	-0.0684935	10.6057	0.527373	0.745677
CCCCCTn	0.160738	5.31788	0.530333	0.748752
MamRep38	0.166058	3.11658	0.532499	0.750698
GTGTGn	-0.172613	3.1442	0.533616	0.751042
MER2	0.0706256	9.48007	0.534953	0.751042
LTR69	-0.298312	1.40697	0.53557	0.751042
MTA_Mm	0.0682872	11.3912	0.536333	0.751042
MamGypLTR1a	0.407032	1.41993	0.536686	0.751042
L1MD2	-0.0750842	8.34699	0.537472	0.751042
CAATn	0.133612	4.65832	0.540425	0.754063
MLT1A0	-0.0688293	8.75848	0.543435	0.756619
MER44C	-0.1164	6.00152	0.543845	0.756619
MLT1J1-int	0.27944	1.55118	0.545689	0.758078
MTD	-0.0743871	11.9188	0.546757	0.758457
CACTAn	-0.367254	1.22498	0.551413	0.763803
CGCGGn	0.224638	6.90308	0.552813	0.76463
ATAGGn	0.214956	3.08145	0.555174	0.766475
TAAn	-0.0801646	6.28221	0.555754	0.766475
TATATGn	-0.081056	7.2924	0.556901	0.766668
Charlie23a	-0.217718	2.58878	0.557504	0.766668
LTR83	0.155073	3.66284	0.559011	0.767633
MER77	-0.104685	5.9094	0.563996	0.773364
L1M4	0.0642668	10.5475	0.565023	0.773659
ORR1C2	-0.0638602	9.74663	0.57124	0.781049
MLT1G3	0.0992932	5.61383	0.574997	0.785061
ORSL	-0.134674	4.0416	0.577213	0.785085
SUBTEL_sa	0.215016	2.68872	0.577365	0.785085
ORR1A0	0.0756673	9.68232	0.577486	0.785085
RLTR9C	-0.122567	6.28888	0.579694	0.786963
L1MB8	-0.0927549	9.24952	0.58195	0.788903
RMER30	0.0643247	7.90675	0.584097	0.790688
IAPLTR1_Mm	0.0872666	9.09573	0.587244	0.793714
MLT1E1A	0.0767988	6.20427	0.58828	0.793714
RMER17D	-0.0758207	8.2703	0.588974	0.793714
Tigger13a	-0.148714	5.03037	0.589664	0.793714
L1MD	-0.0877372	8.37662	0.592539	0.796459
RMER17A2	-0.0799621	7.43509	0.593723	0.796927
MER68-int	0.128691	3.42004	0.594851	0.797318
ORR1A0-int	0.0970578	10.5409	0.596262	0.798087
GTTTGn	-0.0852334	5.95016	0.600331	0.802406
tRNA-Met	0.22452	1.84962	0.60862	0.812345
MER94	-0.185631	3.39403	0.610244	0.813375
RLTR1B-int	0.0933041	12.6465	0.611329	0.813682
RLTR25B	-0.0536238	9.10387	0.619003	0.821975
CACGCn	-0.198432	2.47295	0.619791	0.821975
RMER19A	-0.0564393	8.04762	0.620147	0.821975
L1MD3	0.0707732	7.20704	0.622051	0.822707
RLTR25A	-0.0544981	9.32184	0.622426	0.822707
L1MC4a	0.0686267	8.53264	0.62469	0.824556
LTR85c	0.210043	2.2025	0.625952	0.825043
RLTR4_Mm	-0.0800147	8.41621	0.627096	0.825043
SSU-rRNA_Hsa	-0.208076	15.6042	0.627656	0.825043
MMSAT4	0.0988812	15.371	0.629772	0.826387
LTR16E1	-0.115464	3.99345	0.630412	0.826387
TTCCCn	-0.158338	3.3043	0.631472	0.826639
MER63D	0.0966912	4.74814	0.633903	0.827781
MamRep564	0.200767	1.72548	0.634082	0.827781
MTEa-int	-0.0968626	6.84019	0.635202	0.828109
TTAn	-0.0726305	6.44347	0.638901	0.831429
RLTR28	0.0609022	7.99571	0.639494	0.831429
TTTTTAn	-0.102952	4.54966	0.640624	0.831764
RMER16	0.0559347	8.11788	0.642087	0.832362
RLTR9B2	-0.0994901	4.72945	0.643536	0.832362
RMER12	-0.0528121	8.95433	0.643705	0.832362
CAn	0.0517083	11.8587	0.647951	0.836717
Tigger12	0.206992	2.19747	0.651811	0.840562
ORSL-2b	-0.205805	2.38199	0.658151	0.847592
LTRIS5	-0.125928	3.21382	0.660609	0.84787
TATAGn	0.281114	1.44041	0.66105	0.84787
U3	-0.114373	3.61205	0.661405	0.84787
MLT1F2	-0.0564016	7.03034	0.664345	0.84787
CCCCCGn	0.143375	5.65405	0.664384	0.84787
MER20B	-0.0632586	5.94673	0.665883	0.84787
Charlie20a	-0.210696	2.47539	0.666198	0.84787
RMER19B	0.0491987	10.2618	0.6666	0.84787
RMER15-int	0.0559335	8.10932	0.667589	0.84787
MER66-int	0.15656	2.32222	0.668563	0.84787
GGAAAn	-0.0684238	5.72777	0.668931	0.84787
RLTR47_MM	0.0656519	6.93386	0.669043	0.84787
MER58D	-0.100816	4.27848	0.677185	0.856907
FAM	0.0802559	4.6774	0.677973	0.856907
RLTR44C	-0.0834941	6.66996	0.679077	0.857166
CCGAAn	0.263411	1.13152	0.680403	0.857704
MER97c	-0.183608	2.28956	0.685339	0.862785
L1M5	-0.0516513	10.2163	0.688482	0.864481
MER102a	0.0695941	4.99517	0.688869	0.864481
TTAGGGn	-0.0990094	5.10937	0.689593	0.864481
Charlie1	0.0551642	7.30072	0.690967	0.864481
L1ME5	0.111228	3.48433	0.691222	0.864481
MLT1G1	0.0663713	8.24051	0.693766	0.865588
MamRep434	-0.10727	3.88073	0.694477	0.865588
TCTGn	-0.051126	7.68793	0.694832	0.865588
MER5B	0.0468905	7.87276	0.696198	0.866157
CATTAn	-0.226554	1.72662	0.697843	0.866903
LTR86B1	-0.106543	3.38371	0.699088	0.866903
RLTR16	-0.047383	7.6824	0.699526	0.866903
FordPrefect	0.0932722	9.90709	0.701281	0.867949
LTR16E2	-0.143375	2.22555	0.704866	0.871254
AGCTGn	0.13261	1.9289	0.710092	0.876577
CAGAn	0.0465128	7.3836	0.720946	0.888484
MER44B	-0.0623784	6.76849	0.721602	0.888484
LTR16A1	0.0730142	3.74442	0.723637	0.88984
RLTR18-int	-0.0484772	6.89388	0.725683	0.89031
L1MB7	0.0445709	10.0128	0.725888	0.89031
TTAGn	-0.140852	2.57819	0.727488	0.891127
B3	0.0438626	14.3578	0.731656	0.89285
tRNA-Leu-TTAm	0.0894887	6.97958	0.73299	0.89285
IAPLTR1a_Mm	0.0443837	7.31723	0.733223	0.89285
LTR85a	0.111909	3.20274	0.733398	0.89285
Lx2B	0.0405277	10.6236	0.73358	0.89285
CACTCn	-0.203033	1.30575	0.73465	0.893012
MER63C	-0.107501	4.63352	0.7367	0.894363
MLT1B	0.0391568	9.02465	0.742117	0.899553
ATTGn	-0.0979056	4.19618	0.742863	0.899553
MERVL_2A-int	-0.0436924	10.9664	0.746104	0.901873
L1ME3A	-0.0429628	7.27308	0.746671	0.901873
MER31-int	-0.0896562	4.1476	0.748889	0.902868
ORR1D1	0.0393079	10.6756	0.74939	0.902868
RLTR20A	-0.0513813	6.46671	0.754107	0.903306
TTGGGGn	0.0684128	5.23815	0.754209	0.903306
L1PB4	-0.216145	2.16324	0.75492	0.903306
TCn	0.0356987	9.86708	0.755088	0.903306
SRV_MM-int	0.0627173	6.31974	0.757245	0.903306
MER121	-0.174311	2.37822	0.758176	0.903306
LTR40a	-0.0501436	5.14166	0.75869	0.903306
GGAGAn	-0.0644056	4.90781	0.759062	0.903306
B2_Mm2	0.0419	13.7404	0.759091	0.903306
MER33	0.0392684	7.68965	0.759232	0.903306
L1MB5	0.0376345	8.73813	0.760881	0.904139
MTEa	-0.0318974	10.2434	0.76311	0.905658
LTR33A_	-0.10613	3.99015	0.766718	0.908809
MamRep4096	-0.189752	1.39627	0.769619	0.91012
MamGypLTR1b	-0.112462	3.40712	0.772154	0.91012
RLTR14	-0.0380237	7.37071	0.772468	0.91012
MTE-int	-0.0341753	8.96056	0.772504	0.91012
GGGAAn	-0.13359	3.17213	0.772723	0.91012
Kanga1a	-0.180966	2.24321	0.773554	0.91012
RSINE1	0.0358414	13.3535	0.776624	0.911318
MLT1L	0.0391054	6.70762	0.777985	0.911318
MMAR1	-0.0466436	6.41892	0.779084	0.911318
GCCTAAn	-0.107972	2.80135	0.780271	0.911318
RMER15	0.0319121	10.928	0.780383	0.911318
CACATn	-0.201186	1.72153	0.781582	0.911318
CTTTGn	-0.0976218	2.77797	0.782094	0.911318
BGLII_Mus	-0.0690641	4.78675	0.782223	0.911318
TAAAAAn	0.0547827	4.65779	0.784314	0.912638
MTC	-0.031147	11.25	0.785847	0.913308
Charlie4	-0.162915	2.19817	0.789536	0.916478
RLTR9A	-0.0323721	7.31967	0.791286	0.91715
Charlie4z	0.0428528	5.32976	0.79204	0.91715
CCTAn	0.0728707	3.29443	0.796939	0.921702
L1MEc	-0.0434984	8.33256	0.798372	0.922241
L2	0.0271874	10.5612	0.801141	0.923958
TAAAAn	-0.0454614	5.20444	0.802655	0.923958
CAGTGn	0.0835825	2.75016	0.802767	0.923958
B4A	-0.0325295	13.0082	0.80591	0.926456
RLTR19C	0.0387293	6.01934	0.807223	0.926848
CCAAn	-0.0442808	5.35211	0.814964	0.933602
Tigger5	0.0266914	8.22463	0.815065	0.933602
GAn	0.0278668	9.97208	0.816133	0.933703
MLT1E2-int	0.132272	1.90436	0.817543	0.934195
RLTR46	0.0536246	5.92732	0.819371	0.934204
CACTGn	-0.093302	3.15952	0.819687	0.934204
RLTR22_Mus	-0.0278738	8.25951	0.820492	0.934204
MLT2C1	-0.0418626	4.78969	0.824856	0.938053
URR1A	-0.0254132	10.3728	0.828496	0.940515
RLTR42	-0.0692777	3.73675	0.829096	0.940515
CATAn	-0.0271289	7.81853	0.830293	0.940515
CGAAGn	-0.0482874	7.51161	0.830969	0.940515
L1M	-0.044684	3.83394	0.833637	0.940757
RLTR11A	0.0247281	9.24604	0.834226	0.940757
MurERV4_19-int	-0.0356161	8.18299	0.834536	0.940757
RMER21B	-0.0365909	6.08544	0.835413	0.940757
MER74A	-0.0370085	5.00533	0.836509	0.940757
TGGAn	0.0350758	6.75925	0.837106	0.940757
L1ME1	0.0258834	9.23748	0.838709	0.941227
LTR37B	0.0649771	3.47317	0.840837	0.941227
MMERGLN-int	0.0284819	10.3199	0.840975	0.941227
Tigger12c	0.0509521	3.78885	0.842207	0.941227
LTR16D	-0.0967074	2.20953	0.843976	0.941227
Tigger14a	0.0457032	4.01234	0.844479	0.941227
ORR1E	0.0221795	10.8139	0.844609	0.941227
L1MC5	-0.0292279	7.87257	0.845425	0.941227
MTC-int	0.0209335	9.04481	0.846956	0.941531
CAGCGn	0.176474	1.56686	0.849436	0.941531
Charlie19a	0.059861	3.64454	0.849676	0.941531
ORR1D1-int	-0.025142	8.08638	0.850582	0.941531
CAGAAn	0.0995863	2.23274	0.850638	0.941531
RLTR9A2	0.0494044	5.2193	0.85301	0.943061
ORR1A1	-0.023347	9.18201	0.855766	0.943942
RLTR13B3	-0.0287489	6.43171	0.855788	0.943942
CTGTGn	0.0391944	4.20136	0.857653	0.944706
MER58A	0.0217258	8.12167	0.859558	0.944706
ORR1A3	-0.0195304	8.91542	0.861727	0.944706
TTTAn	-0.0208911	8.08802	0.861853	0.944706
RMER20A	0.0249944	7.3277	0.862156	0.944706
MER44D	-0.0592371	4.63538	0.862428	0.944706
Tigger8	-0.145788	1.97731	0.864619	0.945009
CACCATn	-0.0337978	8.20083	0.864689	0.945009
MER96B	0.03763	4.72232	0.869739	0.949329
L1MD1	-0.0293118	7.34473	0.870633	0.949329
ORR1B2	0.0175296	9.49749	0.872288	0.950046
HAL1b	0.0370999	4.60612	0.877219	0.953241
MER90a	-0.0422091	4.2112	0.87912	0.953241
MER5A	-0.016641	8.97589	0.879231	0.953241
MER54B	0.0447396	3.40436	0.88051	0.953241
CCGCGn	0.058385	8.4309	0.882347	0.953241
HAL1-3A_ME	0.0203044	8.46271	0.883022	0.953241
MLT2D	-0.0232565	5.95642	0.883744	0.953241
MT2B2	0.0174693	9.46509	0.88421	0.953241
L1MCc	0.0417229	4.58637	0.884822	0.953241
MLT1D	-0.0157383	8.95878	0.885224	0.953241
MLT1G	-0.0335184	4.71508	0.889199	0.956441
MLT1F1	-0.0242104	6.58162	0.890385	0.956637
B3A	0.0162575	13.209	0.89312	0.958074
TATGn	-0.0166285	8.5741	0.893733	0.958074
TTCCn	-0.0161606	7.48707	0.895273	0.958646
CACAAn	0.0899432	1.81471	0.898414	0.96052
RLTR13A	0.017558	6.48897	0.899039	0.96052
MER99	0.038433	4.15689	0.900468	0.96097
IAPEz-int	-0.0193037	12.8129	0.904221	0.963895
MLT1C	0.0133561	8.49669	0.908317	0.966229
LTR53	-0.0216302	4.67214	0.908438	0.966229
U2	0.0289362	5.93811	0.910823	0.966648
ID	0.0131888	8.71767	0.91086	0.966648
L1M3d	-0.0668681	2.70255	0.916015	0.971037
CCCCAAn	-0.0704026	2.39174	0.918614	0.971727
RMER6D	-0.0152426	7.8229	0.918706	0.971727
LTR73	-0.0478835	3.25098	0.920838	0.972886
CAAAGn	0.0362644	2.80352	0.921842	0.972886
MER57E1	0.117677	1.59146	0.926106	0.975447
LTR81B	-0.0319196	4.31488	0.926953	0.975447
TAAAn	-0.0116369	7.75939	0.929316	0.975447
MamGypLTR2	-0.0316904	3.74471	0.930003	0.975447
LTR89	0.0378526	3.66931	0.930249	0.975447
RLTR1C	0.0185826	5.47447	0.930411	0.975447
RMER10B	0.0100783	8.20736	0.934613	0.978776
MER119	0.0179598	5.45751	0.94032	0.983109
MER67A	-0.0823643	2.08861	0.942054	0.983109
CTCTGn	-0.0269662	3.91759	0.942172	0.983109
B4	-0.00828444	12.2317	0.943093	0.983109
Ricksha_0	-0.0692916	2.08491	0.944873	0.983109
L1MEg2	0.0704665	1.86709	0.94494	0.983109
Charlie7a	-0.0332592	2.34582	0.948609	0.984881
MER47A	0.0224579	3.85617	0.94871	0.984881
MER87	0.038934	2.49254	0.953485	0.988761
MTE2b-int	0.00836918	6.40675	0.958454	0.992834
LTR82A	0.0140578	5.45488	0.962697	0.995177
TTCAn	0.0084125	5.20479	0.962805	0.995177
AmnSINE1	0.0108063	5.02989	0.967138	0.998573
CTCAn	-0.00740483	5.70013	0.97272	1
RLTR42-int	0.00526025	8.94794	0.97433	1
5S	0.00871718	5.49438	0.975152	1
RLTR33	-0.00398252	7.52262	0.977109	1
MLT1D-int	0.0141985	4.39721	0.980885	1
RLTR17	0.00330805	9.71157	0.982201	1
RCHARR1	0.00269282	9.42186	0.983185	1
ORR1A4	0.00256358	10.1424	0.983208	1
MER46C	-0.00552967	6.02517	0.986403	1
RMER20B	-0.00228366	7.70826	0.988747	1
RLTR20C	-0.00196987	7.11382	0.993145	1
ORR1C1-int	0.00202698	6.49098	0.994579	1
RMER1B	-0.000621776	9.7546	0.996667	1
CCGGGn	-0.000265097	8.62185	0.999383	1
MER70A	-0.00322191	2.84246	1	1
TTCTGn	-0.0336501	1.58012	1	1
MER67D	-0.0177987	2.43832	1	1
CACACn	-0.0163247	2.98146	1	1
AGTAGn	-0.0108069	1.4064	1	1
Charlie26a	-0.0102247	3.8775	1	1
TCCTGn	-0.00995524	3.37053	1	1
MER92B	0.00971896	3.68624	1	1
TCTCCn	0.00710233	4.78493	1	1
L1MEa	-0.00621836	3.69949	1	1
MLT1F1-int	0.00614491	2.69681	1	1
Arthur1A	-0.00528234	1.79365	1	1
TTATAn	0.00410811	3.7804	1	1
MER81	-0.00410433	3.91341	1	1
GCATGn	-0.00288174	2.89114	1	1
Charlie17a	0.00114435	2.11669	1	1
