# Supplementary material for: Stable maintenance of MERVL-positive embryonic stem cells reveals sustained transcriptional programs and enhancer remodeling
Source: J Biol Chem. 2026 May 15;302(7):113166. doi: 10.1016/j.jbc.2026.113166 (PMC13273665; doi:10.1016/j.jbc.2026.113166)
Supplement: Table S3 [file mmc3.xlsx]

## Sheet: 1-5 Red
Table S3. edgeR was used to identify differentially expressed genes between 1-5 Red embryoid bodies (EB) day 12 and conventional EBs.
GeneID	logFC	logCPM	PValue	FDR
NR_001592|0|H19|-	-3.74106	8.82452	0	0
NM_009538|0|Plagl1|+	-4.8909	3.63362	2.62136e-107	2.75019e-103
NM_146017|0|Gabrp|-	2.18568	5.588	2.3748e-100	1.66101e-96
NM_001164171|0|Myh6|-	-5.04506	3.67777	3.45317e-91	1.44916e-87
NM_010856|0|Myh6|-	-5.04506	3.67777	3.45317e-91	1.44916e-87
NR_030416|0|Mir675|-	-3.85702	3.23044	1.34434e-82	4.32946e-79
NM_009608|0|Actc1|-	-3.88034	4.29281	1.44432e-82	4.32946e-79
NM_080728|0|Myh7|-	-4.66384	2.86676	1.22421e-66	3.21096e-63
NM_022879|0|Myl7|-	-5.3904	2.0512	1.406e-48	3.278e-45
NR_027652|0|Meg3|+	-3.83665	2.52954	2.1224e-47	4.45343e-44
NR_003633|0|Meg3|+	-3.75789	2.91213	1.23269e-46	2.35141e-43
NM_009312|0|Tac2|+	1.50929	4.48435	2.69353e-40	4.70987e-37
NM_001199971|0|Tac2|+	1.50124	4.29148	2.59086e-36	4.18184e-33
NR_027651|0|Meg3|+	-3.76363	2.36719	9.28713e-34	1.39194e-30
NM_133237|0|Apcdd1|+	1.44439	5.73548	1.02683e-33	1.4364e-30
NM_001130176|0|Tnnt2|+	-3.7813	2.82487	3.90363e-33	5.11937e-30
NM_172119|0|Dio3|+	-1.16158	5.15202	8.44733e-33	1.02072e-29
NM_001136083|0|Tnnt2|+	-3.7633	2.82472	8.75615e-33	1.02072e-29
NM_001130178|0|Tnnt2|+	-3.76621	2.82744	1.07189e-32	1.12457e-29
NM_001130180|0|Tnnt2|+	-3.76621	2.82744	1.07189e-32	1.12457e-29
NM_001130179|0|Tnnt2|+	-3.76044	2.82203	1.83452e-32	1.74972e-29
NM_001130181|0|Tnnt2|+	-3.76044	2.82203	1.83452e-32	1.74972e-29
NM_001130174|0|Tnnt2|+	-3.74145	2.80426	3.4182e-32	2.9885e-29
NM_001130177|0|Tnnt2|+	-3.74145	2.80426	3.4182e-32	2.9885e-29
NM_011619|0|Tnnt2|+	-3.74	2.8029	4.94007e-32	4.1463e-29
NM_001130175|0|Tnnt2|+	-3.73558	2.79876	6.1336e-32	4.95005e-29
NM_008955|0|Rhox6|+	-0.825273	7.48078	4.16135e-30	3.23398e-27
NM_023894|0|Rhox9|-	-0.867741	7.20561	1.83579e-29	1.37573e-26
NM_001039181|0|Npr3|-	1.14745	5.07339	1.14106e-27	7.98098e-25
NM_008728|0|Npr3|-	1.14745	5.07339	1.14106e-27	7.98098e-25
NM_009434|0|Phlda2|-	-1.33229	5.41281	1.07146e-25	7.2524e-23
NM_007730|0|Col12a1|-	1.29901	4.6197	6.4829e-25	4.25096e-22
NM_010859|0|Myl3|+	-3.4499	1.2369	3.08437e-24	1.96119e-21
NM_001018087|0|Ldoc1|+	-0.955299	5.21052	7.13056e-24	4.4006e-21
NM_001081652|0|Nacad|-	-0.855973	5.79505	2.635e-23	1.57972e-20
NM_027011|0|Krt5|-	1.29743	5.52766	1.2481e-22	7.27468e-20
NM_001160127|0|Smyd1|-	-3.12793	1.21149	6.96832e-22	3.8478e-19
NM_009762|0|Smyd1|-	-3.12793	1.21149	6.96832e-22	3.8478e-19
NM_175499|0|Slitrk6|-	1.32437	4.12279	2.02156e-21	1.08765e-18
NM_001177890|0|Cacna1g|-	1.19531	4.42088	2.70866e-21	1.4209e-18
NM_009783|0|Cacna1g|-	1.19286	4.42659	3.22272e-21	1.64932e-18
NM_001112813|0|Cacna1g|-	1.19229	4.42619	3.52144e-21	1.7593e-18
NM_133186|0|Steap3|-	-0.924098	6.52881	3.81098e-21	1.85967e-18
NM_001085409|0|Steap3|-	-0.92265	6.52786	4.34759e-21	2.07331e-18
NM_001177888|0|Cacna1g|-	1.19047	4.42343	4.89171e-21	2.28095e-18
NM_001122680|0|Pvrl4|+	1.10696	4.42393	2.24809e-20	1.02547e-17
NM_027893|0|Pvrl4|+	1.09517	4.44269	4.78517e-20	2.13632e-17
NR_028320|0|AU015836|+	-0.892749	5.24343	1.65062e-19	7.21562e-17
NR_033497|0|D830015G02Rik|+	-9.16826	-0.184365	2.98164e-19	1.27681e-16
NM_008512|0|Lrp1|-	0.80505	7.04073	8.49762e-19	3.56611e-16
NM_008652|0|Mybl2|+	-0.893897	5.26377	8.05233e-18	3.31298e-15
NM_009104|0|Rrm2|+	-0.745122	5.83291	2.19757e-17	8.86762e-15
NM_007607|0|Car4|+	-0.693456	6.76772	3.10636e-17	1.22983e-14
NM_026815|0|Upk1a|-	1.41159	3.40712	6.00235e-17	2.32134e-14
NM_001161723|0|Tfeb|+	-0.730591	5.99028	6.08463e-17	2.32134e-14
NM_001163336|0|Atp2a3|+	-1.00078	4.5592	9.68869e-17	3.63032e-14
NM_001161722|0|Tfeb|+	-0.727883	6.00297	9.90317e-17	3.64558e-14
NM_001163337|0|Atp2a3|+	-0.998232	4.56377	1.16083e-16	4.12843e-14
NM_016745|0|Atp2a3|+	-0.998232	4.56377	1.16083e-16	4.12843e-14
NM_174993|0|Fmr1nb|+	-1.95022	1.93178	1.26613e-16	4.42787e-14
NM_011549|0|Tfeb|+	-0.708662	6.0892	1.74826e-16	6.01373e-14
NM_023719|0|Txnip|+	0.593147	7.95316	2.11283e-16	7.07665e-14
NM_001009935|0|Txnip|+	0.59274	7.95398	2.12472e-16	7.07665e-14
NM_009373|0|Tgm2|-	-0.614025	8.1512	2.17258e-16	7.12302e-14
NM_011769|0|Zim1|-	0.644834	7.14941	2.73244e-16	8.82073e-14
NM_133351|0|Prss8|-	-0.63586	6.62388	3.54941e-16	1.12844e-13
NM_015732|0|Axin2|+	0.816093	5.58922	3.66369e-16	1.14739e-13
NM_001166619|0|Fmr1nb|+	-1.92486	1.91196	3.88959e-16	1.20022e-13
NM_175473|0|Fras1|+	0.824166	5.37455	4.03519e-16	1.22711e-13
NM_021273|0|Ckb|-	-0.826786	6.12136	5.01422e-16	1.50305e-13
NM_008153|0|Cmklr1|-	-0.821592	5.27769	6.05395e-16	1.78916e-13
NM_022563|0|Ddr2|-	0.841002	4.93297	6.94967e-16	2.02535e-13
NR_028261|0|Rian|+	-2.08023	2.47768	7.32771e-16	2.10627e-13
NM_021339|0|Cdon|+	0.733476	6.04599	8.25515e-16	2.34078e-13
NM_001166620|0|Fmr1nb|+	-1.95442	1.78137	1.8306e-15	5.12152e-13
NM_011770|0|Ikzf2|-	0.842144	4.64445	1.95277e-15	5.39144e-13
NR_002847|0|Malat1|-	0.594286	9.09715	4.84026e-15	1.319e-12
NM_175303|0|Sall4|-	-0.771772	5.7863	5.55924e-15	1.49551e-12
NM_172469|0|Clic6|+	-1.28761	3.10085	7.35991e-15	1.95485e-12
NM_010128|0|Emp1|+	0.809698	5.47968	7.66165e-15	2.00956e-12
NM_009484|0|Uty|-	-4.25583	0.347401	8.5549e-15	2.21614e-12
NM_009526|0|Wnt6|+	0.956915	4.74817	1.00396e-14	2.56902e-12
NM_027937|0|Caskin1|+	-0.644705	6.06672	1.19309e-14	3.01623e-12
NM_019946|0|Mgst1|+	1.00753	3.80762	3.10157e-14	7.74764e-12
NM_001097621|0|Kif26a|+	-0.601497	6.61961	3.29451e-14	8.13279e-12
NM_010291|0|Gjb5|-	-0.667713	5.6554	5.31468e-14	1.29672e-11
NM_001162950|0|Hif3a|-	0.687312	5.53299	5.56082e-14	1.34118e-11
NM_016868|0|Hif3a|-	0.68643	5.53189	6.45617e-14	1.53943e-11
NM_009451|0|Tubb4a|-	-0.765746	5.64894	1.05268e-13	2.48185e-11
NM_007443|0|Ambp|-	-2.16591	2.06692	1.28056e-13	2.98556e-11
NM_025684|0|Nepn|+	-2.77154	2.08347	1.43888e-13	3.3178e-11
NM_007633|0|Ccne1|-	-0.700092	5.1058	2.94158e-13	6.70904e-11
NM_020047|0|Tacstd2|-	0.74413	5.57668	2.98962e-13	6.7453e-11
NM_007442|0|Alx4|+	0.750534	6.03036	4.43738e-13	9.90527e-11
NM_010835|0|Msx1|-	0.729984	4.86923	5.02742e-13	1.11042e-10
NR_027920|0|Msx1as|+	0.814937	4.43669	5.34982e-13	1.16933e-10
NM_177386|0|Sfmbt2|+	-0.67761	8.04054	7.53111e-13	1.62913e-10
NM_001198808|0|Sfmbt2|+	-0.676291	8.05142	8.10184e-13	1.7347e-10
NM_008150|0|Gpc4|-	0.691685	5.01111	9.03523e-13	1.91501e-10
NM_201395|0|Sall4|-	-0.755501	5.33085	9.44889e-13	1.98266e-10
NM_201396|0|Sall4|-	-0.785539	4.81847	1.03521e-12	2.15068e-10
NM_008126|0|Gjb3|-	-0.646315	6.40987	1.09217e-12	2.24676e-10
NM_012008|0|Ddx3y|-	-1.4667	2.72504	1.35035e-12	2.75091e-10
NM_025276|0|Evpl|-	0.898964	4.4207	1.697e-12	3.42386e-10
NM_008331|0|Ifit1|+	0.905829	4.58129	2.49856e-12	4.99308e-10
NM_172399|0|A930038C07Rik|+	0.652387	5.31633	2.63563e-12	5.2173e-10
NM_001160012|0|Gjb3|-	-0.640697	6.42616	2.94788e-12	5.78088e-10
NM_080285|0|Cttnbp2|-	0.771368	4.53742	4.59689e-12	8.93117e-10
NM_010740|0|Cd93|-	-1.45673	2.67201	6.93748e-12	1.3355e-09
NM_009482|0|Utf1|+	-1.18393	3.58968	7.44331e-12	1.41985e-09
NM_026790|0|Ifi27l1|+	1.17905	3.78304	7.78524e-12	1.45855e-09
NM_194066|0|Ifi27l1|+	1.17905	3.78304	7.78524e-12	1.45855e-09
NM_033268|0|Actn2|-	-2.29256	1.01346	8.44853e-12	1.56881e-09
NM_009828|0|Ccna2|-	-0.535984	6.36914	8.67672e-12	1.59705e-09
NM_177620|0|Rin3|+	-0.695971	4.70474	8.9649e-12	1.63574e-09
NM_008002|0|Fgf10|+	-0.901404	4.04263	9.68803e-12	1.75245e-09
NM_018885|0|Irx4|+	-1.12436	3.68066	1.07326e-11	1.92481e-09
NM_177782|0|Prex1|-	0.633237	5.31023	1.15129e-11	2.04724e-09
NM_016780|0|Itgb3|+	-0.582028	6.08413	1.33478e-11	2.35359e-09
NM_023655|0|Trim29|+	1.57001	3.68597	1.72652e-11	3.01896e-09
NM_028518|0|Col20a1|+	0.804519	4.3631	1.81713e-11	3.15114e-09
NM_001161365|0|Rin3|+	-0.689801	4.68419	1.83723e-11	3.15988e-09
NM_010605|0|Kcnj5|-	-5.81869	-0.421906	1.89837e-11	3.23849e-09
NM_023049|0|Asb2|-	-4.24643	-0.46152	1.91815e-11	3.24584e-09
NM_008882|0|Plxna2|+	0.776554	6.64038	2.62088e-11	4.39951e-09
NM_008090|0|Gata2|+	-0.586115	7.74448	2.66171e-11	4.43259e-09
NM_010256|0|Gart|-	-0.519944	6.41898	2.70321e-11	4.46626e-09
NM_007737|0|Col5a2|-	0.957955	5.51501	3.60983e-11	5.91758e-09
NM_008653|0|Mybpc3|+	-1.63456	2.46595	3.8944e-11	6.33458e-09
NM_001003817|0|Erbb2|+	0.591832	5.58733	4.067e-11	6.56445e-09
NM_001168346|0|Nfatc4|+	0.515268	6.48254	4.16353e-11	6.66896e-09
NM_024245|0|Kif23|-	-0.668603	5.11733	4.27448e-11	6.7948e-09
NM_001112702|0|Tnni1|+	-1.45225	2.95143	4.32757e-11	6.82747e-09
NR_040409|0|Gm15441|-	0.578015	5.73599	5.29074e-11	8.28475e-09
NM_021467|0|Tnni1|+	-1.4482	2.95256	5.33673e-11	8.29486e-09
NM_011441|0|Sox17|-	-1.80538	1.99167	5.55785e-11	8.57502e-09
NM_026473|0|Tubb6|+	-0.569474	6.51016	6.19255e-11	9.48454e-09
NM_130888|0|Nxf7|-	-0.503659	6.77338	6.74204e-11	1.02513e-08
NM_008289|0|Hsd11b2|+	-0.713702	6.25199	7.94732e-11	1.1997e-08
NM_013807|0|Plk3|-	-0.591017	5.43899	8.15428e-11	1.22215e-08
NM_028071|0|Cotl1|-	-0.494504	6.77012	8.66318e-11	1.28922e-08
NM_172285|0|Plcg2|+	-0.568783	5.87767	8.99817e-11	1.32964e-08
NM_009521|0|Wnt3|+	1.31267	3.20234	1.04107e-10	1.5276e-08
NM_148933|0|Slco4a1|+	-0.593691	6.39797	1.28694e-10	1.87527e-08
NM_011244|0|Rarg|-	0.555565	5.7188	1.38703e-10	2.00717e-08
NM_009518|0|Wnt10a|+	2.28226	0.821494	1.52014e-10	2.18473e-08
NM_010518|0|Igfbp5|-	0.710719	10.2034	1.63475e-10	2.33347e-08
NM_008086|0|Gas1|-	0.555205	7.44885	1.84489e-10	2.61563e-08
NM_194067|0|Ifi27l1|+	1.14012	3.58024	2.40852e-10	3.36919e-08
NM_194068|0|Ifi27l1|+	1.14012	3.58024	2.40852e-10	3.36919e-08
NM_001205082|0|Scarb1|-	-0.552563	6.10144	2.46109e-10	3.41994e-08
NM_007634|0|Ccnf|-	-0.541776	6.04834	2.53302e-10	3.49674e-08
NM_138683|0|Rspo1|+	1.49678	2.01924	2.92027e-10	3.98246e-08
NM_010861|0|Myl2|+	-8.01168	-1.25863	2.92284e-10	3.98246e-08
NM_007791|0|Csrp1|+	-0.452151	7.83622	3.0209e-10	4.08951e-08
NM_001083929|0|Gpx3|+	-0.632067	4.9107	3.35351e-10	4.51069e-08
NM_007431|0|Alpl|-	-0.519281	6.55979	3.38855e-10	4.52878e-08
NM_009419|0|Tpst2|+	-0.591423	5.29705	3.49674e-10	4.6438e-08
NR_002870|0|Dnm3os|+	0.817271	5.91491	3.64582e-10	4.81134e-08
NM_053272|0|Dhcr24|+	-0.467305	6.91783	3.68126e-10	4.82774e-08
NM_009196|0|Slc16a1|+	-0.485577	8.81815	3.85789e-10	5.02796e-08
NM_145833|0|Lin28a|-	-1.25316	3.23829	3.902e-10	5.05406e-08
NM_133957|0|Nfat5|+	0.551716	7.5222	3.94487e-10	5.07659e-08
NM_018823|0|Nfat5|+	0.552013	7.52146	3.96778e-10	5.07659e-08
NM_016741|0|Scarb1|-	-0.543208	6.16114	4.10052e-10	5.21461e-08
NM_009931|0|Col4a1|-	-0.525251	8.34544	4.65615e-10	5.86155e-08
NM_008161|0|Gpx3|+	-0.629951	4.90733	4.6651e-10	5.86155e-08
NM_001113248|0|Sin3b|+	-0.460406	8.35906	4.71007e-10	5.88282e-08
NM_008566|0|Mcm5|+	-0.529599	6.3724	4.73871e-10	5.88358e-08
NM_001252532|0|Llgl2|+	-0.492483	6.80663	5.01696e-10	6.1924e-08
NM_145438|0|Llgl2|+	-0.492794	6.80503	5.11068e-10	6.27119e-08
NM_013845|0|Ror1|+	0.775096	4.71519	5.4997e-10	6.70931e-08
NM_146015|0|Efemp1|+	1.43302	2.60953	5.58062e-10	6.76867e-08
NM_022316|0|Smoc1|+	-0.836166	4.52202	6.40219e-10	7.72053e-08
NM_025806|0|Plbd1|-	-0.660277	6.49804	7.03853e-10	8.4394e-08
NM_001077495|0|Pik3r1|-	0.552943	5.55327	7.17942e-10	8.55942e-08
NM_001013751|0|Syna|-	-0.515892	6.29361	7.71021e-10	9.1403e-08
NM_144811|0|Cbx7|-	-0.487538	6.41984	7.91749e-10	9.33329e-08
NM_028937|0|Sohlh2|+	-1.29292	2.25281	8.03407e-10	9.41782e-08
NM_001195431|0|Islr|-	0.812952	4.4311	8.52402e-10	9.93664e-08
NM_001146217|0|Smoc1|+	-0.825415	4.53517	8.5793e-10	9.94582e-08
NM_172815|0|Rspo2|-	-1.09181	3.02213	9.08552e-10	1.04748e-07
NM_183390|0|Klhl6|-	-2.1963	0.709254	1.04502e-09	1.19824e-07
NM_023699|0|Nfatc4|+	0.502741	6.10934	1.08979e-09	1.24277e-07
NM_026346|0|Fbxo32|-	0.628536	4.83173	1.12255e-09	1.27321e-07
NM_001042503|0|Trim71|-	-0.622699	5.59444	1.173e-09	1.32329e-07
NM_001081345|0|Chd2|-	0.475692	6.84011	1.2126e-09	1.36064e-07
NM_027512|0|3830417A13Rik|+	-0.481813	6.86052	1.2608e-09	1.4072e-07
NM_016689|0|Aqp3|-	-0.566349	6.08227	1.29793e-09	1.44097e-07
NM_001040072|0|Nynrin|+	0.489877	7.81489	1.36761e-09	1.51035e-07
NM_028657|0|F630110N24Rik|+	-0.625296	4.64579	1.38344e-09	1.51982e-07
NM_177303|0|Lrrn4|-	-0.74423	4.41088	1.51155e-09	1.65192e-07
NM_010332|0|Ednra|-	0.609258	5.31895	1.57161e-09	1.70866e-07
NM_013675|0|Spnb1|-	0.702871	4.58505	1.68044e-09	1.81756e-07
NM_021301|0|Slc15a2|-	0.796503	4.49846	1.69456e-09	1.81941e-07
NM_029352|0|Dusp9|+	-0.465968	8.56344	1.69949e-09	1.81941e-07
NM_023595|0|Dut|+	-0.631176	4.62107	1.80331e-09	1.92076e-07
NM_198414|0|Paqr9|+	-2.51815	0.350062	1.92897e-09	2.04422e-07
NM_010153|0|Erbb3|-	0.611106	5.12833	1.99674e-09	2.10541e-07
NM_026268|0|Dusp6|+	-0.696571	4.7946	2.21859e-09	2.32763e-07
NM_172301|0|Ccnb1|-	-0.617062	5.31739	2.37368e-09	2.47795e-07
NM_147219|0|Abca5|-	0.654389	4.75581	2.48694e-09	2.58334e-07
NM_025994|0|Efhd2|-	-0.48699	7.02067	2.54181e-09	2.62253e-07
NM_011328|0|Sct|-	-0.570613	6.84134	2.54966e-09	2.62253e-07
NM_177224|0|Chd9|+	0.570121	5.29673	2.70854e-09	2.77236e-07
NM_028894|0|Lonrf3|+	-0.53921	5.84591	2.72253e-09	2.77315e-07
NM_177292|0|Wscd2|+	-0.650959	5.20253	2.78322e-09	2.82127e-07
NM_001159521|0|Plxnb2|-	0.426954	7.84121	2.82564e-09	2.8505e-07
NM_019578|0|Extl1|-	-0.645985	4.59495	2.84214e-09	2.85343e-07
NM_010055|0|Dlx3|+	-0.510948	6.61284	2.9059e-09	2.90355e-07
NM_138749|0|Plxnb2|-	0.425899	7.84299	3.05556e-09	3.03862e-07
NM_012043|0|Islr|-	0.809423	4.40739	3.22152e-09	3.18855e-07
NM_008475|0|Krt4|-	1.90801	0.872733	3.30448e-09	3.2553e-07
NM_011920|0|Abcg2|+	-0.598627	4.96469	3.36207e-09	3.29656e-07
NM_175730|0|Hoxc5|+	1.17347	2.91935	3.57088e-09	3.48501e-07
NM_007957|0|Esx1|-	-0.836739	4.99464	3.78662e-09	3.67846e-07
NM_001024955|0|Pik3r1|-	0.566803	5.25449	3.85309e-09	3.72577e-07
NM_030708|0|Zfhx4|+	0.86357	5.65405	4.16872e-09	4.01248e-07
NM_015786|0|Hist1h1c|+	0.506764	5.73986	4.26779e-09	4.08909e-07
NM_023903|0|Lipm|+	7.44741	-1.56275	4.38139e-09	4.17885e-07
NM_001042727|0|Rarg|-	0.507529	5.66152	5.04437e-09	4.78941e-07
NM_007409|0|Adh1|+	1.4538	2.74597	5.12273e-09	4.8419e-07
NM_018857|0|Msln|-	1.36077	2.21838	5.28397e-09	4.9266e-07
NM_021521|0|Med12|+	0.481194	6.41546	5.30432e-09	4.9266e-07
NM_194069|0|Ifi27l1|+	1.12157	3.27488	5.31463e-09	4.9266e-07
NM_016692|0|Incenp|-	-0.498423	5.86688	5.31685e-09	4.9266e-07
NM_009154|0|Sema5a|+	0.759152	5.34662	5.32973e-09	4.9266e-07
NM_007921|0|Elf3|-	-0.521711	6.30119	5.75796e-09	5.29909e-07
NM_016811|0|Dgka|-	0.740844	3.92477	6.15144e-09	5.63649e-07
NM_001163131|0|Elf3|-	-0.520719	6.31258	6.86289e-09	6.26104e-07
NM_027984|0|Epn3|-	-0.492167	6.92097	6.95012e-09	6.31318e-07
NM_146144|0|Usp1|+	-0.468098	6.19423	7.14015e-09	6.45784e-07
NM_028602|0|Tex19.1|+	-0.523742	5.70243	7.3266e-09	6.59803e-07
NM_001029985|0|Kcp|-	0.646825	4.58441	7.36758e-09	6.60658e-07
NM_008767|0|Slc22a18|+	-0.981908	3.22994	7.71431e-09	6.88806e-07
NM_001042504|0|Pitx2|+	0.690178	6.01205	7.94775e-09	7.06643e-07
NM_023842|0|Dsp|+	0.431167	8.81974	8.44076e-09	7.4731e-07
NM_001159646|0|Dut|+	-0.611949	4.58545	8.71144e-09	7.68034e-07
NM_001042760|0|Slc22a18|+	-0.971389	3.23361	9.10062e-09	7.98989e-07
NM_009037|0|Rcn1|-	0.421755	7.19234	9.64494e-09	8.43249e-07
NM_001198809|0|Sfmbt2|+	-0.634258	4.59625	1.00416e-08	8.74286e-07
NM_011594|0|Timp2|-	0.487426	6.51323	1.0357e-08	8.98024e-07
NM_030113|0|Arhgap10|-	-0.465417	6.42338	1.06002e-08	9.14338e-07
NM_011098|0|Pitx2|+	0.688179	6.02408	1.06323e-08	9.14338e-07
NM_032398|0|Plvap|-	-1.31582	2.07783	1.12925e-08	9.67148e-07
NM_152220|0|Stx3|-	-0.46459	6.51551	1.204e-08	1.02697e-06
NM_019568|0|Cxcl14|-	1.22459	3.24756	1.24176e-08	1.0549e-06
NM_009270|0|Sqle|+	-0.416767	7.04582	1.34947e-08	1.14177e-06
NM_011638|0|Tfrc|+	-0.40586	9.86416	1.35959e-08	1.14572e-06
NM_008469|0|Krt15|-	0.588297	4.96731	1.42813e-08	1.19866e-06
NM_001205083|0|Scarb1|-	-0.535829	5.5516	1.52919e-08	1.27837e-06
NM_008037|0|Fosl2|+	0.523249	6.35568	1.59147e-08	1.32515e-06
NM_001168672|0|Gtse1|+	-0.597491	5.49788	1.61925e-08	1.34295e-06
NM_001160265|0|Cyp2w1|+	2.68418	-0.0831829	1.70275e-08	1.40664e-06
NR_035440|0|Mir1906-1|+	-4.14516	-1.42059	1.73176e-08	1.41944e-06
NR_037313|0|Mir1906-2|+	-4.14516	-1.42059	1.73176e-08	1.41944e-06
NM_153565|0|Pcsk9|-	-1.40824	1.75217	1.77959e-08	1.45296e-06
NM_001037809|0|Cdh3|+	-0.411174	7.12812	1.8318e-08	1.48979e-06
NM_175432|0|Tmem132c|+	0.449951	6.23388	2.01023e-08	1.6286e-06
NM_007665|0|Cdh3|+	-0.410016	7.12118	2.03241e-08	1.64023e-06
NM_010892|0|Nek2|+	-0.607884	4.95871	2.0712e-08	1.66182e-06
NM_008714|0|Notch1|-	0.574195	5.90693	2.075e-08	1.66182e-06
NM_013882|0|Gtse1|+	-0.597898	5.49986	2.10074e-08	1.67604e-06
NM_009990|0|Clip2|-	-0.411813	7.08863	2.11971e-08	1.68477e-06
NM_001177794|0|Sertad4|-	0.640186	5.25048	2.13546e-08	1.69088e-06
NM_018802|0|Syt8|+	2.09773	0.534915	2.15005e-08	1.69604e-06
NM_001039162|0|Clip2|-	-0.411667	7.08782	2.17879e-08	1.71227e-06
NM_007962|0|Mpzl2|+	0.54811	5.61538	2.41571e-08	1.89138e-06
NM_198247|0|Sertad4|-	0.630472	5.33667	2.44603e-08	1.908e-06
NM_133743|0|Lypd3|+	1.57966	1.75283	2.5393e-08	1.96685e-06
NM_016674|0|Cldn1|-	1.6254	1.62168	2.54023e-08	1.96685e-06
NM_133218|0|Zfp704|-	0.490789	6.51433	2.80752e-08	2.16581e-06
NM_013538|0|Cdca3|+	-0.535827	5.00364	2.95501e-08	2.27124e-06
NM_001012765|0|Adcy5|+	1.19104	2.17036	3.13813e-08	2.40319e-06
NM_178734|0|Zfp473|-	-0.608997	4.39987	3.31852e-08	2.53209e-06
NM_198612|0|Gxylt2|+	1.73944	1.41088	3.49267e-08	2.65532e-06
NM_134011|0|Tbrg4|-	-0.465638	5.86345	3.54779e-08	2.68568e-06
NM_010881|0|Ncoa1|-	0.542327	5.08027	3.55821e-08	2.68568e-06
NM_001163314|0|Pgap1|-	0.6511	4.43032	3.66123e-08	2.75353e-06
NM_008509|0|Lpl|+	-0.502691	5.45619	3.9223e-08	2.93934e-06
NM_139298|0|Wnt9a|+	0.702283	4.57254	4.01925e-08	3.00128e-06
NM_011436|0|Sorl1|-	0.695079	4.37813	4.18915e-08	3.11705e-06
NM_146116|0|Tubb4b|-	-0.43719	7.2562	4.22335e-08	3.1314e-06
NM_001145920|0|Runx2|-	0.879804	3.18625	4.31046e-08	3.18473e-06
NM_010700|0|Ldlr|+	-0.419175	7.3111	4.42444e-08	3.25748e-06
NM_001252659|0|Ldlr|+	-0.419318	7.31082	4.44905e-08	3.26414e-06
NM_145530|0|Rhov|-	1.48218	1.65605	4.60443e-08	3.36637e-06
NM_028807|0|1200009I06Rik|+	-0.492334	5.92315	5.06097e-08	3.6873e-06
NM_001111059|0|Cd34|+	-1.09164	3.08643	5.09417e-08	3.69865e-06
NM_001130457|0|Tbrg4|-	-0.479163	5.57735	5.2376e-08	3.78967e-06
NM_011497|0|Aurka|-	-0.540835	4.86371	5.37694e-08	3.87712e-06
NM_013471|0|Anxa4|-	-0.405846	7.15938	5.47878e-08	3.93703e-06
NM_010133|0|En1|+	0.9924	2.72293	5.64892e-08	4.04544e-06
NM_009188|0|Sin3b|+	-0.398239	8.39971	5.67291e-08	4.0488e-06
NM_001252658|0|Ldlr|+	-0.415331	7.24875	5.87456e-08	4.17851e-06
NM_011254|0|Rbp1|+	-0.609173	4.76438	5.92224e-08	4.19819e-06
NR_002687|0|Gm5424|+	-0.413889	6.94709	5.98489e-08	4.22831e-06
NM_172748|0|Fbxl19|+	-0.458897	7.81214	6.25856e-08	4.40473e-06
NM_010762|0|Mal|-	0.977009	2.80255	6.27657e-08	4.40473e-06
NM_001163522|0|Emcn|+	-1.64785	0.992362	6.49695e-08	4.52908e-06
NM_016885|0|Emcn|+	-1.64785	0.992362	6.49695e-08	4.52908e-06
NM_023785|0|Ppbp|+	1.66575	1.14568	6.61511e-08	4.59619e-06
NM_145512|0|Sft2d2|-	0.497106	5.60002	6.66123e-08	4.61295e-06
NM_026115|0|Hat1|+	-0.405958	6.7411	6.85235e-08	4.7297e-06
NM_015826|0|Dmrt1|+	-3.21058	-0.986041	7.28187e-08	5.00149e-06
NM_019969|0|Plag1|-	0.603894	4.45809	7.29379e-08	5.00149e-06
NM_175212|0|Tmem65|-	0.453042	6.21307	7.83207e-08	5.3531e-06
NM_010720|0|Lipg|-	-0.486812	5.67734	7.88121e-08	5.3692e-06
NM_021399|0|Bcl11b|-	0.705531	3.85945	7.98752e-08	5.42402e-06
NM_009393|0|Tnnc1|+	-1.99672	0.437484	8.05975e-08	5.45541e-06
NM_001079883|0|Bcl11b|-	0.702648	3.87511	8.47416e-08	5.71747e-06
NM_001085383|0|Anxa9|-	0.8687	3.22647	8.595e-08	5.78041e-06
NM_172298|0|Tshz3|+	0.656245	4.52387	8.70117e-08	5.83312e-06
NM_001042502|0|Pitx2|+	0.638863	6.11353	8.82163e-08	5.89283e-06
NM_020022|0|Rfc2|+	-0.478172	5.49781	8.9e-08	5.89283e-06
NM_001177796|0|Afap1l2|-	-0.413416	6.72004	8.93066e-08	5.89283e-06
NM_001177797|0|Afap1l2|-	-0.413416	6.72004	8.93066e-08	5.89283e-06
NM_146102|0|Afap1l2|-	-0.413416	6.72004	8.93066e-08	5.89283e-06
NM_011715|0|Wdr1|-	-0.399314	7.36852	9.03715e-08	5.94441e-06
NM_001013368|0|E2f8|-	-0.473525	5.58896	9.53058e-08	6.24938e-06
NM_001003963|0|Dnmt3b|+	-0.543418	4.70536	9.60291e-08	6.27719e-06
NM_178618|0|Fam83g|+	-0.444994	6.61595	1.01144e-07	6.59098e-06
NM_001003961|0|Dnmt3b|+	-0.542009	4.71465	1.01544e-07	6.59656e-06
NM_178922|0|Hic2|+	-0.39748	7.93321	1.04857e-07	6.79077e-06
NM_011918|0|Ldb3|-	-1.47315	1.46464	1.08684e-07	7.01698e-06
NM_016851|0|Irf6|+	0.538595	5.62236	1.10195e-07	7.09267e-06
NM_010068|0|Dnmt3b|+	-0.540886	4.70074	1.13317e-07	7.27135e-06
NM_153801|0|Tecrl|-	-7.17535	-1.97201	1.15188e-07	7.36888e-06
NM_001081045|0|1700081L11Rik|-	0.378158	7.65893	1.1778e-07	7.51179e-06
NM_024223|0|Crip2|+	-0.509646	5.22338	1.18776e-07	7.55234e-06
NM_001003960|0|Dnmt3b|+	-0.53949	4.71006	1.19853e-07	7.59783e-06
NM_001042565|0|Wsb1|-	0.388486	7.46147	1.20711e-07	7.61733e-06
NM_013610|0|Ninj1|+	-0.511212	5.19034	1.20887e-07	7.61733e-06
NM_011127|0|Prrx1|-	0.48902	5.60406	1.2135e-07	7.62364e-06
NM_008564|0|Mcm2|-	-0.413441	6.97138	1.23518e-07	7.73664e-06
NM_031393|0|Sytl1|-	1.49366	1.6158	1.26664e-07	7.91008e-06
NM_133654|0|Cd34|+	-1.05069	3.03499	1.35933e-07	8.46376e-06
NM_001122997|0|Dnmt3b|+	-0.536439	4.70821	1.38152e-07	8.57646e-06
NM_009304|0|Syngr2|+	-0.471755	5.53224	1.39839e-07	8.6556e-06
NM_029573|0|Idh3a|+	-0.439253	6.05151	1.41396e-07	8.7262e-06
NM_181421|0|Gm15800|+	0.52595	5.59714	1.43654e-07	8.83957e-06
NM_001171187|0|Mal|-	0.995688	2.71692	1.46684e-07	8.99965e-06
NM_001161537|0|Islr2|-	-0.917965	3.32724	1.5543e-07	9.50843e-06
NM_023628|0|Anxa9|-	0.84899	3.24264	1.58856e-07	9.66863e-06
NM_009004|0|Kif20a|+	-0.425439	6.10987	1.5897e-07	9.66863e-06
NM_012011|0|Eif2s3y|+	-0.962398	3.37915	1.64962e-07	9.98831e-06
NM_001039072|0|Ldb3|-	-1.46036	1.41047	1.65765e-07	9.98831e-06
NM_001039074|0|Ldb3|-	-1.46036	1.41047	1.65765e-07	9.98831e-06
NM_001081378|0|Kidins220|+	0.445838	6.37717	1.66131e-07	9.98831e-06
NM_010591|0|Jun|-	0.387249	7.1876	1.69628e-07	1.01695e-05
NM_175686|0|Prrx1|-	0.480054	5.61212	1.71053e-07	1.02091e-05
NM_010415|0|Hbegf|-	-0.492811	5.98357	1.71262e-07	1.02091e-05
NM_001163175|0|Begain|-	0.886909	3.12221	1.71983e-07	1.0223e-05
NM_008780|0|Pax1|+	3.04713	-0.479417	1.76964e-07	1.04893e-05
NM_009621|0|Adamts1|-	0.530565	7.11828	1.7788e-07	1.05139e-05
NM_001039071|0|Ldb3|-	-1.45056	1.43757	1.7848e-07	1.05198e-05
NM_145588|0|Kif22|-	-0.5253	5.34838	1.87982e-07	1.10488e-05
NM_181323|0|Cwh43|+	4.17394	-1.51043	1.90333e-07	1.11219e-05
NM_080638|0|Mvp|-	-0.408544	6.85241	1.90662e-07	1.11219e-05
NM_009209|0|Slc6a2|+	-0.830973	3.1979	1.90815e-07	1.11219e-05
NM_021415|0|Cacna1h|-	0.435836	6.05414	1.92189e-07	1.11709e-05
NM_001166406|0|Kif20a|+	-0.42232	6.10902	1.94544e-07	1.12766e-05
NM_008486|0|Anpep|-	0.601174	4.47849	1.96092e-07	1.1335e-05
NM_011415|0|Snai2|+	0.566263	4.91535	1.98058e-07	1.14172e-05
NM_001146038|0|Runx2|-	0.895828	2.9887	2.01133e-07	1.15311e-05
NM_009820|0|Runx2|-	0.895828	2.9887	2.01133e-07	1.15311e-05
NM_001164100|0|Add3|+	0.463851	7.25074	2.02696e-07	1.1589e-05
NM_001161535|0|Islr2|-	-0.911456	3.32071	2.09543e-07	1.19479e-05
NM_153127|0|Mmrn2|+	-1.11999	2.23731	2.15628e-07	1.22616e-05
NM_001163691|0|Cacna1h|-	0.433795	6.04713	2.17184e-07	1.23167e-05
NM_011264|0|Rev3l|+	0.472342	6.32934	2.19774e-07	1.23931e-05
NM_011141|0|Pou3f1|+	-0.982644	2.71899	2.20641e-07	1.23931e-05
NM_001161536|0|Islr2|-	-0.913028	3.32163	2.21485e-07	1.23931e-05
NM_001161538|0|Islr2|-	-0.913028	3.32163	2.21485e-07	1.23931e-05
NM_001161539|0|Islr2|-	-0.913028	3.32163	2.21485e-07	1.23931e-05
NM_178598|0|Tagln2|+	-0.37844	7.26963	2.29617e-07	1.2814e-05
NM_012012|0|Exo1|+	-0.620245	4.43559	2.37491e-07	1.32182e-05
NM_013805|0|Cldn5|+	-1.61158	1.46857	2.40371e-07	1.33432e-05
NM_013758|0|Add3|+	0.464645	7.207	2.49185e-07	1.37959e-05
NM_001161541|0|Islr2|-	-0.902879	3.32229	2.55364e-07	1.40659e-05
NM_019413|0|Robo1|+	0.458318	5.89976	2.55402e-07	1.40659e-05
NM_008604|0|Mme|+	0.547868	4.7524	2.61586e-07	1.43442e-05
NM_178446|0|Rbm47|-	-0.459942	5.83492	2.61822e-07	1.43442e-05
NM_013733|0|Chaf1a|+	-0.452779	5.92845	2.64143e-07	1.44336e-05
NM_145459|0|Zfp503|-	0.546413	5.69803	2.76427e-07	1.50656e-05
NM_152822|0|Las1l|-	-0.374878	7.69287	2.77784e-07	1.51004e-05
NM_001039073|0|Ldb3|-	-1.43673	1.38237	2.78721e-07	1.51122e-05
NM_001161540|0|Islr2|-	-0.906477	3.31508	2.88012e-07	1.55104e-05
NM_177193|0|Islr2|-	-0.906477	3.31508	2.88012e-07	1.55104e-05
NM_007496|0|Zfhx3|+	0.543521	5.87067	2.88283e-07	1.55104e-05
NM_009573|0|Zic1|-	0.70423	3.71282	2.93e-07	1.57238e-05
NM_001166407|0|Kif20a|+	-0.415212	6.10665	3.07517e-07	1.64608e-05
NM_028804|0|Ccdc3|+	-0.62117	4.12568	3.14436e-07	1.67294e-05
NM_007993|0|Fbn1|-	0.561504	5.04776	3.14836e-07	1.67294e-05
NM_026167|0|Klhl13|-	-0.372855	8.53118	3.14928e-07	1.67294e-05
NM_001079822|0|Tcf7l1|-	-0.442502	6.55087	3.25882e-07	1.72676e-05
NM_013553|0|Hoxc4|+	0.762096	3.6415	3.27136e-07	1.72904e-05
NM_009332|0|Tcf7l1|-	-0.442918	6.54962	3.28139e-07	1.72999e-05
NM_007659|0|Cdk1|-	-0.493683	5.96292	3.32294e-07	1.7475e-05
NM_001159558|0|Cd36|-	1.48893	1.17168	3.33792e-07	1.75099e-05
NM_001081668|0|Nup62cl|-	-0.482883	5.81085	3.3499e-07	1.75289e-05
NM_010838|0|Mapt|+	0.902861	3.10019	3.41022e-07	1.78001e-05
NM_183221|0|Fat4|+	0.55786	5.92527	3.48298e-07	1.81349e-05
NM_001164099|0|Add3|+	0.459531	7.21631	3.52709e-07	1.82802e-05
NM_001164101|0|Add3|+	0.461	7.20489	3.52832e-07	1.82802e-05
NM_001033415|0|Shisa3|+	-0.548631	6.08718	3.69788e-07	1.90717e-05
NM_010181|0|Fbn2|-	0.507053	6.85756	3.69926e-07	1.90717e-05
NM_018800|0|Syt6|+	-1.15717	2.11151	3.80095e-07	1.95479e-05
NM_028716|0|Phf19|-	-1.01081	2.71367	3.83496e-07	1.96745e-05
NM_177652|0|Ryr3|-	3.05318	-0.935816	3.91397e-07	2.00309e-05
NM_153526|0|Insig1|+	-0.438395	6.2552	4.50534e-07	2.30013e-05
NM_007564|0|Zfp36l1|-	0.369094	8.32124	4.58194e-07	2.33357e-05
NM_173375|0|Fam180a|-	2.68008	-0.659823	4.5972e-07	2.33567e-05
NM_175543|0|Rab11fip4|+	-0.497975	5.62589	4.6802e-07	2.37209e-05
NM_001038609|0|Mapt|+	0.888035	3.10668	4.83894e-07	2.44664e-05
NM_001253893|0|Dnm2|+	-0.39194	7.2075	4.86295e-07	2.45287e-05
NM_007871|0|Dnm2|+	-0.391824	7.20743	4.93287e-07	2.48217e-05
NM_008014|0|Ppm1g|-	-0.373481	7.099	4.98902e-07	2.50188e-05
NM_025949|0|Rps6ka6|-	-0.410301	6.29732	4.99589e-07	2.50188e-05
NM_029870|0|A930001N09Rik|+	0.402091	6.23347	5.04008e-07	2.518e-05
NM_138750|0|Prom2|-	0.756973	4.04834	5.18175e-07	2.58263e-05
NM_027280|0|Nkd1|+	0.465388	5.46742	5.26433e-07	2.61757e-05
NM_178118|0|Dixdc1|-	0.496191	5.0201	5.32996e-07	2.64394e-05
NM_177715|0|Kctd12|-	0.632225	7.47775	5.39962e-07	2.66608e-05
NM_026081|0|Gprasp1|+	0.439747	6.47843	5.40001e-07	2.66608e-05
NM_139065|0|Rbm47|-	-0.44765	5.7948	5.53665e-07	2.72712e-05
NM_001127382|0|Rbm47|-	-0.447139	5.79591	5.58304e-07	2.74354e-05
NM_001205355|0|Fhdc1|-	-0.438108	5.97833	5.60482e-07	2.7478e-05
NM_178047|0|Prom2|-	0.755361	4.04573	5.64315e-07	2.76014e-05
NM_172448|0|Rnf43|+	0.656913	3.90633	5.66409e-07	2.76394e-05
NM_001033301|0|Fhdc1|-	-0.438459	5.97977	5.68915e-07	2.76642e-05
NM_021542|0|Kcnk5|-	-0.517396	4.67028	5.69553e-07	2.76642e-05
NM_001109975|0|Synpo|-	0.631403	4.33632	5.78731e-07	2.80451e-05
NM_001033525|0|Kcnk6|-	-0.719004	3.52683	5.80845e-07	2.80826e-05
NM_027290|0|Mcm10|-	-0.529088	4.64864	5.84633e-07	2.82008e-05
NM_022325|0|Ctsz|-	-0.386665	7.08411	5.93868e-07	2.8549e-05
NM_009721|0|Atp1b1|-	-0.439577	6.24211	5.94573e-07	2.8549e-05
NM_001004359|0|Gprasp1|+	0.438506	6.47234	5.97856e-07	2.86411e-05
NM_020265|0|Dkk2|+	0.753069	5.96406	6.15825e-07	2.94347e-05
NM_011693|0|Vcam1|-	0.737567	3.54353	6.30697e-07	3.00771e-05
NM_026631|0|Nhp2|+	-0.520102	4.68775	6.45772e-07	3.07262e-05
NM_026309|0|Lsm3|+	-0.559422	4.76698	6.48234e-07	3.07674e-05
NM_009773|0|Bub1b|+	-0.420356	5.85546	6.49571e-07	3.07674e-05
NM_177306|0|Rfx6|+	-2.52918	-0.39235	6.60738e-07	3.12258e-05
NM_007482|0|Arg1|-	0.778673	4.29291	6.70545e-07	3.15653e-05
NM_001253894|0|Dnm2|+	-0.382523	6.9517	6.70931e-07	3.15653e-05
NM_020493|0|Srf|-	-0.45882	5.89238	6.84115e-07	3.21136e-05
NM_001039520|0|Dnm2|+	-0.390008	7.20123	6.96469e-07	3.26206e-05
NM_028977|0|Lrrc17|+	0.923714	5.14693	7.11758e-07	3.32624e-05
NM_175263|0|Notum|-	0.96682	3.18799	7.15605e-07	3.33679e-05
NM_001168321|0|Bcor|-	-0.417692	8.1771	7.23457e-07	3.36592e-05
NR_015483|0|2610203C20Rik|+	0.523881	5.96498	7.49134e-07	3.47767e-05
NM_007513|0|Slc7a1|-	-0.381572	6.46682	7.66533e-07	3.55059e-05
NM_001178012|0|Sfxn3|+	0.574334	5.08668	7.84124e-07	3.62407e-05
NM_016774|0|Atp5b|+	-0.364576	9.12981	7.91589e-07	3.64259e-05
NM_001170537|0|Mef2c|+	-0.923065	2.59597	7.91603e-07	3.64259e-05
NM_001162943|0|Dchs1|-	0.489484	6.27136	8.09924e-07	3.71874e-05
NM_001252476|0|Prmt1|-	-0.399951	6.38429	8.12231e-07	3.72119e-05
NM_009643|0|Ahnak|+	0.510867	8.85868	8.18776e-07	3.743e-05
NM_133966|0|Taf5l|-	-0.412408	6.01229	8.31598e-07	3.79335e-05
NM_025998|0|Nkain1|+	-0.372414	6.67037	8.62143e-07	3.92415e-05
NM_001113548|0|Adamtsl5|-	1.23885	1.64662	8.65037e-07	3.9288e-05
NM_013601|0|Msx2|-	0.430752	5.74366	8.74286e-07	3.96223e-05
NM_001103182|0|Lin9|+	-0.477776	4.98841	8.79976e-07	3.97943e-05
NM_026560|0|Cdca8|-	-0.464472	5.12133	8.83149e-07	3.98519e-05
NM_026163|0|Pkp2|+	-0.365461	6.96153	8.94256e-07	4.02665e-05
NM_001005385|0|Gprasp1|+	0.431576	6.4565	8.96302e-07	4.02722e-05
NM_008262|0|Onecut1|+	-1.91841	0.56462	9.03338e-07	4.05016e-05
NM_019830|0|Prmt1|-	-0.398738	6.38727	9.0569e-07	4.05205e-05
NR_045521|0|Prmt1|-	-0.398045	6.39123	9.10131e-07	4.05727e-05
NM_001032378|0|Pecam1|-	-0.590955	4.51459	9.10725e-07	4.05727e-05
NM_008538|0|Marcks|-	0.36581	8.749	9.16231e-07	4.07315e-05
NM_007974|0|F2rl1|-	-0.46143	5.36859	9.25649e-07	4.10632e-05
NM_001159556|0|Cd36|-	1.45985	1.1166	9.28814e-07	4.11167e-05
NM_133871|0|Ifi44|-	1.21701	2.37881	9.48249e-07	4.18886e-05
NM_009862|0|Cdc45|-	-0.535718	4.51911	9.64706e-07	4.25261e-05
NM_001033430|0|Jhdm1d|-	0.51493	5.69712	9.78754e-07	4.30549e-05
NM_028390|0|Anln|-	-0.436367	6.14285	9.92516e-07	4.3569e-05
NM_008816|0|Pecam1|-	-0.589397	4.51733	9.98183e-07	4.37263e-05
NM_001159389|0|Rfx6|+	-2.18693	-0.183072	1.00945e-06	4.41277e-05
NM_001113415|0|Ebf3|-	0.681173	4.61539	1.03531e-06	4.51641e-05
NM_001025577|0|Maf|-	0.704522	3.83024	1.08516e-06	4.72405e-05
NM_001081202|0|L1td1|+	-0.489261	4.81215	1.09203e-06	4.7441e-05
NM_175045|0|Bcor|-	-0.419542	8.22484	1.09938e-06	4.76617e-05
NM_175046|0|Bcor|-	-0.420573	8.22275	1.10489e-06	4.78017e-05
NM_180974|0|Foxn2|+	-0.405936	6.12673	1.12787e-06	4.86958e-05
NM_001113414|0|Ebf3|-	0.678889	4.61295	1.13191e-06	4.87038e-05
NM_010096|0|Ebf3|-	0.678826	4.59426	1.1327e-06	4.87038e-05
NM_008860|0|Prkcz|-	-0.615327	4.32734	1.15291e-06	4.94234e-05
NM_007646|0|Cd38|+	-0.98367	2.37558	1.15415e-06	4.94234e-05
NM_021566|0|Jph2|-	-1.16088	1.96076	1.15897e-06	4.9529e-05
NM_001159555|0|Cd36|-	1.44091	1.13672	1.17062e-06	4.9723e-05
NM_001159557|0|Cd36|-	1.44091	1.13672	1.17062e-06	4.9723e-05
NM_007643|0|Cd36|-	1.44091	1.13672	1.17062e-06	4.9723e-05
NM_011587|0|Tie1|-	-1.45814	1.99055	1.22298e-06	5.18419e-05
NM_029510|0|Bcor|-	-0.41878	8.23385	1.24754e-06	5.27766e-05
NM_175044|0|Bcor|-	-0.419803	8.23177	1.25413e-06	5.29483e-05
NM_001025779|0|Cdc6|+	-0.659433	3.88167	1.2713e-06	5.35656e-05
NM_019553|0|Ddx21|-	-0.354388	7.53257	1.27621e-06	5.36647e-05
NM_207649|0|Rcan2|+	-1.20101	1.6326	1.30673e-06	5.4838e-05
NM_001040400|0|Tet2|-	0.428462	5.84073	1.30958e-06	5.4848e-05
NM_027102|0|Esam|+	-0.76057	3.68151	1.32445e-06	5.53603e-05
NM_145564|0|Fbxo21|+	-0.424191	7.104	1.35508e-06	5.65281e-05
NM_013584|0|Lifr|+	0.446084	5.80893	1.35814e-06	5.65435e-05
NM_053197|0|Sfxn3|+	0.568252	5.1367	1.38817e-06	5.76792e-05
NR_033520|0|Tmem181b-ps|-	0.479516	4.89559	1.48838e-06	6.17206e-05
NM_008485|0|Lamc2|-	0.485817	5.36497	1.61686e-06	6.69161e-05
NM_033037|0|Cdo1|-	0.697747	4.20764	1.6316e-06	6.73936e-05
NR_033599|0|Gm6682|+	-0.367851	6.98747	1.67273e-06	6.89567e-05
NM_016964|0|Stag3|+	-0.563586	4.57463	1.67623e-06	6.89656e-05
NM_001081224|0|Prr16|+	1.26848	1.427	1.68263e-06	6.90931e-05
NM_008909|0|Ppl|-	0.458088	5.97026	1.69492e-06	6.9462e-05
NM_153529|0|Nrn1|-	-1.02952	2.91658	1.71211e-06	6.98848e-05
NM_145222|0|B3gnt7|+	-0.402177	6.62326	1.71308e-06	6.98848e-05
NM_153153|0|Svil|+	0.479569	6.31785	1.71523e-06	6.98848e-05
NM_009907|0|Cln3|-	-0.473475	4.88137	1.75159e-06	7.12278e-05
NM_011635|0|Trap1a|+	-0.478764	5.17751	1.79036e-06	7.26637e-05
NM_008036|0|Fosb|-	1.06311	2.69592	1.80025e-06	7.29241e-05
NM_010160|0|Celf2|-	0.503331	5.17546	1.82166e-06	7.35077e-05
NM_028877|0|Palm3|+	0.940258	2.87261	1.82166e-06	7.35077e-05
NM_027219|0|Cdc42ep1|+	-0.512347	5.01813	1.83692e-06	7.39808e-05
NM_019650|0|Gosr2|-	0.36618	7.81885	1.84197e-06	7.40422e-05
NM_001001881|0|2510009E07Rik|-	0.538269	4.90158	1.95959e-06	7.8604e-05
NM_019919|0|Ltbp1|+	0.573927	5.01955	1.96312e-06	7.8604e-05
NM_153175|0|Gimap6|-	-1.56229	0.969755	1.96669e-06	7.8604e-05
NM_080419|0|Igsf8|+	-0.471952	6.68595	1.98742e-06	7.92814e-05
NM_010264|0|Nr6a1|-	-0.358293	6.92026	1.99653e-06	7.94936e-05
NM_025282|0|Mef2c|+	-0.902839	2.5307	2.04945e-06	8.14461e-05
NM_001161623|0|Cdc45|-	-0.544106	4.38501	2.18118e-06	8.65173e-05
NM_001033167|0|Slc22a23|-	-0.405672	5.96356	2.18584e-06	8.65385e-05
NM_011234|0|Rad51|+	-0.564507	4.49805	2.20069e-06	8.69625e-05
NM_010480|0|Hsp90aa1|-	-0.343004	9.19712	2.22454e-06	8.75988e-05
NM_027928|0|Chst13|-	-0.932682	2.58619	2.22514e-06	8.75988e-05
NM_009523|0|Wnt4|+	0.478997	4.84035	2.24927e-06	8.83828e-05
NM_008883|0|Plxna3|+	0.469773	5.06625	2.26554e-06	8.88558e-05
NM_001111080|0|Uhrf1|+	-0.411343	5.96422	2.32202e-06	9.09009e-05
NM_001163660|0|Nkd1|+	0.445729	5.33815	2.345e-06	9.16295e-05
NM_177583|0|Aph1b|-	0.602895	4.13371	2.37738e-06	9.27224e-05
NM_010858|0|Myl4|+	-0.669689	4.23186	2.38795e-06	9.29616e-05
NM_011706|0|Trpv2|+	-0.576193	4.04533	2.40123e-06	9.33054e-05
NM_008265|0|Hoxa4|-	1.32623	1.58973	2.41513e-06	9.36722e-05
NM_001014836|0|4930404N11Rik|-	-0.6246	3.73961	2.44411e-06	9.46213e-05
NM_008092|0|Gata4|-	-0.753695	4.68458	2.45378e-06	9.48206e-05
NM_178885|0|AI182371|-	6.70811	-2.17095	2.46028e-06	9.4897e-05
NM_001033306|0|Shb|-	-0.431393	6.08359	2.46821e-06	9.50283e-05
NM_027531|0|Ppp2r2b|-	0.529883	4.33795	2.52035e-06	9.68582e-05
NM_134038|0|Slc16a6|-	-0.490298	4.69288	2.60724e-06	0.000100014
NM_133719|0|Metrn|-	-0.512193	4.53387	2.67571e-06	0.000102454
NM_029803|0|Ifi27l2a|-	2.13102	0.189952	2.74458e-06	0.000104899
NR_045284|0|Gm16551|+	-2.17327	0.0378591	2.76554e-06	0.000105508
NM_019645|0|Pkp1|-	1.21606	1.89117	2.78575e-06	0.000106086
NM_175332|0|E130012A19Rik|-	-0.4782	6.52343	2.80316e-06	0.000106556
NM_172800|0|Sdk2|-	-0.715385	3.39506	2.80904e-06	0.000106586
NM_011020|0|Hspa4l|+	0.576984	4.10548	2.88134e-06	0.000109132
NM_001146311|0|Cln3|-	-0.457687	4.91944	2.9654e-06	0.000112114
NM_001111078|0|Uhrf1|+	-0.408455	5.98013	3.00881e-06	0.000113518
NM_001242934|0|Bcl11a|+	0.471952	4.8004	3.01336e-06	0.000113518
NM_144916|0|Tmem150a|+	-0.453926	6.40906	3.03132e-06	0.00011399
NM_019680|0|Elf4|-	-0.416587	5.75779	3.09224e-06	0.000116072
NM_001178013|0|Sfxn3|+	0.562388	5.1222	3.16529e-06	0.000118475
NM_053099|0|Setbp1|-	0.425026	5.33731	3.16753e-06	0.000118475
NM_172867|0|Zfp462|+	0.376259	7.23487	3.17361e-06	0.000118491
NM_028392|0|Ppp2r2b|-	0.561405	4.14298	3.18873e-06	0.000118844
NM_007792|0|Csrp2|+	0.579701	5.91169	3.31005e-06	0.000122978
NM_001111053|0|Dclk1|+	1.21338	1.55177	3.31139e-06	0.000122978
NM_021409|0|Pard6b|+	-0.444658	7.04512	3.33395e-06	0.000123598
NM_008128|0|Gjb6|-	1.70024	0.635069	3.41609e-06	0.00012642
NM_001159548|0|Nr6a1|-	-0.350054	6.88434	3.43856e-06	0.000126804
NM_001159549|0|Nr6a1|-	-0.350054	6.88434	3.43856e-06	0.000126804
NM_001199556|0|AW551984|-	0.763035	4.08102	3.47469e-06	0.000127911
NM_001111079|0|Uhrf1|+	-0.402574	5.99605	3.52326e-06	0.000129472
NM_173744|0|2610019F03Rik|-	-0.396074	5.76735	3.57172e-06	0.000131023
NM_011299|0|Rps6ka2|+	-0.550314	5.63788	3.61045e-06	0.000132213
NM_017462|0|Polg|-	-0.398003	7.01967	3.6238e-06	0.000132471
NM_010298|0|Glrb|-	0.66453	3.79878	3.77619e-06	0.000137801
NM_001205076|0|Jph2|-	-1.14539	1.92248	3.78353e-06	0.000137829
NM_019794|0|Dnaja2|-	-0.334569	7.78314	3.79874e-06	0.000138144
NM_001127330|0|Pparg|+	-0.424273	5.37994	3.87026e-06	0.000140501
NM_030598|0|Rcan2|+	-1.18755	1.49705	3.92395e-06	0.000142204
NM_001110231|0|Celf2|-	0.486096	5.20123	3.94239e-06	0.000142551
NM_010043|0|Des|+	-0.456253	4.85695	3.94711e-06	0.000142551
NM_009255|0|Serpine2|-	-0.387527	7.12452	4.0059e-06	0.000144426
NM_008173|0|Nr3c1|-	0.475075	6.52199	4.0227e-06	0.000144783
NM_031199|0|Tgfa|+	-0.431197	5.59987	4.0767e-06	0.000146475
NM_019738|0|Nupr1|-	0.863471	2.99602	4.11333e-06	0.000147539
NM_001039155|0|Triobp|+	0.459063	5.11855	4.12266e-06	0.000147621
NM_029967|0|Adamtsl1|+	0.880229	3.78404	4.13997e-06	0.000147988
NM_001012451|0|Ankrd6|-	0.500453	4.48999	4.16944e-06	0.000148788
NM_020567|0|Gmnn|-	-0.510699	4.4888	4.2354e-06	0.000150493
NM_178737|0|AW551984|-	0.762975	4.0747	4.23771e-06	0.000150493
NM_010234|0|Fos|+	0.431884	5.35736	4.23872e-06	0.000150493
NM_145926|0|Mgat4b|+	-0.370942	6.50174	4.31016e-06	0.00015277
NM_019439|0|Gabbr1|+	0.494063	4.76985	4.31879e-06	0.000152818
NM_008520|0|Ltbp3|+	0.439834	5.33341	4.33152e-06	0.000153011
NM_080471|0|Ankrd6|-	0.501651	4.48132	4.34416e-06	0.000153199
NM_198605|0|F630043A04Rik|-	-0.528947	4.28216	4.39628e-06	0.000154777
NM_197959|0|Kif18b|-	-0.502895	4.66623	4.48606e-06	0.000157513
NM_010931|0|Uhrf1|+	-0.399844	6.01161	4.489e-06	0.000157513
NM_001029842|0|Slc16a6|-	-0.481315	4.67078	4.53428e-06	0.000158803
NM_009197|0|Slc16a2|-	0.598188	4.09625	4.54089e-06	0.000158803
NM_001130416|0|Hdac6|-	-0.443577	6.62327	4.57502e-06	0.000159706
NM_027411|0|Ccdc99|-	-0.580794	4.05608	4.58691e-06	0.000159706
NM_010413|0|Hdac6|-	-0.443907	6.62857	4.58956e-06	0.000159706
NM_001017426|0|Kdm6b|-	0.405053	7.86661	4.62802e-06	0.000160778
NM_015762|0|Txnrd1|+	-0.330157	7.47554	4.67558e-06	0.000162162
NM_011799|0|Cdc6|+	-0.635913	3.85407	4.68828e-06	0.000162334
NM_001081185|0|Flnc|+	0.402924	6.92298	4.71775e-06	0.000163081
NM_011586|0|Myo18a|+	-0.383319	7.02395	4.72542e-06	0.000163081
NM_008199|0|H2-Bl|-	-0.939723	2.5045	4.82439e-06	0.000165971
NM_172737|0|Shisa7|-	0.949264	2.32872	4.82496e-06	0.000165971
NM_198724|0|Egfl7|+	-0.820115	3.07972	4.85673e-06	0.00016679
NM_175641|0|Ltbp4|-	0.485055	4.66716	4.91399e-06	0.000168481
NM_144848|0|Eppk1|-	-0.724998	4.33121	4.93628e-06	0.000168969
NM_011581|0|Thbs2|-	1.04085	2.1111	4.98421e-06	0.000170332
NM_145923|0|Rell1|-	-0.42957	5.18064	5.00209e-06	0.000170665
NM_001012450|0|Ankrd6|-	0.498449	4.48888	5.09447e-06	0.000173534
NM_001042513|0|Txnrd1|+	-0.328921	7.49368	5.10785e-06	0.000173708
NM_173788|0|Npr2|+	0.628719	4.3936	5.13262e-06	0.000174268
NM_009328|0|Tcf15|+	-1.54908	0.663017	5.38557e-06	0.000182561
NM_139297|0|Ugp2|-	-0.349915	6.63532	5.48013e-06	0.000185467
NM_009236|0|Sox18|-	-1.45252	0.767609	5.50905e-06	0.000185867
NM_001113549|0|Ltbp4|-	0.48399	4.66197	5.50966e-06	0.000185867
NM_019832|0|Gkap1|-	-0.423508	5.23136	5.60557e-06	0.000188799
NM_007754|0|Cpd|-	0.367729	6.47038	5.63076e-06	0.000189343
NM_019572|0|Hdac7|-	0.434654	5.36512	5.83651e-06	0.000195776
NM_018797|0|Plxnc1|-	-1.07692	2.13625	5.84072e-06	0.000195776
NM_008990|0|Pvrl2|-	-0.351143	6.84937	5.85272e-06	0.000195865
NM_020589|0|Zfp467|-	0.584311	4.20746	5.87084e-06	0.000196159
NM_022032|0|Perp|+	0.4133	6.21723	5.8806e-06	0.000196173
NM_008617|0|Mdh2|+	-0.361564	7.36442	5.89472e-06	0.000196332
NM_001042523|0|Txnrd1|+	-0.326235	7.46856	5.9509e-06	0.000197888
NM_011146|0|Pparg|+	-0.417209	5.3313	5.97645e-06	0.000198424
NM_009930|0|Col3a1|+	0.415726	9.75736	5.99815e-06	0.00019877
NM_001042514|0|Txnrd1|+	-0.327262	7.49134	6.00582e-06	0.00019877
NM_010330|0|Emb|+	-0.47018	5.00262	6.07815e-06	0.000200847
NM_001122758|0|Pcdh7|+	0.531719	5.29865	6.08773e-06	0.000200847
NM_001198894|0|Gpr56|+	-0.374602	6.8612	6.23264e-06	0.000205258
NM_011063|0|Pea15a|-	-0.334903	6.92649	6.24099e-06	0.000205258
NM_007393|0|Actb|-	-0.332098	10.1194	6.25912e-06	0.000205532
NM_147221|0|Glis1|+	-0.598538	4.93479	6.41885e-06	0.000210448
NM_011654|0|Tuba1b|-	-0.342475	8.38347	6.45208e-06	0.000211061
NM_021414|0|Ahcyl2|+	-0.38755	5.93559	6.45765e-06	0.000211061
NM_001171000|0|Ahcyl2|+	-0.387622	5.93501	6.5106e-06	0.00021246
NM_028673|0|Zdbf2|+	0.429969	6.87479	6.61755e-06	0.000215615
NM_011496|0|Aurkb|+	-0.459525	5.1659	6.63853e-06	0.000215963
NM_001005508|0|Arhgap30|+	-0.901541	2.3452	6.69993e-06	0.000217623
NM_018882|0|Gpr56|+	-0.374571	6.86194	6.71908e-06	0.000217908
NM_001081260|0|Tnks1bp1|+	0.404399	5.70998	6.78747e-06	0.000219786
NM_008998|0|Rab17|-	2.14788	-0.292684	6.81814e-06	0.000220367
NM_001039079|0|Prkcz|-	-0.611247	4.22067	6.8264e-06	0.000220367
NM_008563|0|Mcm3|-	-0.357981	6.77284	6.85509e-06	0.000220953
NM_015744|0|Enpp2|-	1.14875	1.70534	6.91237e-06	0.000222152
NM_010790|0|Melk|+	-0.459938	4.7931	6.91347e-06	0.000222152
NM_013922|0|Zfp354c|-	0.413637	5.48911	7.00873e-06	0.000224869
NM_030261|0|Sesn3|+	0.505129	5.03564	7.0242e-06	0.00022501
NM_001083316|0|Pdgfra|+	0.449802	7.4137	7.03457e-06	0.00022501
NM_030706|0|Trim2|-	0.468362	4.66825	7.19934e-06	0.00022993
NM_011058|0|Pdgfra|+	0.452212	7.42595	7.2241e-06	0.000230086
NM_198022|0|Tnrc6c|+	0.400431	5.75359	7.2276e-06	0.000230086
NM_001126490|0|Ism1|+	1.06132	1.89914	7.2376e-06	0.000230086
NM_008245|0|Hhex|+	-1.27771	1.1408	7.2481e-06	0.000230086
NM_001004362|0|2610008E11Rik|-	0.493731	5.20489	7.31991e-06	0.000232015
NM_011261|0|Reln|-	-1.13263	2.0699	7.4375e-06	0.000235386
NM_194061|0|D630045J12Rik|-	0.379325	5.98187	7.55277e-06	0.000238674
NM_178763|0|Zfp750|-	0.886092	3.17549	7.62735e-06	0.000240669
NM_028013|0|Endod1|-	0.505145	4.43767	7.63961e-06	0.000240694
NM_198725|0|Egfl7|+	-0.811859	3.06658	7.70437e-06	0.00024237
NM_011204|0|Ptpn13|+	0.329341	7.08559	7.78238e-06	0.000244119
NM_001081475|0|Nasp|-	-0.349045	6.39685	7.78325e-06	0.000244119
NM_008567|0|Mcm6|-	-0.352074	6.42317	7.88377e-06	0.000246903
NM_010880|0|Ncl|-	-0.312873	9.14316	7.92629e-06	0.000247865
NM_008709|0|Mycn|-	-0.661374	4.89412	8.01098e-06	0.00025014
NM_021500|0|Maea|+	-0.324588	7.96585	8.03178e-06	0.000250417
NM_018748|0|Golga4|+	0.368215	7.28997	8.2656e-06	0.000257325
NM_001160293|0|Celf2|-	0.47485	5.19087	8.50279e-06	0.000264317
NM_007562|0|Bnc1|-	0.74727	4.36849	8.52735e-06	0.000264689
NM_001113209|0|Nfib|-	0.599543	5.50691	8.58388e-06	0.00026605
NM_175283|0|Srd5a1|-	-0.595835	3.90499	8.60233e-06	0.000266228
NM_010615|0|Kif11|+	-0.424131	5.46956	8.79107e-06	0.000271669
NM_175111|0|Hspbap1|+	-0.459946	4.86638	8.8218e-06	0.000272217
NM_033073|0|Krt7|+	-0.350629	7.39477	8.87133e-06	0.000273344
NM_001113210|0|Nfib|-	0.600505	5.50533	8.89335e-06	0.000273621
NM_172463|0|Sned1|+	0.995493	3.86497	9.00001e-06	0.000276497
NM_010582|0|Itih2|-	-1.80269	2.19085	9.03505e-06	0.000277167
NM_001204277|0|Hdac7|-	0.426504	5.36537	9.05662e-06	0.000277423
NM_201518|0|Flrt2|+	0.475552	5.2036	9.19204e-06	0.000281161
NM_015789|0|Dkkl1|-	-0.504371	4.78254	9.25448e-06	0.000282659
NM_197982|0|Ddx39|+	-0.379081	6.19067	9.3239e-06	0.000284366
NR_027509|0|Suv39h2|-	-0.578542	4.24413	9.50422e-06	0.000289444
NM_175093|0|Trib3|-	0.740835	3.99269	9.57043e-06	0.00029091
NM_001204276|0|Hdac7|-	0.425692	5.38459	9.58009e-06	0.00029091
NM_026129|0|Erp29|-	-0.334135	6.92366	9.67644e-06	0.000293411
NM_008893|0|Pola2|-	-0.432849	5.0898	9.69894e-06	0.000293669
NM_010664|0|Krt18|+	-0.33085	9.53937	9.71998e-06	0.000293882
NM_001163567|0|Fam102b|-	0.437556	5.24392	9.73759e-06	0.000293991
NM_198862|0|Nlgn2|-	0.347262	6.55816	9.76953e-06	0.000294532
NM_001199105|0|Trp53inp1|+	0.361082	7.50664	9.83986e-06	0.000296226
NM_021897|0|Trp53inp1|+	0.361045	7.50602	9.88689e-06	0.000297216
NM_133710|0|Ctdspl|+	-0.350416	6.59185	9.91608e-06	0.000297667
NM_001164036|0|Ly6e|+	-0.398937	6.566	1.00751e-05	0.000302008
NM_001166591|0|Eif5a|-	-0.315459	8.03784	1.01176e-05	0.00030285
NM_181582|0|Eif5a|-	-0.315391	8.03695	1.02089e-05	0.000305147
NM_001177871|0|Filip1l|+	0.496295	5.17237	1.02635e-05	0.000306342
NM_207671|0|Zfp318|+	0.414948	5.58849	1.03547e-05	0.000308627
NM_175309|0|Upk3b|+	0.891418	3.38894	1.0404e-05	0.000309657
NM_001081099|0|2610002D18Rik|+	-0.958862	2.56054	1.04371e-05	0.000310202
NM_022724|0|Suv39h2|-	-0.583003	4.25854	1.0587e-05	0.000314211
NM_001166589|0|Eif5a|-	-0.314287	8.04235	1.0619e-05	0.000314714
NM_181415|0|Atrnl1|+	0.367989	5.99709	1.06476e-05	0.000315118
NM_007405|0|Adcy6|-	0.370201	6.63196	1.08656e-05	0.000321116
NM_007725|0|Cnn2|+	-0.336268	7.41548	1.09032e-05	0.000321774
NM_008687|0|Nfib|-	0.596249	5.49358	1.10155e-05	0.000324632
NM_130859|0|Card10|-	-0.538047	5.10935	1.10486e-05	0.00032515
NM_172146|0|Ppat|-	-0.429201	5.2818	1.12643e-05	0.000330869
NM_013500|0|Hapln1|+	-0.583537	3.7944	1.12744e-05	0.000330869
NM_153403|0|Eif2c1|-	0.361831	6.06201	1.13346e-05	0.00033217
NM_013726|0|Dbf4|-	-0.404496	5.56293	1.13721e-05	0.000332803
NM_001110228|0|Celf2|-	0.465647	5.1785	1.14232e-05	0.000333369
NM_001110232|0|Celf2|-	0.465647	5.1785	1.14232e-05	0.000333369
NM_008529|0|Ly6e|+	-0.396621	6.56286	1.15145e-05	0.000335567
NM_001040397|0|Filip1l|+	0.495194	5.16657	1.15484e-05	0.000336088
NM_198937|0|Hn1l|-	-0.350688	6.3379	1.15781e-05	0.000336486
NM_017397|0|Ddx20|-	-0.399068	5.49149	1.16107e-05	0.000336967
NM_025995|0|Fbxo5|+	-0.524938	4.35458	1.16448e-05	0.000337491
NM_001190717|0|Dbf4|-	-0.403769	5.56252	1.16818e-05	0.000338096
NM_206958|0|Ltbp1|+	0.594735	4.81154	1.18211e-05	0.000341657
NM_001204280|0|Hdac7|-	0.429021	5.30205	1.18873e-05	0.000342631
NM_001164038|0|Ly6e|+	-0.39665	6.56052	1.18875e-05	0.000342631
NM_001171001|0|Ahcyl2|+	-0.380776	5.83851	1.2101e-05	0.000348308
NM_001177980|0|Pde4b|+	-0.839834	2.7024	1.21769e-05	0.000350011
NM_001160292|0|Celf2|-	0.465686	5.16501	1.22408e-05	0.000351365
NM_007489|0|Arntl|+	0.621192	3.53736	1.23468e-05	0.000353925
NM_001164037|0|Ly6e|+	-0.395754	6.56379	1.28786e-05	0.000368405
NM_001013373|0|Tmprss13|+	0.999672	1.99728	1.28922e-05	0.000368405
NM_001164040|0|Ly6e|+	-0.397197	6.53128	1.29046e-05	0.000368405
NM_008446|0|Kif4|+	-0.414838	5.0842	1.29888e-05	0.000370303
NM_178444|0|Egfl7|+	-0.803282	3.05332	1.30396e-05	0.000371248
NM_175386|0|Lhfp|+	0.457921	5.19147	1.31242e-05	0.000373149
NM_175170|0|Pogk|-	0.372428	6.03112	1.32223e-05	0.000375432
NM_053141|0|Pcdhb16|+	0.995617	2.56419	1.34382e-05	0.000381047
NM_001164039|0|Ly6e|+	-0.394321	6.55736	1.35741e-05	0.00038438
NM_172553|0|Alx1|-	0.565779	4.33954	1.36262e-05	0.000385335
NM_011121|0|Plk1|+	-0.445368	4.97911	1.37779e-05	0.0003891
NM_001142948|0|Pogk|-	0.373343	5.98752	1.4709e-05	0.000414838
NM_016777|0|Nasp|-	-0.323586	7.05336	1.47877e-05	0.000416342
NM_010897|0|Nf1|+	0.461007	6.07267	1.4802e-05	0.000416342
NM_009698|0|Aprt|-	-0.329048	6.653	1.48541e-05	0.000417238
NM_178680|0|Unc45b|+	-0.91777	2.22506	1.48737e-05	0.000417238
NM_001164564|0|Egfl7|+	-0.804047	3.04013	1.49254e-05	0.000418078
NM_013900|0|Mfi2|+	-0.79616	2.68156	1.49435e-05	0.000418078
NM_001081984|0|Popdc2|+	-1.19837	1.55194	1.50359e-05	0.000420104
NM_080433|0|Fezf2|-	2.78799	-0.823495	1.5086e-05	0.000420944
NM_001161665|0|Kif26b|+	0.532324	5.76429	1.53417e-05	0.000426978
NM_134117|0|Pkdcc|+	0.516511	5.63918	1.5343e-05	0.000426978
NM_019541|0|Cts8|-	-1.5353	0.86769	1.54816e-05	0.000430264
NM_001037294|0|Alpk2|-	-1.80765	0.545731	1.55398e-05	0.000431311
NM_009171|0|Shmt1|-	-0.531799	4.54696	1.5613e-05	0.00043277
NM_001110147|0|Tnk2|+	-0.370093	6.80091	1.57778e-05	0.000436762
NM_020510|0|Fzd2|+	0.340731	6.43543	1.58653e-05	0.000438343
NM_146012|0|Ctdsp2|+	0.31471	7.98221	1.58767e-05	0.000438343
NM_001039198|0|Zfhx2|-	0.637237	3.99086	1.59376e-05	0.000439445
NM_144855|0|Cbs|-	-1.15565	1.3252	1.61537e-05	0.000444238
NM_178224|0|Cbs|-	-1.15565	1.3252	1.61537e-05	0.000444238
NM_013669|0|Snap91|-	-0.434402	4.82071	1.6282e-05	0.000447179
NM_053128|0|Pcdhb3|+	1.95508	-0.147607	1.63532e-05	0.000448548
NM_009446|0|Tuba3a|-	-2.60063	-0.0727983	1.66833e-05	0.000457004
NR_003518|0|Pisd-ps3|+	0.324374	6.78841	1.68235e-05	0.000460244
NM_025451|0|Camk2n1|+	0.564361	4.03193	1.70379e-05	0.000465503
NR_003517|0|Pisd-ps1|+	0.324238	6.78873	1.70931e-05	0.000466405
NM_138745|0|Mthfd1|+	-0.427274	5.61232	1.72509e-05	0.000470097
NM_001159724|0|Pvrl2|-	-0.352798	6.95028	1.73308e-05	0.000471662
NM_007559|0|Bmp8b|+	-0.871316	2.3482	1.78644e-05	0.000485554
NM_019539|0|Cts7|-	-1.74792	2.1346	1.80036e-05	0.00048842
NM_016788|0|Tnk2|+	-0.369165	6.81791	1.80164e-05	0.00048842
NM_025310|0|Ftsj3|-	-0.360861	6.00495	1.83826e-05	0.000497706
NM_011629|0|Nr2c1|+	0.538999	3.9548	1.84274e-05	0.000498276
NM_010513|0|Igf1r|+	0.396542	6.40622	1.85104e-05	0.000499875
NM_182698|0|Myo15|+	1.69505	0.487135	1.8547e-05	0.000500222
NM_029432|0|4930402H24Rik|-	0.580203	4.54705	1.87305e-05	0.000503934
NM_001166595|0|Eif5a|-	-0.305785	7.94962	1.87327e-05	0.000503934
NM_009022|0|Aldh1a2|+	-0.606961	4.01488	1.88193e-05	0.000505327
NM_011502|0|Stx3|-	-0.439569	4.76932	1.88327e-05	0.000505327
NM_011578|0|Tgfbr3|-	0.396812	6.52007	1.8887e-05	0.000506137
NM_010728|0|Lox|-	0.812212	4.32974	1.89638e-05	0.000507548
NM_029332|0|Akap13|+	0.380907	7.22084	1.89996e-05	0.000507858
NM_001163029|0|Cd97|-	0.614368	4.02128	1.93185e-05	0.000515725
NM_001110229|0|Celf2|-	0.453793	5.19371	1.94954e-05	0.000519774
NM_001195031|0|Pag1|-	0.577459	5.02536	1.95197e-05	0.000519774
NM_010344|0|Gsr|+	-0.486964	4.42293	1.96093e-05	0.000521498
NM_001113470|0|Ctdsp2|+	0.311315	8.0275	1.96736e-05	0.000522546
NM_001243048|0|Arntl|+	0.634005	3.41414	1.98663e-05	0.000526997
NM_001204279|0|Hdac7|-	0.41696	5.31513	2.0042e-05	0.000530988
NM_028724|0|Rin2|+	0.439654	5.31026	2.00845e-05	0.00053144
NM_001163031|0|Cd97|-	0.614168	4.01964	2.0142e-05	0.000532055
NM_010616|0|Kif12|-	-2.13477	-0.697239	2.01584e-05	0.000532055
NM_007450|0|Slc25a4|-	-0.302826	7.85572	2.02416e-05	0.000533579
NM_001177353|0|Myc|+	-0.449925	5.10459	2.03263e-05	0.00053447
NM_001177354|0|Myc|+	-0.449925	5.10459	2.03263e-05	0.00053447
NM_001190975|0|Axl|-	0.41613	6.34113	2.03767e-05	0.00053481
NM_019821|0|Gltp|-	0.412301	5.06822	2.03902e-05	0.00053481
NM_033571|0|Fkbp6|-	-2.42794	-0.78744	2.04389e-05	0.000535417
NM_008162|0|Gpx4|+	-0.383657	5.40939	2.0561e-05	0.00053748
NM_008872|0|Plat|+	-0.395428	6.04415	2.05689e-05	0.00053748
NM_022009|0|Flii|-	-0.335073	7.14406	2.08293e-05	0.000543034
NM_178606|0|Reep3|-	0.384491	6.09871	2.08668e-05	0.000543034
NM_001252072|0|Hs3st4|+	-4.48348	-2.28724	2.0887e-05	0.000543034
NM_010710|0|Lhx2|+	-0.716238	3.05667	2.08922e-05	0.000543034
NM_007906|0|Eef1a2|-	-2.28081	-0.516416	2.09108e-05	0.000543034
NM_008368|0|Il2rb|-	-0.802606	2.82497	2.09869e-05	0.000544337
NM_013598|0|Kitl|+	-0.357333	5.96306	2.1022e-05	0.000544521
NM_028783|0|Robo4|+	-1.57229	0.696646	2.1061e-05	0.000544521
NM_001081390|0|Palld|-	0.520249	5.02418	2.10719e-05	0.000544521
NM_001079686|0|Syne1|+	0.64649	3.53451	2.11262e-05	0.000544851
NM_198091|0|Usp2|+	-0.607531	3.8151	2.11366e-05	0.000544851
NM_001025307|0|Stx3|-	-0.424906	4.91904	2.12463e-05	0.000547008
NM_001204915|0|Reep3|-	0.383845	6.09899	2.17566e-05	0.000558641
NM_001164057|0|Pola2|-	-0.430823	4.81385	2.17764e-05	0.000558641
NM_001204278|0|Hdac7|-	0.415353	5.33396	2.1778e-05	0.000558641
NM_001177352|0|Myc|+	-0.449097	5.1064	2.19218e-05	0.000560957
NM_010849|0|Myc|+	-0.449097	5.1064	2.19218e-05	0.000560957
NM_183276|0|Nbeal2|-	0.676762	3.45092	2.195e-05	0.000560994
NM_012000|0|Cln8|+	-0.349988	6.23428	2.20265e-05	0.000562264
NM_053182|0|Pag1|-	0.574047	5.02331	2.22522e-05	0.000565145
NM_001174047|0|Cacna2d2|+	-1.21798	1.23138	2.23009e-05	0.000565145
NM_001174048|0|Cacna2d2|+	-1.21798	1.23138	2.23009e-05	0.000565145
NM_001174049|0|Cacna2d2|+	-1.21798	1.23138	2.23009e-05	0.000565145
NM_001174050|0|Cacna2d2|+	-1.21798	1.23138	2.23009e-05	0.000565145
NM_020263|0|Cacna2d2|+	-1.21798	1.23138	2.23009e-05	0.000565145
NM_031197|0|Slc2a2|+	-2.74259	-0.63674	2.23289e-05	0.000565173
NM_194334|0|Tbc1d2b|-	0.485946	5.11604	2.26307e-05	0.000570568
NM_026718|0|Ankrd13a|+	-0.310631	7.72679	2.26363e-05	0.000570568
NM_009207|0|Slc4a2|+	-0.36122	6.51455	2.26473e-05	0.000570568
NM_173370|0|Cds1|+	-0.473681	5.38446	2.26509e-05	0.000570568
NM_144526|0|Fam64a|+	-0.550064	3.91033	2.2689e-05	0.000570845
NM_145711|0|Tox|-	0.703468	3.04526	2.31076e-05	0.000580295
NM_001190974|0|Axl|-	0.410589	6.40637	2.31476e-05	0.000580295
NM_009465|0|Axl|-	0.410589	6.40637	2.31476e-05	0.000580295
NM_027992|0|Tmem106b|+	0.315621	6.75346	2.329e-05	0.000583168
NM_001113345|0|Gatad2a|-	-0.314907	7.27171	2.35239e-05	0.000587622
NM_145596|0|Gatad2a|-	-0.314907	7.27171	2.35239e-05	0.000587622
NM_025711|0|Aspn|+	1.53615	0.563026	2.37667e-05	0.000592981
NM_010145|0|Ephx1|-	0.939505	2.32864	2.39713e-05	0.000597375
NM_001110230|0|Celf2|-	0.449075	5.19098	2.41171e-05	0.000599867
NR_003248|0|Foxl2os|-	1.58076	0.309351	2.41285e-05	0.000599867
NM_011925|0|Cd97|-	0.617723	4.11391	2.47009e-05	0.000613372
NM_016808|0|Usp2|+	-0.568858	4.00708	2.47482e-05	0.00061382
NM_054087|0|Slc19a2|+	-0.370648	6.4685	2.48687e-05	0.000615536
NM_010380|0|H2-D1|+	-0.329107	6.86384	2.4883e-05	0.000615536
NM_001242396|0|Jmjd1c|+	0.373751	6.61496	2.49231e-05	0.000615536
NM_009836|0|Cct3|+	-0.332414	6.97785	2.49347e-05	0.000615536
NM_001243065|0|Cct3|+	-0.332262	6.97792	2.50404e-05	0.000617417
NM_172979|0|Muc15|+	2.33366	-0.441732	2.5074e-05	0.000617521
NM_053100|0|Trim8|+	-0.361571	6.19821	2.53368e-05	0.000623263
NM_001081242|0|Tln2|-	0.3984	5.26166	2.56189e-05	0.000629464
NM_001172481|0|Aspn|+	1.52797	0.557089	2.58157e-05	0.000633557
NM_133236|0|Glcci1|+	0.481758	4.80332	2.58879e-05	0.000634587
NM_010423|0|Hey1|-	-0.420271	4.80676	2.64386e-05	0.000647329
NM_009391|0|Ran|+	-0.312597	7.20574	2.65538e-05	0.000649392
NM_001253892|0|Slc4a2|+	-0.359562	6.49747	2.65997e-05	0.000649757
NM_138679|0|Ash1l|+	0.419745	6.55016	2.66614e-05	0.000650507
NM_001113346|0|Gatad2a|-	-0.316006	7.27777	2.68959e-05	0.000655465
NM_144812|0|Tnrc6b|+	0.35879	6.34814	2.71011e-05	0.0006597
NM_172827|0|Lnpep|-	0.375542	5.99062	2.73036e-05	0.000663859
NM_016673|0|Cntfr|-	0.385443	5.39185	2.76691e-05	0.000671967
NM_025341|0|Abhd6|+	-0.492697	4.86763	2.83339e-05	0.000687318
NM_026638|0|Cdipt|+	-0.322956	6.49627	2.87981e-05	0.000697771
NM_001204281|0|Hdac7|-	0.415633	5.25395	2.90551e-05	0.000703188
NM_001113488|0|Sept9|+	-0.30143	8.44304	2.93094e-05	0.000708523
NM_138754|0|Cdipt|+	-0.324113	6.48334	2.94771e-05	0.000710817
NM_009687|0|Apex1|+	-0.353953	6.1927	2.94875e-05	0.000710817
NM_001163030|0|Cd97|-	0.615407	4.09965	2.95059e-05	0.000710817
NM_138595|0|Gldc|-	-0.473957	4.52986	2.98065e-05	0.000717237
NM_001037134|0|Ccne2|+	-0.417494	4.96733	3.10048e-05	0.000745215
NM_018884|0|Pdzrn3|-	0.358628	5.98277	3.11815e-05	0.000748605
NM_172989|0|Lpar1|-	0.389169	5.54275	3.1227e-05	0.00074884
NM_173002|0|Zxdc|+	-0.326985	6.33847	3.12841e-05	0.000749354
NM_007386|0|Aco1|+	-0.333573	6.39429	3.13933e-05	0.000751112
NM_207221|0|Jmjd1c|+	0.365859	6.61909	3.14708e-05	0.00075211
NM_001039076|0|Ldb3|-	-2.37606	-0.91711	3.15803e-05	0.000753867
NM_017380|0|Sept9|+	-0.299787	8.44388	3.19909e-05	0.000762801
NM_011176|0|St14|-	-0.354128	6.089	3.24e-05	0.000771678
NM_009830|0|Ccne2|+	-0.416814	4.96818	3.25002e-05	0.00077303
NM_001010937|0|Gjb6|-	1.46855	0.801092	3.25304e-05	0.00077303
NM_053142|0|Pcdhb17|+	0.873979	2.65608	3.34748e-05	0.000794573
NM_001163453|0|Mapk8ip3|-	0.315285	6.75116	3.36159e-05	0.00079702
NM_027335|0|2210016F16Rik|-	-0.531704	3.93194	3.36703e-05	0.000797407
NM_018786|0|Prpf40b|+	0.414366	5.13688	3.37842e-05	0.000798368
NM_001081204|0|B3galtl|+	0.527824	4.27981	3.37869e-05	0.000798368
NM_001136056|0|Cntfr|-	0.379855	5.4119	3.3899e-05	0.000800116
NM_030138|0|Acap2|-	0.336557	6.38282	3.39462e-05	0.000800329
NM_001163449|0|Mapk8ip3|-	0.31522	6.74991	3.44259e-05	0.000810727
NM_001163450|0|Mapk8ip3|-	0.315084	6.74983	3.46309e-05	0.000813728
NM_001163451|0|Mapk8ip3|-	0.315084	6.74983	3.46309e-05	0.000813728
NM_028232|0|Sgol1|-	-0.537959	4.18386	3.4956e-05	0.00082045
NM_001204275|0|Hdac7|-	0.405587	5.35279	3.50708e-05	0.000822223
NM_010336|0|Lpar1|-	0.388763	5.53477	3.52163e-05	0.000824713
NM_172450|0|4930539E08Rik|-	1.45502	0.912201	3.52897e-05	0.000825512
NM_025572|0|2610528J11Rik|+	-0.68888	3.13291	3.53656e-05	0.000825622
NM_021306|0|Ecel1|-	1.83948	0.745211	3.53731e-05	0.000825622
NM_009448|0|Tuba1c|+	-0.305107	7.56307	3.58639e-05	0.000836148
NM_001113360|0|Plch2|-	0.948869	2.46201	3.60529e-05	0.000839621
NM_015765|0|Hspa14|-	-0.35005	5.82499	3.63047e-05	0.000844206
NM_001136077|0|Enpp2|-	1.11988	1.43214	3.63303e-05	0.000844206
NM_178162|0|Agfg2|-	-0.389803	5.34993	3.6604e-05	0.000848853
NM_013552|0|Hmmr|-	-0.389572	5.53467	3.66273e-05	0.000848853
NM_001145959|0|Ndrg2|-	0.470227	5.60622	3.66516e-05	0.000848853
NM_010658|0|Mafb|-	0.561891	3.78629	3.67224e-05	0.000849555
NM_008968|0|Ptgis|-	-0.616497	3.35608	3.68182e-05	0.000850834
NM_022318|0|Popdc2|+	-1.19206	1.47196	3.71295e-05	0.000857082
NM_133914|0|Rasa4|+	0.981632	1.90227	3.71824e-05	0.000857362
NM_207233|0|C1ql2|+	-0.784798	3.15487	3.77254e-05	0.000868927
NM_133215|0|Mtmr4|+	-0.322596	7.65993	3.8195e-05	0.000878777
NM_025289|0|Tbrg1|-	-0.289164	8.25486	3.8246e-05	0.000878987
NM_026194|0|1810074P20Rik|-	0.371181	5.66908	3.82979e-05	0.000879156
NM_145150|0|Prc1|+	-0.3915	5.19814	3.83371e-05	0.000879156
NM_177124|0|Tnrc6b|+	0.352133	6.34765	3.8393e-05	0.000879475
NM_001163448|0|Mapk8ip3|-	0.313289	6.75751	3.85069e-05	0.00088021
NM_011156|0|Prep|+	-0.344937	6.15304	3.85853e-05	0.00088021
NM_172772|0|Fam63b|-	0.490867	4.44935	3.85882e-05	0.00088021
NM_013864|0|Ndrg2|-	0.469504	5.6077	3.85928e-05	0.00088021
NM_134084|0|Ppif|+	-0.396648	5.24819	3.87824e-05	0.000883574
NM_145946|0|Fanci|+	-0.410764	4.81961	3.90922e-05	0.000889665
NM_008808|0|Pdgfa|-	-0.457124	4.91867	3.97579e-05	0.000903835
NM_001080793|0|Ash2l|-	-0.340943	6.61418	3.98175e-05	0.00090421
NM_001163447|0|Mapk8ip3|-	0.312393	6.76522	3.9971e-05	0.000905736
NM_013931|0|Mapk8ip3|-	0.312393	6.76522	3.9971e-05	0.000905736
NM_001242388|0|9830147E19Rik|-	0.587194	3.60272	4.00406e-05	0.000906335
NM_007878|0|Drd4|+	-1.38744	0.808551	4.04473e-05	0.000913704
NM_001083903|0|Sbsn|+	-0.356537	6.44628	4.04533e-05	0.000913704
NM_001025559|0|Sox6|-	0.681174	5.03855	4.05506e-05	0.000914918
NM_023275|0|Rhoj|+	-1.22217	1.07623	4.06964e-05	0.000917221
NM_001177572|0|Slc25a13|-	-0.481369	5.09105	4.13206e-05	0.000929293
NM_015829|0|Slc25a13|-	-0.481369	5.09105	4.13206e-05	0.000929293
NM_028775|0|Cyp2s1|-	0.551427	4.63177	4.16948e-05	0.000936705
NM_007904|0|Ednrb|-	-0.493392	4.53209	4.19969e-05	0.000942483
NM_016669|0|Crym|-	-1.21583	1.66907	4.2231e-05	0.000946723
NM_177718|0|1600021P15Rik|-	-0.453886	5.00566	4.27901e-05	0.000957389
NM_001042592|0|Arrdc4|-	0.367907	5.48093	4.2798e-05	0.000957389
NM_175089|0|Nek1|+	0.456819	4.54622	4.29907e-05	0.000959955
NM_207659|0|Hook3|-	0.363355	6.65554	4.30042e-05	0.000959955
NM_015747|0|Slc20a1|+	-0.357075	7.4486	4.30582e-05	0.000960139
NM_010101|0|S1pr3|+	0.358106	6.23122	4.32314e-05	0.000962977
NM_001166593|0|Eif5a|-	-0.294096	7.89094	4.36723e-05	0.000971766
NM_001166594|0|Eif5a|-	-0.293653	7.89114	4.44198e-05	0.000987352
NM_007729|0|Col11a1|+	0.463566	4.40684	4.46129e-05	0.000990596
NM_001037741|0|Gpx4|+	-0.370017	5.39715	4.46773e-05	0.000990978
NM_001166590|0|Eif5a|-	-0.292919	7.89864	4.53418e-05	0.00100465
NM_011445|0|Sox6|-	0.678013	5.03814	4.53978e-05	0.00100483
NM_001166592|0|Eif5a|-	-0.292523	7.89711	4.57253e-05	0.00101102
NM_009202|0|Slc22a1|-	4.18979	-2.21058	4.58968e-05	0.00101372
NM_178110|0|Trim62|+	0.519125	3.98452	4.59442e-05	0.00101372
NM_001166596|0|Eif5a|-	-0.292555	7.89629	4.60879e-05	0.00101582
NM_027629|0|Pgm2l1|+	0.504212	4.05021	4.66105e-05	0.00102626
NM_013660|0|Sema4d|-	-0.329411	6.62035	4.69578e-05	0.00103283
NM_053136|0|Pcdhb11|+	1.13027	1.44813	4.70859e-05	0.00103456
NM_019653|0|Wsb1|-	0.31147	7.74008	4.72951e-05	0.00103807
NM_001083955|0|Hba-a2|+	-2.57586	-0.969989	4.80483e-05	0.00105096
NM_008218|0|Hba-a1|+	-2.57586	-0.969989	4.80483e-05	0.00105096
NM_001025560|0|Sox6|-	0.676851	5.03818	4.80829e-05	0.00105096
NM_010466|0|Hoxc8|+	0.62698	3.6805	4.80829e-05	0.00105096
NM_010120|0|Eif1a|+	-0.293315	7.33216	4.88559e-05	0.00106675
NM_009564|0|Zfp64|-	-0.353627	6.25627	4.93062e-05	0.00107482
NM_007772|0|Hivep1|+	0.38887	5.94338	4.93279e-05	0.00107482
NM_013836|0|Tcf20|-	-0.303743	7.77083	4.96261e-05	0.00108019
NM_001159725|0|Rab17|-	2.08972	-0.476669	4.9886e-05	0.00108472
NM_007627|0|Cckbr|+	3.5749	-1.98352	5.01954e-05	0.00109032
NM_024184|0|Asf1b|+	-0.485875	4.20625	5.06185e-05	0.00109837
NM_001080974|0|Sri|+	-0.328219	6.56629	5.07976e-05	0.00110041
NM_198092|0|Usp2|+	-0.548151	4.03259	5.08344e-05	0.00110041
NM_025618|0|Sri|+	-0.33203	6.54144	5.08698e-05	0.00110041
NM_016789|0|Nptx2|+	-1.11923	1.53923	5.10137e-05	0.00110239
NM_008765|0|Orc2|-	-0.36495	5.67812	5.11264e-05	0.00110369
NM_001012477|0|Cxcl12|+	-0.469709	5.483	5.16826e-05	0.00111455
NM_001164263|0|9930023K05Rik|+	-3.8175	-2.1217	5.1973e-05	0.00111778
NM_172641|0|9930023K05Rik|+	-3.8175	-2.1217	5.1973e-05	0.00111778
NM_001113486|0|Sept9|+	-0.290923	8.60555	5.19924e-05	0.00111778
NM_011791|0|Ash2l|-	-0.33081	6.63621	5.27719e-05	0.00113337
NM_001114140|0|Tcf20|-	-0.301815	7.77378	5.28255e-05	0.00113337
NM_001103171|0|Myo15|+	1.34526	0.709954	5.40166e-05	0.00115656
NM_010862|0|Myo15|+	1.34526	0.709954	5.40166e-05	0.00115656
NM_025648|0|Farsa|+	-0.37901	5.92736	5.41405e-05	0.00115803
NM_177340|0|Synpo|-	0.419007	5.16986	5.43896e-05	0.00116218
NM_181585|0|Pik3r3|+	0.35938	5.51957	5.487e-05	0.00117125
NM_144549|0|Trib1|+	-0.407569	4.93834	5.53082e-05	0.00117822
NM_001039184|0|Cep350|-	0.357716	6.71194	5.53089e-05	0.00117822
NM_145390|0|Tnpo2|+	-0.330948	7.48103	5.56842e-05	0.00118501
NM_009616|0|Adam19|+	-0.327146	7.35267	5.59072e-05	0.00118855
NM_029546|0|Pwp2|-	-0.374617	5.25767	5.62206e-05	0.00119243
NM_001163359|0|Fignl1|-	-0.352662	5.66087	5.62602e-05	0.00119243
NM_021891|0|Fignl1|-	-0.352662	5.66087	5.62602e-05	0.00119243
NM_021886|0|Cenph|-	-0.553355	3.71318	5.63327e-05	0.00119276
NM_010686|0|Laptm5|+	-1.74359	-0.280911	5.67863e-05	0.00120116
NM_001113487|0|Sept9|+	-0.290111	8.62052	5.69081e-05	0.00120152
NM_001081186|0|D630042F21Rik|+	-3.76	-2.16166	5.6918e-05	0.00120152
NM_175556|0|Plch2|-	0.910704	2.51249	5.71836e-05	0.00120591
NM_030259|0|Rilpl2|-	-0.394711	4.92756	5.75528e-05	0.00121248
NM_001195540|0|Dclk1|+	1.13614	1.24423	5.76727e-05	0.00121379
NM_013860|0|Limd1|+	-0.301098	7.04836	5.80475e-05	0.00122045
NM_173395|0|Fam132b|+	-0.970041	1.75	5.8193e-05	0.00122229
NM_001079932|0|Trim72|+	-1.76212	0.0436727	5.882e-05	0.00123422
NM_028021|0|Myh14|-	0.369973	5.50084	5.89729e-05	0.00123619
NM_010570|0|Irs1|-	0.435398	5.43757	5.94366e-05	0.00124467
NM_023596|0|Slc29a3|-	0.433573	5.35908	5.95803e-05	0.00124643
NM_023223|0|Cdc20|-	-0.372314	5.43494	5.98559e-05	0.00125095
NM_018780|0|Sfrp5|-	-1.88594	-0.132726	5.99771e-05	0.00125224
NM_011623|0|Top2a|-	-0.290629	7.58068	6.16585e-05	0.00128606
NM_031183|0|Sp6|+	0.431661	4.83261	6.23917e-05	0.00129898
NM_025387|0|Tmem14c|+	-0.373809	5.51927	6.24015e-05	0.00129898
NM_178701|0|Lrrc8d|+	-0.401123	5.74413	6.31839e-05	0.00131396
NM_007451|0|Slc25a5|+	-0.351262	6.16175	6.3532e-05	0.00131989
NM_001122843|0|Tnpo2|+	-0.329377	7.47196	6.36713e-05	0.00132148
NM_078477|0|Klf16|-	-0.395883	5.2596	6.38174e-05	0.0013232
NM_028060|0|Slc35f2|+	-0.460395	4.95832	6.39233e-05	0.00132409
NM_172205|0|Sbsn|+	-0.303192	7.14069	6.40296e-05	0.00132498
NM_008986|0|Ptrf|-	0.387206	5.40936	6.43918e-05	0.00133116
NM_144900|0|Atp1a1|-	-0.312768	8.52879	6.51085e-05	0.00134344
NM_009932|0|Col4a2|+	-0.369534	8.0088	6.51135e-05	0.00134344
NM_001039075|0|Ldb3|-	-2.54495	-1.21921	6.51866e-05	0.00134363
NM_023279|0|Tubb3|+	-0.464468	4.20512	6.56974e-05	0.00135283
NM_015774|0|Ero1l|-	0.300519	8.80093	6.60008e-05	0.00135774
NM_146019|0|Chd3|-	0.398669	7.02204	6.62261e-05	0.00136104
NM_009324|0|Tbx2|+	0.39511	5.22741	6.6303e-05	0.00136129
NM_138747|0|Nop2|+	-0.334335	6.13819	6.68989e-05	0.00137218
NM_177325|0|Tsr1|+	-0.322093	6.44753	6.717e-05	0.0013754
NM_019626|0|Cbln1|-	0.786871	3.03563	6.71872e-05	0.0013754
NM_013850|0|Abca7|+	0.373548	5.19699	6.74298e-05	0.00137902
NM_007621|0|Cbr2|-	1.4594	0.637213	6.77925e-05	0.00138509
NM_133191|0|Eps8l2|+	-0.328835	7.4811	6.79443e-05	0.0013868
NM_024474|0|Emid2|-	0.60239	4.63595	6.80083e-05	0.0013868
NM_177638|0|Crb3|+	-0.489282	4.38936	6.8756e-05	0.00140069
NM_175677|0|Trim12c|-	0.400737	5.13772	6.90224e-05	0.00140475
NM_007573|0|C1qbp|-	-0.315567	6.65064	6.92868e-05	0.00140876
NM_011545|0|Tcf21|-	-1.06374	2.41649	6.94762e-05	0.00141125
NM_001040682|0|Clmn|-	0.402412	4.87246	7.0034e-05	0.0014212
NM_019967|0|Dbc1|-	1.05626	2.13813	7.04055e-05	0.00142736
NM_009062|0|Rgs4|-	-0.944015	1.74994	7.09837e-05	0.00143769
NM_001113181|0|Gria4|-	-1.36265	0.59763	7.15637e-05	0.00144804
NM_007477|0|Arf2|+	0.309132	6.62437	7.16434e-05	0.00144826
NM_010119|0|Ehd1|+	-0.299057	7.39917	7.17889e-05	0.00144904
NM_008856|0|Prkch|+	-0.399583	4.94565	7.18201e-05	0.00144904
NM_001163360|0|Fignl1|-	-0.349779	5.64294	7.25548e-05	0.00146246
NM_178592|0|Abhd16a|+	-0.443046	4.55289	7.28029e-05	0.00146516
NM_001085416|0|Zfp467|-	0.544348	4.01359	7.28286e-05	0.00146516
NM_153509|0|AF529169|-	0.943881	2.7727	7.40277e-05	0.00148786
NM_001136061|0|Ednrb|-	-0.479548	4.52933	7.48724e-05	0.00150339
NM_134042|0|Aldh6a1|-	0.415244	4.90539	7.52104e-05	0.00150874
NM_153457|0|Rtn1|-	-0.572214	4.00916	7.63399e-05	0.00152869
NM_001001182|0|Baz2b|-	0.369044	5.84228	7.63506e-05	0.00152869
NM_016861|0|Pdlim1|-	-0.379946	5.87368	7.7272e-05	0.00154566
NM_175937|0|Cpeb2|+	0.365856	6.2175	7.73474e-05	0.0015457
NM_001033441|0|Alg10b|+	0.325904	5.99504	7.792e-05	0.00155547
NM_023794|0|Etv5|-	-0.587936	3.62645	7.79848e-05	0.00155547
NM_001146007|0|Trim12c|-	0.398164	5.14007	7.83952e-05	0.00156113
NM_021398|0|Slc43a3|+	-0.605736	3.5641	7.84172e-05	0.00156113
NM_177226|0|Zfp629|-	0.407084	5.1615	7.95827e-05	0.00158283
NM_146054|0|Fermt2|-	-0.292706	7.30679	7.98461e-05	0.00158656
NM_001177379|0|Cpeb2|+	0.366392	6.20973	8.02307e-05	0.0015927
NM_007681|0|Cenpa|+	-0.431263	4.7873	8.03245e-05	0.00159305
NM_144875|0|Rab7l1|+	0.793598	2.31609	8.16273e-05	0.00161736
NM_018815|0|Nup210|-	-0.430252	4.49623	8.17937e-05	0.00161913
NM_010684|0|Lamp1|+	-0.277736	8.7252	8.22629e-05	0.00162688
NM_173028|0|Vps13a|-	0.453027	4.32488	8.28023e-05	0.00163601
NM_028419|0|Glrx5|+	-0.443618	5.7299	8.29975e-05	0.00163832
NM_001039103|0|Rasa4|+	0.948237	1.84053	8.33862e-05	0.00164445
NM_018868|0|Nop58|+	-0.31235	6.41221	8.44929e-05	0.00166471
NM_001164885|0|Lpin2|+	0.425468	5.65039	8.49639e-05	0.00167085
NM_022882|0|Lpin2|+	0.425468	5.65039	8.49639e-05	0.00167085
NM_181849|0|Fgb|-	-1.05796	1.99613	8.50842e-05	0.00167099
NM_001101488|0|Gsg1l|-	1.11343	1.41305	8.51305e-05	0.00167099
NM_009499|0|Vasp|-	-0.2931	7.05112	8.55537e-05	0.00167394
NM_007953|0|Esrra|-	-0.423259	4.59028	8.55608e-05	0.00167394
NM_001142690|0|Dmrtc1c2|+	-0.943403	1.72811	8.55995e-05	0.00167394
NM_001142691|0|Dmrtc1c1|+	-0.943403	1.72811	8.55995e-05	0.00167394
NM_177821|0|Ep300|+	0.385286	7.26209	8.56889e-05	0.00167413
NM_001033136|0|Fam82a2|-	-0.351375	5.50185	8.60142e-05	0.00167892
NM_146008|0|Tcp11l2|+	0.607489	3.88144	8.67596e-05	0.00169189
NM_001098171|0|Pcdh10|+	0.826905	2.39456	8.71182e-05	0.00169731
NM_001161802|0|Zscan4e|-	-1.77093	-0.21629	8.74131e-05	0.00170147
NM_001013756|0|Grhl3|-	0.369533	5.14426	8.77778e-05	0.00170699
NM_023142|0|Arpc1b|+	-0.372571	5.67813	8.84891e-05	0.00171923
NM_018789|0|Foxo4|+	0.275245	8.264	8.86115e-05	0.00172001
NM_009388|0|Tkt|+	-0.314293	7.54778	8.87517e-05	0.00172114
NM_001081101|0|4933407H18Rik|+	0.415844	4.86449	8.93345e-05	0.00173085
NM_007406|0|Adcy7|+	-0.422507	5.34072	8.98989e-05	0.00174017
NM_001130868|0|Kars|-	-0.314678	6.83445	9.0868e-05	0.00175731
NM_001039352|0|Nolc1|+	-0.330491	6.80984	9.1606e-05	0.00176995
NM_001159301|0|Lgals9|-	-0.293335	7.44124	9.19216e-05	0.00177381
NM_023209|0|Pbk|+	-0.854792	2.39854	9.19748e-05	0.00177381
NM_053086|0|Nolc1|+	-0.331684	6.80715	9.20893e-05	0.00177439
NM_001083967|0|Tcf4|+	0.407556	6.43513	9.29981e-05	0.00179026
NM_001039353|0|Nolc1|+	-0.330558	6.80904	9.31914e-05	0.00179233
NM_001039351|0|Nolc1|+	-0.331751	6.80635	9.3702e-05	0.0018005
NM_001025067|0|Lrig2|-	0.333926	5.76139	9.39041e-05	0.00180062
NM_011856|0|Odz2|-	0.930711	2.08932	9.41277e-05	0.00180062
NM_001081049|0|Mll1|-	0.420037	6.79144	9.41345e-05	0.00180062
NM_001242349|0|Ano1|-	-0.750585	2.92585	9.41839e-05	0.00180062
NM_178642|0|Ano1|-	-0.750585	2.92585	9.41839e-05	0.00180062
NM_199152|0|Obscn|-	-1.607	-0.105636	9.42816e-05	0.00180062
NM_001098231|0|Pdp1|-	0.616346	4.15814	9.43086e-05	0.00180062
NM_008226|0|Hcn2|+	-0.448514	5.79038	9.45741e-05	0.00180404
NM_013685|0|Tcf4|+	0.401456	6.45185	9.46722e-05	0.00180428
NM_133485|0|Ppp1r14c|-	-1.06787	1.32091	9.49138e-05	0.00180724
NM_173753|0|Fnip1|+	0.338674	6.07484	9.52043e-05	0.00181113
NM_010708|0|Lgals9|-	-0.291599	7.44416	9.5447e-05	0.0018141
NM_001081125|0|Gli2|-	0.494021	5.50956	9.60752e-05	0.00182439
NM_145610|0|Ppan|+	-0.37183	5.29846	9.6423e-05	0.00182934
NM_172743|0|Plekha7|-	-0.3748	5.9814	9.704e-05	0.00183898
NM_001033472|0|A830080D01Rik|+	-0.360278	6.34118	9.71628e-05	0.00183898
NM_013755|0|Gyg|-	-0.433884	5.05656	9.71945e-05	0.00183898
NM_009760|0|Bnip3|-	0.291387	6.96623	9.85556e-05	0.00186306
NM_001177985|0|Zmym3|-	0.379678	5.86724	9.87394e-05	0.00186485
NM_176999|0|Atp10b|+	2.40955	-1.00324	9.90265e-05	0.00186859
NM_013495|0|Cpt1a|+	0.374682	5.16347	9.9242e-05	0.00187097
NM_145890|0|Grhl1|+	0.432917	4.42192	0.000101626	0.0019142
NM_011824|0|Grem1|-	1.89159	0.674945	0.000101936	0.00191831
NM_009238|0|Sox4|-	0.279739	7.63741	0.000103238	0.00194107
NM_001205075|0|Pnoc|-	-1.92961	-0.53105	0.000104267	0.00195867
NM_080553|0|Itpr3|+	0.402009	4.83582	0.000104432	0.00195964
NM_145993|0|L3mbtl2|+	-0.380901	5.3962	0.000104506	0.00195964
NM_029413|0|Morc4|-	-0.328296	5.91652	0.00010472	0.00196156
NM_001039677|0|Slc30a2|+	-0.519373	4.04819	0.000104858	0.00196156
NM_023884|0|Ralgps2|-	0.378638	5.38711	0.000104935	0.00196156
NM_053155|0|Clmn|-	0.392385	4.87824	0.000104982	0.00196156
NM_001085415|0|Zfp467|-	0.537598	4.05755	0.000105726	0.00197371
NM_013889|0|Zfp292|-	0.360745	6.58013	0.000105886	0.00197495
NM_001037723|0|Adcy7|+	-0.418427	5.32445	0.000106993	0.00199381
NM_026448|0|Klhl7|+	0.325564	5.95536	0.000107726	0.00200569
NM_021346|0|Zfp318|+	0.455289	4.29522	0.000107847	0.00200616
NM_025729|0|Tab3|+	-0.338526	6.05948	0.000108071	0.00200855
NM_177855|0|Med12l|+	-0.39938	5.13308	0.000108473	0.00201423
NM_001037724|0|Adcy7|+	-0.418	5.32421	0.000109091	0.00202213
NM_001109756|0|Adcy7|+	-0.418	5.32421	0.000109091	0.00202213
NM_030724|0|Uck2|-	-0.351538	5.45882	0.000109189	0.00202216
NM_177698|0|Psd3|-	0.491808	4.43019	0.00010993	0.0020341
NM_001033207|0|Nlrc5|+	1.52999	0.175018	0.000110103	0.0020355
NM_008483|0|Lamb2|+	0.295757	6.78161	0.000110534	0.00204167
NM_001081241|0|Fam65a|+	-0.286283	7.05903	0.000110862	0.00204593
NM_001206367|0|Gsn|+	-0.275182	7.72419	0.000111753	0.00206056
NM_001163007|0|Tnik|+	0.46374	4.38137	0.000112091	0.00206135
NM_001163008|0|Tnik|+	0.46374	4.38137	0.000112091	0.00206135
NM_026910|0|Tnik|+	0.46374	4.38137	0.000112091	0.00206135
NM_011304|0|Ruvbl2|-	-0.318513	6.21027	0.000112427	0.00206573
NM_008453|0|Klf3|+	0.354602	5.51508	0.000112726	0.00206871
NM_178390|0|Fam53a|-	-0.445103	4.31545	0.000112787	0.00206871
NM_001206369|0|Gsn|+	-0.274847	7.72418	0.000113581	0.00208147
NM_011072|0|Pfn1|-	-0.288869	7.82814	0.000114001	0.00208733
NM_178731|0|Lrrtm4|+	2.38262	-1.2978	0.000114155	0.00208758
NM_001025572|0|Ankrd12|-	0.436942	5.02651	0.000114214	0.00208758
NM_001142690|0|Dmrtc1c2|-	-0.922233	1.73578	0.000114521	0.00208956
NM_001142691|0|Dmrtc1c1|-	-0.922233	1.73578	0.000114521	0.00208956
NM_024290|0|Tnfrsf23|-	0.722692	3.08107	0.000115298	0.0021019
NM_008303|0|Hspe1|+	-0.381115	5.3065	0.000115764	0.00210858
NM_153547|0|Gnl3|-	-0.308487	6.51676	0.000116231	0.00211525
NM_001122768|0|Lrrc8d|+	-0.392783	5.76161	0.000116455	0.00211705
NM_008219|0|Hbb-bh1|-	-2.47223	-1.54882	0.000116532	0.00211705
NM_021459|0|Isl1|-	-0.509195	4.28212	0.000117286	0.00212891
NM_011250|0|Rbl2|+	0.482738	4.1592	0.000118621	0.00215128
NM_053169|0|Trim16|+	0.731313	2.64285	0.000119279	0.00216133
NM_133862|0|Fgg|+	-1.4556	1.0643	0.000119403	0.00216173
NR_028376|0|A930004D18Rik|-	0.781033	2.47087	0.000120443	0.00217866
NM_010209|0|Fh1|-	-0.315696	6.07702	0.000120948	0.00218593
NM_011652|0|Ttn|-	-1.09822	1.71546	0.000121713	0.00219786
NM_138956|0|Rassf3|-	-0.343341	6.13994	0.000122477	0.00220883
NM_019831|0|Zmym3|-	0.365045	5.92907	0.000122592	0.00220883
NM_027918|0|1300017J02Rik|-	2.1136	-0.885108	0.000122655	0.00220883
NM_028004|0|Ttn|-	-1.11714	1.6962	0.000122742	0.00220883
NM_008626|0|Mrc2|+	0.304424	6.28494	0.00012381	0.00222615
NR_003292|0|Zxda|-	-0.330416	5.9747	0.000124383	0.00223453
NM_001159965|0|Ralgps2|-	0.374689	5.39229	0.000125484	0.00225238
NM_001193309|0|Morc4|-	-0.327438	5.88094	0.000126266	0.00226448
NM_019563|0|Cited4|+	-1.03088	1.34443	0.000126397	0.0022649
NM_001098230|0|Pdp1|-	0.604164	4.1713	0.000127265	0.00227849
NM_173181|0|Fam164a|+	0.451415	4.95585	0.0001288	0.00230192
NM_133928|0|Chchd4|-	-0.437248	4.27888	0.000128888	0.00230192
NM_029348|0|Zbtb4|+	0.442907	4.593	0.000128902	0.00230192
NM_146120|0|Gsn|+	-0.273288	7.69807	0.00012948	0.00231028
NM_001081982|0|Nfix|-	0.759243	2.43233	0.000129922	0.00231619
NM_009943|0|Cox6a2|-	-1.86027	-0.38352	0.000132139	0.0023537
NR_024324|0|E130201H02Rik|+	-0.403409	4.71013	0.00013262	0.00236028
NM_026282|0|Spc24|-	-0.507492	3.8524	0.000133804	0.00237933
NM_001159966|0|Ralgps2|-	0.375028	5.37915	0.000133984	0.00238051
NM_001206368|0|Gsn|+	-0.272196	7.70147	0.000134788	0.0023921
NM_053092|0|Kars|-	-0.305838	6.7964	0.000134864	0.0023921
NM_020043|0|Igdcc4|+	0.382303	6.10772	0.000135469	0.00239891
NM_001177626|0|Ect2|-	-0.401191	5.14461	0.000135477	0.00239891
NM_025393|0|S100a14|+	1.22546	1.09374	0.00013591	0.00240455
NM_001163525|0|S100a14|+	1.21527	1.10202	0.000137231	0.00242588
NM_178715|0|Tmem30b|-	0.41576	4.8713	0.000137406	0.00242693
NM_009471|0|Umps|-	-0.332207	5.69964	0.000137748	0.00243091
NR_002883|0|Gm5643|+	-0.274982	7.53887	0.000138572	0.0024434
NM_001081273|0|1600015I10Rik|+	-1.66085	1.65301	0.000139389	0.00245575
NM_177752|0|Eme1|-	-0.40205	4.59922	0.000140039	0.00246514
NM_172458|0|Zfp871|-	0.317102	6.67488	0.00014029	0.00246748
NM_181277|0|Col14a1|+	0.417571	5.10287	0.000140497	0.00246847
NM_133729|0|2610018G03Rik|+	0.449753	4.87802	0.000140582	0.00246847
NM_001013362|0|Npcd|-	0.514965	3.70065	0.000140934	0.00247252
NM_011527|0|Tal1|+	-2.29406	-1.28498	0.000141048	0.00247252
NM_010906|0|Nfix|-	0.761712	2.39939	0.000142109	0.00248904
NM_031170|0|Krt8|-	-0.282621	8.97432	0.000143298	0.00250778
NM_009506|0|Vegfc|+	-0.612507	3.20506	0.000144472	0.00252622
NM_019397|0|Egfl6|-	0.897275	1.92905	0.000145269	0.00253681
NM_138313|0|Bmf|-	0.323014	6.45766	0.00014532	0.00253681
NM_008093|0|Gata5|-	-0.564562	3.3878	0.000147063	0.0025651
NM_198052|0|Tbx3|+	0.379114	5.76489	0.000147591	0.00257218
NM_001039493|0|Plekhm3|-	0.430693	4.60113	0.000147796	0.00257361
NM_001195498|0|Dclk2|-	0.487174	3.86915	0.000149611	0.0025999
NM_001195499|0|Dclk2|-	0.487174	3.86915	0.000149611	0.0025999
NM_025954|0|Pgp|+	-0.366739	5.1809	0.000149677	0.0025999
NM_010479|0|Hspa1a|-	0.400138	6.11404	0.000150048	0.00260419
NM_010721|0|Lmnb1|+	-0.283563	7.55323	0.000151643	0.0026297
NM_001205236|0|Arhgap27|-	-0.373778	5.16563	0.000151792	0.0026301
NM_001166378|0|Armcx1|+	0.38148	5.18344	0.000151932	0.00263036
NM_001013375|0|Utp18|-	-0.359177	5.22782	0.00015214	0.00263179
NM_001252459|0|Cyfip2|-	0.372496	5.118	0.000152412	0.00263432
NM_001009947|0|Dock11|+	0.454379	5.13302	0.000152966	0.00264172
NR_027640|0|Ralgps2|-	0.37393	5.38865	0.000154016	0.00265766
NM_001164205|0|Tsen34|+	-0.333094	5.55458	0.000155088	0.00267298
NM_001195496|0|Dclk2|-	0.486176	3.86856	0.000155413	0.00267298
NM_001195497|0|Dclk2|-	0.486176	3.86856	0.000155413	0.00267298
NM_027539|0|Dclk2|-	0.486176	3.86856	0.000155413	0.00267298
NM_011535|0|Tbx3|+	0.378525	5.7662	0.000155645	0.00267477
NM_001161800|0|Klhl7|+	0.320411	5.91107	0.000155934	0.00267755
NM_028593|0|Cybrd1|+	1.01964	2.16661	0.000157389	0.00270032
NM_001177625|0|Ect2|-	-0.397692	5.13501	0.000159211	0.00272936
NM_144866|0|Etf1|-	-0.278891	7.93924	0.000159863	0.0027383
NM_009292|0|Stra8|+	-1.31337	0.688782	0.00016024	0.0027396
NM_028995|0|Nipal3|-	0.399953	4.71704	0.000160321	0.0027396
NM_001033453|0|Pdp1|-	0.597272	4.16711	0.000160331	0.0027396
NM_026523|0|Nmb|-	-0.996107	1.44477	0.000160501	0.00274027
NM_010065|0|Dnm1|-	0.328611	5.68393	0.000160815	0.00274275
NM_019840|0|Pde4b|+	-0.740581	2.62694	0.000160907	0.00274275
NM_001177981|0|Pde4b|+	-0.733729	2.59691	0.000161618	0.00275263
NM_001005370|0|Spin2|+	0.701896	2.76977	0.000162003	0.00275695
NM_001045489|0|Mfge8|-	-0.332682	7.19317	0.000162291	0.00275846
NM_172392|0|Zfp759|+	0.758921	2.46878	0.000162355	0.00275846
NM_173752|0|1110067D22Rik|-	-0.301199	6.42157	0.00016255	0.00275954
NM_001159968|0|Ralgps2|-	0.372159	5.35979	0.00016365	0.00277597
NM_001252460|0|Cyfip2|-	0.369899	5.12037	0.000164033	0.00278021
NM_133769|0|Cyfip2|-	0.370131	5.11986	0.000164833	0.00279152
NM_026014|0|Cdt1|+	-0.403022	6.01191	0.000165487	0.00280033
NM_001159967|0|Ralgps2|-	0.370994	5.38646	0.000165879	0.00280471
NM_008503|0|Rps2|+	-0.325561	7.39364	0.000169683	0.00286672
NM_009612|0|Acvrl1|+	-0.662129	3.27646	0.000172066	0.00290463
NM_001030307|0|Dkc1|+	-0.343058	5.57553	0.000172804	0.00291474
NM_008594|0|Mfge8|-	-0.33057	7.24885	0.000173824	0.00292826
NM_139134|0|Chodl|+	2.99238	-1.41085	0.000173884	0.00292826
NM_001177503|0|3830431G21Rik|+	-0.50703	3.94497	0.000174679	0.00293928
NR_029796|0|Mir214|+	1.58816	-0.0883993	0.000175022	0.00294235
NM_001081216|0|Phip|-	0.322593	6.54668	0.000175141	0.00294235
NM_013568|0|Kcna6|-	0.863812	2.1598	0.000178095	0.00298957
NM_178060|0|Thra|+	0.409882	5.11584	0.000181708	0.00304779
NM_178609|0|E2f7|+	-0.383383	5.3638	0.000182153	0.0030528
NM_001177982|0|Pde4b|+	-0.734273	2.58649	0.000183359	0.00307056
NM_010579|0|Eif6|-	-0.300554	6.32311	0.000185901	0.00311026
NM_007531|0|Phb2|+	-0.286743	7.10913	0.000186026	0.00311026
NM_053173|0|Kifc5b|+	-0.399623	4.49966	0.000186221	0.00311105
NM_026993|0|Ddah1|+	-0.640962	3.06605	0.000186725	0.00311424
NM_031257|0|Plekha2|-	0.356694	5.80502	0.000186759	0.00311424
NM_010010|0|Cyp46a1|+	1.15187	0.879822	0.000186908	0.00311424
NM_008568|0|Mcm7|-	-0.329798	5.53582	0.000187006	0.00311424
NM_053248|0|Slc5a5|-	-0.430476	4.5012	0.00018719	0.00311483
NM_015825|0|Sh3bgr|+	-1.69777	0.086679	0.000187392	0.00311572
NM_001243009|0|Col6a3|-	0.735345	4.94304	0.000188376	0.00312961
NM_031368|0|Bglap-rs1|-	-0.634173	3.35444	0.000189142	0.00313985
NM_031252|0|Il23a|-	2.60189	-1.48345	0.000189842	0.00314898
NM_011120|0|Prl7d1|-	-0.653866	6.30564	0.000190687	0.00316049
NM_177462|0|Zmym6|+	0.363662	5.00054	0.000191544	0.00317209
NM_145705|0|Tinf2|-	-0.365077	4.96784	0.000191689	0.00317209
NM_001110316|0|Zscan4f|+	-1.58992	-0.227837	0.000192705	0.00318639
NM_009790|0|Calm1|+	-0.260111	8.65363	0.000194084	0.00320666
NM_009374|0|Tgm3|+	2.3329	-0.933906	0.000195049	0.00322007
NM_024168|0|Tsen34|+	-0.325718	5.60087	0.00019557	0.00322614
NM_001166380|0|Armcx1|+	0.375346	5.19337	0.000196006	0.0032279
NM_153594|0|Pcmtd2|+	0.384555	5.41053	0.00019613	0.0032279
NM_018778|0|Cldn8|-	0.974589	1.93764	0.000196139	0.0032279
NM_001097617|0|C1s|-	0.638343	3.19194	0.000196673	0.00323415
NM_001252477|0|Prmt1|-	-0.339681	5.65391	0.000197071	0.00323817
NM_010932|0|Pnoc|-	-1.88191	-0.405774	0.000197509	0.0032415
NM_007900|0|Ect2|-	-0.39434	5.14715	0.000197583	0.0032415
NM_178704|0|Dpy19l3|-	0.389106	4.70599	0.00019912	0.00326417
NM_010243|0|Fut9|-	1.81379	-0.311434	0.000199406	0.0032663
NM_145566|0|Agfg2|-	-0.466058	3.9792	0.000200781	0.00328626
NR_027323|0|Lrrtm4|+	2.32495	-1.34179	0.000201049	0.00328808
NM_029272|0|Ndufs7|+	-0.389101	5.1606	0.000201699	0.00329508
NM_001166379|0|Armcx1|+	0.375025	5.20593	0.000201791	0.00329508
NM_009754|0|Bcl2l11|+	0.319897	5.73751	0.00020196	0.00329528
NM_010447|0|Hnrnpa1|+	-0.274313	6.90148	0.000202445	0.00330062
NM_026021|0|Zmynd19|+	-0.448106	4.22612	0.000202946	0.00330622
NM_029662|0|Mfsd2a|-	-0.68609	2.74536	0.000204576	0.00333019
NM_025591|0|Fam136a|+	-0.333927	5.74582	0.000206097	0.00335235
NM_054056|0|Pawr|+	-0.37359	5.30501	0.000206706	0.00335965
NM_027158|0|2310043J07Rik|+	1.01302	1.89404	0.000209555	0.00340332
NM_011830|0|Impdh2|+	-0.375237	4.7511	0.000212666	0.00345118
NM_008817|0|Peg3|-	0.344664	10.714	0.000212908	0.00345243
NM_175515|0|Intu|+	0.522912	3.97098	0.000216925	0.00351216
NM_001164204|0|Tsen34|+	-0.322239	5.63161	0.000216926	0.00351216
NM_001130184|0|Phf17|+	-0.277701	7.90247	0.000219629	0.00355319
NM_009776|0|Serping1|-	0.509343	3.6625	0.000220155	0.00355895
NM_023220|0|2010106G01Rik|-	0.380454	5.40088	0.000221012	0.00357005
NM_172528|0|Lrrc1|-	0.471149	4.50909	0.000224785	0.0036282
NM_001243008|0|Col6a3|-	0.738683	4.99862	0.000229354	0.0036991
NM_001168507|0|Tmem11|-	-0.340863	5.4958	0.000230346	0.00371225
NM_007911|0|Efnb3|-	0.399475	5.83993	0.000230596	0.00371343
NM_001111274|0|Igf1|+	0.685649	3.9184	0.000232669	0.00374174
NM_009516|0|Wee1|+	-0.30565	6.46421	0.00023271	0.00374174
NM_144938|0|C1s|-	0.636188	3.20154	0.000232911	0.0037421
NM_030263|0|Psd3|-	0.48448	4.2551	0.000234419	0.00376344
NM_008878|0|Serpinf2|-	-1.06461	1.72925	0.000234958	0.00376829
NM_010174|0|Fabp3|+	-0.472914	4.55989	0.00023508	0.00376829
NM_172476|0|Tmc7|-	0.502901	3.72185	0.000235404	0.0037706
NM_177185|0|Ubn2|+	0.329631	6.32532	0.000236265	0.00377519
NM_028283|0|Uaca|+	-0.293217	7.44401	0.000236327	0.00377519
NM_001034895|0|Zfr2|+	0.466102	4.17317	0.000236373	0.00377519
NM_030066|0|Armcx1|+	0.371171	5.21754	0.000236553	0.00377519
NM_001033284|0|BC026585|+	-1.0877	1.19026	0.000236679	0.00377519
NM_207680|0|Bcl2l11|+	0.312527	5.81718	0.000236866	0.00377519
NM_009689|0|Birc5|+	-0.456134	4.48103	0.00023695	0.00377519
NM_026551|0|Dcakd|-	-0.281741	6.7019	0.000238278	0.00379347
NM_010948|0|Nudc|-	-0.323961	6.29312	0.000238738	0.0037979
NM_001111276|0|Igf1|+	0.684684	3.91611	0.000240142	0.00381538
NM_028544|0|Rasip1|+	-0.799394	2.04011	0.0002402	0.00381538
NM_016678|0|Reck|+	0.394385	5.44734	0.00024041	0.00381583
NM_029628|0|Ppp1r3g|+	-0.484004	3.93342	0.00024087	0.00381815
NM_178389|0|Gale|+	-0.450872	4.54856	0.000240921	0.00381815
NM_134253|0|Bnipl|-	1.02608	1.35679	0.000241717	0.00382788
NM_013520|0|Flt3l|-	1.23238	0.75287	0.000241911	0.00382807
NM_008223|0|Serpind1|+	-1.68189	-0.280562	0.000244486	0.00386318
NM_001081281|0|Trim55|+	-2.15585	-0.368708	0.000244498	0.00386318
NM_013770|0|Slc25a10|+	-0.319235	5.70221	0.000245691	0.00387911
NM_001198841|0|Csrp3|-	-2.04865	-0.756307	0.000246896	0.00389227
NM_013808|0|Csrp3|-	-2.04865	-0.756307	0.000246896	0.00389227
NM_175229|0|Srrm2|+	0.321178	9.44167	0.00024802	0.00390706
NM_001009978|0|Pde1a|-	-1.869	-0.518723	0.000252983	0.00397927
NM_001009979|0|Pde1a|-	-1.869	-0.518723	0.000252983	0.00397927
NM_001099633|0|Dnahc9|-	2.95477	-2.01799	0.000254209	0.00399555
NM_027288|0|Manba|+	-0.367437	4.87398	0.000254971	0.00400453
NM_027975|0|Fam83d|+	-0.455998	4.22511	0.000255709	0.00401312
NM_011707|0|Vtn|+	-1.6279	0.971968	0.000256646	0.00402481
NM_213616|0|Atp2b4|-	0.515907	5.34195	0.000256918	0.00402607
NM_009052|0|Bex1|-	-0.282421	7.21215	0.000257496	0.00403212
NM_175441|0|Mylk3|-	-1.94945	-0.901404	0.000258763	0.00404894
NM_207681|0|Bcl2l11|+	0.313083	5.77086	0.000259954	0.00406455
NM_009729|0|Atp6v0c|-	-0.29943	6.11792	0.000260617	0.00407188
NM_175833|0|Cdv3|-	-0.259255	7.79346	0.000261512	0.00408282
NM_001252313|0|Ncor1|-	0.275048	7.20522	0.000261876	0.00408545
NM_011909|0|Usp18|+	0.408821	4.55806	0.000262495	0.00409208
NM_172679|0|4932438A13Rik|+	0.427466	6.04488	0.000263291	0.00410144
NM_019835|0|B4galt5|-	-0.312867	5.88393	0.000263688	0.00410433
NM_172442|0|Dtx4|-	-0.570186	3.31333	0.000264055	0.00410433
NM_177707|0|Stac3|+	2.11959	-1.09542	0.000264064	0.00410433
NM_144860|0|Mib1|+	0.297996	6.13184	0.000264339	0.00410522
NR_037854|0|Atp6v0c-ps2|-	-0.29921	6.11726	0.000264512	0.00410522
NM_013462|0|Adrb3|-	0.792818	2.11609	0.000264905	0.00410828
NM_009726|0|Atp7a|+	0.32605	6.14218	0.000268601	0.00416252
NM_001252283|0|Ogdh|+	-0.265729	7.13117	0.000269524	0.00417374
NM_008729|0|Ctnnd2|+	0.570844	3.61569	0.000270537	0.00418605
NM_001142809|0|Slc6a8|+	-0.298376	7.71836	0.000270718	0.00418605
NM_001163526|0|S100a14|+	1.22011	0.857957	0.000271038	0.00418791
NM_029636|0|Ctsq|-	-0.693023	3.56875	0.000271396	0.00419036
NM_030209|0|Crispld2|+	0.303836	5.96243	0.000272464	0.0042018
NM_173453|0|Tmem11|-	-0.337095	5.47028	0.000272537	0.0042018
NM_001142810|0|Slc6a8|+	-0.298207	7.71827	0.000273592	0.00421496
NM_133987|0|Slc6a8|+	-0.298198	7.71853	0.000273939	0.00421722
NM_028763|0|Cbx6|-	0.364226	5.99783	0.000275165	0.00423298
NM_001081981|0|Nfix|-	0.737012	2.3936	0.000277245	0.00426065
NM_177331|0|Gen1|-	-0.609991	3.04137	0.00027737	0.00426065
NM_172775|0|Plxnb1|+	-0.277717	6.56695	0.000280251	0.00430176
NM_019547|0|Rbm38|+	-0.395285	5.71436	0.00028064	0.00430459
NM_001135559|0|Sos2|-	0.327465	5.46262	0.000281375	0.00431271
NM_001081300|0|Tshz1|-	0.334747	6.43297	0.000282348	0.0043226
NM_001252288|0|Ogdh|+	-0.265013	7.12543	0.000282433	0.0043226
NM_013881|0|Ulk2|-	0.368128	5.29411	0.00028277	0.0043246
NM_009834|0|Ccrn4l|+	-0.400313	4.4422	0.000283118	0.00432678
NM_172303|0|Phf17|+	-0.274477	7.88291	0.000283549	0.00433012
NM_182809|0|Ntrk3|-	-0.793687	2.71457	0.000283749	0.00433012
NM_199007|0|Sgol2|+	-0.333245	5.31078	0.000284341	0.00433599
NM_001109757|0|Atp7a|+	0.323869	6.14314	0.000286478	0.00436348
NM_001130185|0|Phf17|+	-0.274014	7.88297	0.000286559	0.00436348
NM_009693|0|Apob|+	2.64025	2.67423	0.000287273	0.00437118
NM_010956|0|Ogdh|+	-0.264536	7.14158	0.000288989	0.0043941
NM_001146174|0|Rangap1|-	-0.272831	6.91847	0.000289764	0.0044027
NM_001252287|0|Ogdh|+	-0.264516	7.14248	0.000290097	0.00440456
NM_001252508|0|D430019H16Rik|+	0.393173	4.72909	0.000290573	0.00440684
NM_001010833|0|Mdc1|+	0.286317	6.35217	0.000290667	0.00440684
NM_011241|0|Rangap1|-	-0.272681	6.91868	0.000291905	0.00442242
NM_001252282|0|Ogdh|+	-0.264278	7.1417	0.000292949	0.00443503
NM_133787|0|Nmd3|+	-0.326058	5.43114	0.000294339	0.00445177
NM_025605|0|2400001E08Rik|+	-0.351991	5.10627	0.000294479	0.00445177
NM_001130186|0|Phf17|+	-0.273569	7.8831	0.000296792	0.0044835
NM_026206|0|Prl7c1|-	-1.09879	1.23882	0.000297811	0.00449566
NM_007987|0|Fas|+	0.829215	2.72063	0.000298787	0.00450571
NM_198604|0|Plekhg6|-	0.465693	4.03621	0.000298906	0.00450571
NM_001167949|0|Atp2b4|-	0.498549	4.59547	0.000299451	0.00451068
NM_172689|0|Ddx58|-	0.31548	5.66861	0.000300634	0.00452525
NM_023627|0|Isyna1|+	-0.365784	5.26221	0.000301745	0.00453872
NM_010509|0|Ifnar2|+	-0.358361	5.0733	0.000302325	0.00454419
NM_177239|0|Mysm1|-	0.35451	5.51529	0.00030276	0.00454747
NM_175513|0|Zfp804a|+	-1.00439	2.28352	0.000304044	0.00456348
NM_010333|0|S1pr2|-	-0.290404	6.30261	0.000305008	0.00457468
NM_001112744|0|Arhgef16|-	-0.366499	6.33075	0.000306149	0.00458852
NM_178246|0|Smg5|+	-0.271898	7.32878	0.000307938	0.00461203
NM_178149|0|Pik3ip1|+	0.471853	4.43208	0.00030959	0.004628
NM_001166377|0|Armcx1|+	0.365029	5.23951	0.000309722	0.004628
NM_001141927|0|Pln|+	-2.23334	-1.44763	0.000309886	0.004628
NM_023129|0|Pln|+	-2.23334	-1.44763	0.000309886	0.004628
NM_053145|0|Pcdhb20|+	0.838556	2.19145	0.000311636	0.00465083
NM_001040435|0|Tacc3|+	-0.35076	6.09545	0.000312976	0.0046675
NM_009166|0|Sorbs1|-	-0.296882	5.99767	0.0003132	0.00466753
NM_207682|0|Kif1b|-	0.301345	6.51996	0.000316632	0.00471533
NM_153177|0|Eif2c4|-	0.59899	3.21424	0.000325143	0.00483864
NM_153598|0|Ugt2b34|-	-1.46781	0.742411	0.00032763	0.0048722
NM_026785|0|Ube2c|+	-0.376653	4.65259	0.000331517	0.0049265
NM_173379|0|Leprel1|-	-0.48762	3.8195	0.000332811	0.00494223
NM_029983|0|Sla2|-	-0.369371	5.13257	0.000333321	0.00494631
NM_011344|0|Sel1l|-	0.267325	6.91983	0.000334213	0.00495604
NM_001033166|0|2700094K13Rik|-	-0.390049	4.83579	0.000334754	0.00496056
NM_001081009|0|Parp8|-	0.683068	2.90468	0.000336195	0.00497839
NM_009335|0|Tfap2c|+	-0.306068	7.43007	0.000337235	0.00499026
NM_013556|0|Hprt|+	-0.324071	5.47193	0.000338948	0.00501208
NM_001134427|0|Cdv3|-	-0.257018	7.83488	0.00033982	0.00502085
NM_010325|0|Got2|-	-0.273377	6.80481	0.000340019	0.00502085
NM_173444|0|Nbeal1|+	0.49313	4.58692	0.00034171	0.00504227
NM_009028|0|Rasl2-9-ps|-	-0.428296	4.31942	0.000343676	0.00506771
NM_011599|0|Tle1|-	0.437196	4.72833	0.000346575	0.00510686
NM_007591|0|Calr|-	-0.267521	9.05371	0.000347597	0.00511834
NM_008719|0|Npas2|+	1.71647	-0.226133	0.00034858	0.00512672
NM_027308|0|2210010C17Rik|-	-1.46016	1.09546	0.000348655	0.00512672
NM_001039089|0|Sel1l|-	0.266361	6.94858	0.000353317	0.00519162
NM_028145|0|Klhl35|+	2.90397	-2.05442	0.0003537	0.00519362
NM_153287|0|Csrnp1|-	-0.329499	6.91634	0.000354438	0.00520083
NM_015816|0|Lsm4|+	-0.395081	4.79595	0.000355124	0.00520724
NM_001034962|0|Sorbs1|-	-0.294378	5.99081	0.000356888	0.00522946
NM_001024926|0|Cyb5d2|-	0.676215	2.72833	0.000357473	0.00523338
NM_025645|0|Snrnp40|+	-0.340184	5.52038	0.000357798	0.00523338
NM_011308|0|Ncor1|-	0.271188	7.18216	0.000357904	0.00523338
NM_001177464|0|Zfp516|+	0.262555	7.37655	0.0003602	0.00526218
NM_001042451|0|Snca|-	1.40169	0.491994	0.000360376	0.00526218
NM_010142|0|Ephb2|-	0.319899	5.58176	0.000361603	0.00527309
NM_025681|0|Lix1|+	0.476313	4.42699	0.000361625	0.00527309
NM_009609|0|Actg1|-	-0.247965	9.44267	0.000367247	0.00534877
NM_013655|0|Cxcl12|+	-0.449515	5.28043	0.000367325	0.00534877
NM_007427|0|Agrp|-	-1.24779	0.711141	0.000367828	0.00535239
NM_001003949|0|ORF61|-	-0.268829	6.6505	0.000370423	0.00538623
NM_031868|0|Ppp1ca|+	-0.270417	7.72338	0.000370778	0.00538623
NM_008524|0|Lum|+	0.884414	6.81221	0.000370924	0.00538623
NM_010260|0|Gbp2|+	0.521087	3.48057	0.000371367	0.00538894
NM_008745|0|Ntrk2|+	0.544755	4.06573	0.00037206	0.00539525
NM_172496|0|Cobl|-	0.777776	2.6792	0.00037263	0.00539851
NM_153112|0|Cadm4|+	0.543136	3.99006	0.000372799	0.00539851
NR_023846|0|Peg3as|+	0.332438	8.00744	0.000373921	0.00541103
NM_153583|0|Atg4d|+	-0.342096	5.35465	0.000375565	0.00542758
NM_001042779|0|Sema3b|-	0.594931	3.18098	0.000375582	0.00542758
NM_027689|0|Rfx4|+	1.55402	-0.0331374	0.000375924	0.00542878
NM_133721|0|Itga9|+	-0.334703	5.30327	0.000377078	0.00544002
NM_025979|0|Mastl|-	-0.426898	4.16304	0.000377221	0.00544002
NM_172467|0|Zc3hav1l|-	0.30135	6.15857	0.000380785	0.00548765
NM_024172|0|Hspbp1|-	-0.356755	4.98219	0.000381595	0.00549555
NM_183033|0|Zfp516|+	0.26122	7.37685	0.000382449	0.00550088
NM_008197|0|H1f0|+	0.250439	8.03824	0.00038249	0.00550088
NR_028300|0|5330426P16Rik|-	0.539733	3.90698	0.000383361	0.00550636
NM_013614|0|Odc1|+	-0.296971	6.01659	0.000383396	0.00550636
NM_010512|0|Igf1|+	0.68261	3.9626	0.000385402	0.00553002
NM_010408|0|Hcn1|+	-1.29124	0.471579	0.00038557	0.00553002
NM_001197082|0|Rcc1|-	-0.318749	5.8639	0.000386266	0.00553622
NM_001079869|0|Hoxb3|+	0.51497	3.97466	0.000386941	0.0055421
NM_001172472|0|Sphk1|+	1.34965	0.237572	0.000388016	0.00555371
NM_009343|0|Phf1|+	0.460347	4.15422	0.000389798	0.00557541
NM_001146048|0|Lrrc1|-	0.463341	4.63258	0.000390317	0.00557904
NM_008029|0|Flt4|+	-0.666531	3.20663	0.000390938	0.00558362
NM_001136054|0|Ate1|-	-0.282052	6.46174	0.000391202	0.00558362
NM_013799|0|Ate1|-	-0.282681	6.46669	0.000391436	0.00558362
NM_010458|0|Hoxb3|+	0.507123	3.97447	0.000391921	0.00558673
NM_198627|0|Vstm2l|+	-2.04861	-1.15948	0.000394422	0.00561858
NM_133733|0|9030425E11Rik|+	0.391086	4.62859	0.000395444	0.00562931
NM_001111275|0|Igf1|+	0.68167	3.96038	0.000396842	0.00564212
NM_001134426|0|Cdv3|-	-0.251513	7.9581	0.000396882	0.00564212
NM_175565|0|Cdv3|-	-0.25137	7.95816	0.000399519	0.00567576
NM_029368|0|1700029F09Rik|-	-0.414334	4.31147	0.000400496	0.00568579
NM_001039129|0|Hnrnpa1|+	-0.260295	6.96064	0.00040192	0.00570216
NM_133667|0|Pdk2|-	0.486003	3.97766	0.000404515	0.00573509
NM_010418|0|Herc2|+	0.37609	6.13132	0.00040685	0.00576431
NM_009933|0|Col6a1|-	0.371013	6.49674	0.000408007	0.0057768
NM_080446|0|Helb|-	0.479987	4.0894	0.00040896	0.00578638
NM_133878|0|Rcc1|-	-0.317589	5.86293	0.000412545	0.00583211
NM_001204134|0|C1qtnf3|+	2.42304	-0.985522	0.000412939	0.00583211
NM_011129|0|Sept4|+	-0.373519	5.47979	0.000413026	0.00583211
NM_177024|0|Tmprss11bnl|-	-1.58793	0.782055	0.000415815	0.00586509
NM_008720|0|Npc1|-	0.296847	6.27693	0.00041594	0.00586509
NM_134471|0|Kif2c|-	-0.400017	4.61173	0.0004162	0.00586509
NM_019765|0|Clip1|-	-0.28022	6.27302	0.000417147	0.00587449
NM_001168657|0|Socs2|-	-0.43042	4.27752	0.000417958	0.00588197
NM_001034963|0|Sorbs1|-	-0.290944	5.9921	0.000418575	0.00588669
NR_003634|0|Rps4y2|+	-0.27821	7.02234	0.000419211	0.0058917
NM_175272|0|Nav2|+	0.312402	5.56675	0.000422856	0.00593506
NM_177461|0|Micall1|+	0.289149	6.10467	0.000422862	0.00593506
NM_009722|0|Atp2a2|-	-0.256397	7.30501	0.000424922	0.00595999
NM_009153|0|Sema3b|-	0.605717	3.15511	0.000426221	0.00597421
NM_029935|0|Chst15|-	-0.47499	3.74394	0.000428718	0.0060052
NM_173189|0|Mcph1|+	-0.382607	4.55489	0.000429313	0.00600953
NM_153064|0|Ndufs2|-	-0.277768	7.00568	0.000429877	0.00600956
NM_007798|0|Ctsb|+	-0.267721	8.23355	0.000429889	0.00600956
NM_172862|0|Frem2|-	0.364777	5.62145	0.000430291	0.00601118
NM_008957|0|Ptch1|-	-0.357427	5.89544	0.000431937	0.00603016
NM_020252|0|Nrxn1|-	1.11774	0.971454	0.000433596	0.00604528
NM_177284|0|Nrxn1|-	1.11774	0.971454	0.000433596	0.00604528
NM_010927|0|Nos2|+	-0.436379	4.24783	0.000434843	0.00605863
NM_144553|0|Dlgap5|-	-0.360497	4.91916	0.000437304	0.00608888
NM_178605|0|Nop16|-	-0.373885	4.94588	0.000438429	0.0061005
NM_009926|0|Col11a2|+	0.67444	2.49063	0.000439291	0.00610687
NM_133661|0|Slc6a12|+	1.01731	1.16491	0.000439469	0.00610687
NM_175485|0|Prtg|+	-0.306374	5.90356	0.000441491	0.00612981
NM_001162477|0|Gab2|+	-0.334812	6.23122	0.000441704	0.00612981
NM_010248|0|Gab2|+	-0.335644	6.23315	0.000442192	0.00613253
NM_010276|0|Gem|+	0.554546	3.87976	0.000442556	0.00613353
NM_029766|0|Dtl|-	-0.323123	5.449	0.000442959	0.00613505
NM_133774|0|Stard4|-	-0.314097	5.96834	0.000443726	0.00614162
NM_130448|0|Pcdh18|-	0.309389	6.21651	0.000445854	0.006167
NM_013519|0|Foxc2|+	-1.0452	1.92267	0.00044637	0.00617009
NM_001164355|0|Ska1|-	-0.697399	2.34853	0.000447177	0.00617212
NM_007999|0|Fen1|-	-0.335283	5.36931	0.00044745	0.00617212
NM_133715|0|Arhgap27|-	-0.349186	4.92613	0.000447503	0.00617212
NM_029436|0|Klhl24|+	0.269154	6.95794	0.000447694	0.00617212
NM_001168656|0|Socs2|-	-0.428471	4.27838	0.000448245	0.00617566
NM_021493|0|Arhgap23|+	-0.304151	7.01213	0.000449873	0.00618674
NM_001012273|0|Birc5|+	-0.408929	4.73122	0.000450196	0.00618674
NM_001110315|0|Kif1a|-	0.439434	4.09137	0.000450505	0.00618674
NM_008440|0|Kif1a|-	0.439434	4.09137	0.000450505	0.00618674
NR_002885|0|Gm10052|+	-0.270946	6.43189	0.000450524	0.00618674
NM_001159866|0|Uchl5|+	-0.437535	4.31046	0.000453333	0.00622124
NM_133348|0|Acot7|+	-0.536498	3.37852	0.000460164	0.00630934
NM_146227|0|Prss50|+	-2.49214	-1.87168	0.000460354	0.00630934
NM_001199431|0|Dnmt1|-	-0.270134	8.06394	0.000461151	0.00631202
NM_010066|0|Dnmt1|-	-0.270134	8.06394	0.000461151	0.00631202
NM_025367|0|Sphk1|+	1.3935	0.14449	0.000461907	0.00631825
NM_012051|0|Etv3|+	-0.298203	6.63292	0.000462997	0.00632904
NM_011104|0|Prkce|+	-0.398693	5.06913	0.00046484	0.00635009
NM_145508|0|Dyrk3|-	-0.479111	3.76627	0.000465617	0.00635657
NM_007913|0|Egr1|+	0.570831	5.16966	0.000466009	0.00635778
NM_001083318|0|Etv3|+	-0.297432	6.63362	0.000472873	0.00644724
NM_001005608|0|Itgb4|+	0.573374	3.48084	0.000474232	0.00646156
NM_001034964|0|Sorbs1|-	-0.286548	6.02067	0.00047594	0.00648062
NM_011839|0|Mab21l2|-	0.561103	6.22225	0.000478827	0.00651571
NM_009251|0|Serpina3g|+	-1.26668	0.564777	0.000479294	0.00651785
NM_172619|0|Adamts10|+	0.331554	5.34641	0.000481904	0.00654909
NM_013484|0|C2|-	1.24582	1.47727	0.000484219	0.0065763
NM_025581|0|Ska1|-	-0.693214	2.35019	0.000485336	0.0065872
NM_001164096|0|Polr3e|+	-0.353321	5.48173	0.000489629	0.00664116
NM_001145957|0|Vwa5a|+	0.324558	5.59507	0.0004925	0.00667488
NM_001111016|0|Nav2|+	0.30945	5.56233	0.000492751	0.00667488
NM_011426|0|Siglec1|-	2.11964	-1.2135	0.000493406	0.00667945
NM_013720|0|Mga|+	0.297988	7.33992	0.000495452	0.00670282
NM_011655|0|Tubb5|-	-0.249027	10.3708	0.000495986	0.00670572
NM_001109989|0|D0H4S114|-	0.281508	7.12793	0.0004976	0.00672321
NM_013832|0|Rasal1|+	-0.618121	2.77748	0.000499479	0.00674399
NM_001081089|0|Gpat2|+	-0.945663	1.62363	0.000499781	0.00674399
NM_010477|0|Hspd1|-	-0.261252	7.19298	0.00050109	0.00675731
NM_025372|0|Tipin|+	-0.383101	5.10339	0.000502895	0.00677729
NM_008704|0|Nme1|-	-0.32928	5.5793	0.000504358	0.00679265
NM_001199432|0|Dnmt1|-	-0.268685	8.04827	0.000505545	0.00680427
NM_026410|0|Cdca5|+	-0.422514	4.14545	0.000506143	0.00680795
NM_030888|0|C1qtnf3|+	2.37667	-1.02098	0.00050851	0.0068354
NM_178668|0|Pde12|-	-0.32124	5.36889	0.000509199	0.00684029
NM_001013786|0|Zfp187|-	0.303757	5.80296	0.000511804	0.00687015
NM_144919|0|Hdac11|+	0.489093	3.55413	0.000512077	0.00687015
NM_008019|0|Fkbp1a|+	-0.255781	7.22436	0.000513342	0.00688272
NR_037707|0|Adamts10|+	0.329664	5.35019	0.000514568	0.00689476
NM_001163015|0|Gprasp2|+	0.497623	4.20025	0.000516148	0.0069115
NM_172604|0|Scara3|-	-0.714534	2.25883	0.000516698	0.00691394
NM_053078|0|D0H4S114|-	0.279553	7.13223	0.000516988	0.00691394
NM_009899|0|Clca1|-	-1.54009	-0.337934	0.000517985	0.00692286
NM_025298|0|Polr3e|+	-0.352334	5.50362	0.00051872	0.00692412
NM_008541|0|Smad5|+	0.269689	6.75333	0.00051874	0.00692412
NM_019562|0|Uchl5|+	-0.426427	4.33053	0.000524027	0.00698911
NM_134023|0|Tbc1d10a|+	-0.369554	4.52419	0.000524275	0.00698911
NM_001161366|0|Tdrd6|-	-2.94457	-2.00935	0.000525178	0.00698985
NM_198418|0|Tdrd6|-	-2.94457	-2.00935	0.000525178	0.00698985
NM_001109988|0|D0H4S114|-	0.282092	7.12763	0.000525623	0.00698985
NM_008605|0|Mmp12|+	2.49322	-1.56071	0.000525663	0.00698985
NM_001168655|0|Socs2|-	-0.42743	4.28497	0.000527231	0.00700627
NM_009530|0|Atrx|-	0.284746	7.1098	0.000530222	0.00704155
NM_007527|0|Bax|-	-0.332896	5.8061	0.000530816	0.00704497
NM_144560|0|Gas2l1|-	-0.337366	5.61208	0.000531322	0.00704724
NM_028711|0|Slc25a27|-	0.625604	3.13591	0.000532674	0.0070607
NM_027626|0|Psd3|-	0.461473	4.18958	0.000533228	0.00706359
NM_201232|0|Nipbl|-	0.288043	6.83104	0.000536103	0.00709484
NM_001164274|0|Mga|+	0.298052	7.27197	0.000536263	0.00709484
NR_037708|0|Adamts10|+	0.328973	5.35087	0.000537277	0.00710274
NM_172726|0|E130309D02Rik|-	-0.317325	5.64052	0.000537538	0.00710274
NM_001162881|0|Fam193b|-	0.363026	5.56037	0.00053974	0.00712338
NM_009054|0|Trim27|+	-0.28424	7.1786	0.000540067	0.00712338
NM_001111023|0|Runx1|-	0.501894	3.65494	0.000540118	0.00712338
NM_001195633|0|5430411K18Rik|+	0.347343	5.04371	0.000541465	0.00713666
NM_001037709|0|Rusc2|+	0.382455	5.13025	0.000542453	0.00714519
NM_028083|0|Chaf1b|+	-0.361797	4.65585	0.000543123	0.00714953
NM_001081139|0|Ankrd35|+	0.941856	1.38819	0.000543962	0.00715609
NM_007706|0|Socs2|-	-0.42439	4.30783	0.000544626	0.00716034
NM_001199433|0|Dnmt1|-	-0.267099	8.0498	0.000545932	0.007173
NM_001177867|0|Sgol2|+	-0.320666	5.21901	0.000547498	0.00718908
NM_007384|0|Accn1|-	-1.06031	1.02124	0.00055201	0.0072438
NM_026686|0|0610011F06Rik|+	-0.51283	3.67986	0.000552457	0.00724512
NM_009903|0|Cldn4|-	0.321358	8.54011	0.000553832	0.00725862
NM_001109990|0|D0H4S114|-	0.280736	7.12411	0.000555263	0.00727283
NM_133663|0|Itgb4|+	0.564683	3.4756	0.000555804	0.00727538
NM_009911|0|Cxcr4|-	-0.369115	4.73267	0.000556735	0.00728302
NM_207255|0|Zfp532|+	0.347303	5.46476	0.000557247	0.00728518
NM_028306|0|Hspa12b|+	0.592863	3.269	0.00055865	0.00729456
NM_133916|0|Eif3b|+	-0.253694	7.6447	0.00055866	0.00729456
NM_145100|0|Lypd1|-	1.18479	1.16477	0.000559982	0.00730728
NM_145551|0|Slc5a9|-	1.89208	-0.788187	0.000565464	0.00737422
NM_183028|0|Pcmtd1|+	0.325438	5.52214	0.000566569	0.00738405
NM_001164042|0|Smad5|+	0.268009	6.7524	0.000568812	0.00740868
NR_033657|0|Miat|-	0.506532	3.6257	0.000569268	0.00741002
NM_013869|0|Tnfrsf19|-	0.436235	4.51083	0.000573441	0.00745971
NM_001172473|0|Sphk1|+	1.35911	0.183995	0.000574547	0.00746572
NM_080448|0|Srgap3|-	0.309184	5.47949	0.000574886	0.00746572
NM_001001326|0|St5|-	-0.314301	5.72331	0.00057497	0.00746572
NM_001164041|0|Smad5|+	0.267712	6.7562	0.00057545	0.00746733
NM_001098172|0|Pcdh10|+	0.817917	2.23176	0.000577948	0.00749511
NM_133762|0|Ncapg2|+	-0.328673	5.12645	0.000582014	0.00754317
NM_009221|0|Snca|-	1.40195	0.440929	0.000584255	0.00756755
NM_016843|0|Atxn10|+	-0.260779	8.67248	0.000585706	0.00758166
NM_028149|0|Fbxl20|-	0.299397	6.24011	0.00058841	0.00760968
NM_001252653|0|Ecm1|-	0.345226	5.48988	0.000588596	0.00760968
NR_015517|0|5930412G12Rik|-	1.13572	1.0484	0.000591511	0.00764159
NM_001161406|0|Grhl1|+	0.369422	4.58382	0.000592061	0.00764159
NM_199057|0|Rusc2|+	0.37933	5.12403	0.000592157	0.00764159
NM_001081473|0|Zxdb|+	-0.281336	6.12302	0.000594569	0.00766801
NM_001081135|0|Prrg3|+	0.363671	5.39109	0.000598776	0.00771751
NM_007636|0|Cct2|-	-0.24907	8.35574	0.000600113	0.00773
NM_178362|0|Sorbs1|-	-0.281331	6.06369	0.000602167	0.00775163
NM_153134|0|Irgq|+	0.286595	5.96128	0.000602531	0.00775163
NM_001098170|0|Pcdh10|+	0.823334	2.22963	0.00060388	0.00776422
NR_033512|0|Gm6194|-	-0.447607	4.12479	0.000605999	0.0077867
NM_031185|0|Akap12|-	0.259935	7.52065	0.000607305	0.00779871
NM_178256|0|Reps2|-	0.460681	4.06813	0.000608171	0.00780505
NM_145149|0|Rasgrp4|+	0.478472	3.92391	0.000611883	0.00784789
NM_007899|0|Ecm1|-	0.344236	5.49032	0.000614612	0.00787807
NM_009994|0|Cyp1b1|-	0.465665	3.80196	0.000616082	0.0078921
NR_033622|0|Gm6607|-	-2.36701	-1.6301	0.000617423	0.00790444
NM_016796|0|Vamp4|+	0.410199	4.10722	0.000618207	0.00790965
NM_008684|0|Neo1|-	0.254741	7.01048	0.00061929	0.00791868
NM_001042752|0|Neo1|-	0.254725	7.01014	0.000622201	0.00795106
NM_011284|0|Rpa2|+	-0.376189	4.72851	0.000623035	0.00795688
NM_001101443|0|Prrt4|-	0.735194	3.27357	0.000624017	0.00796457
NM_009821|0|Runx1|-	0.509447	3.61797	0.00062486	0.00797048
NM_010731|0|Zbtb7a|+	0.351043	5.46012	0.000626595	0.00798775
NM_008839|0|Pik3ca|+	0.278259	6.2078	0.000627853	0.00799893
NM_177699|0|Fhod1|-	-0.308731	5.47607	0.000629907	0.00801546
NM_011015|0|Orc1|+	-0.493253	3.83955	0.000629914	0.00801546
NM_153098|0|Cd109|+	0.798321	2.01657	0.000635884	0.00808652
NM_032397|0|Kcnn1|-	0.537778	3.2091	0.000641061	0.00814267
NM_001012330|0|Zfp238|+	0.34465	4.90741	0.000641076	0.00814267
NM_011682|0|Utrn|-	0.304157	7.25582	0.000642307	0.00815337
NM_001163316|0|Get4|+	-0.318858	5.4501	0.000643319	0.00816129
NM_173396|0|Tgif2|+	-0.32278	6.01373	0.000647679	0.0081998
NM_181681|0|BC005764|-	0.326511	5.39339	0.000647778	0.0081998
NR_037617|0|St5|-	-0.313667	5.71264	0.000647913	0.0081998
NM_172288|0|Nup133|-	-0.280858	6.09263	0.000648297	0.0081998
NM_177876|0|Vps37b|-	-0.296805	6.07701	0.000648309	0.0081998
NR_003718|0|Miat|-	0.500789	3.6223	0.000650793	0.00822626
NM_172767|0|Vwa5a|+	0.319096	5.60735	0.000651521	0.0082305
NM_001134383|0|Iqsec1|-	-0.283305	6.73105	0.00065504	0.00826998
NM_029568|0|Mfap4|+	0.319725	5.84727	0.000660328	0.00833173
NM_018758|0|Apba3|+	-0.313524	5.80225	0.000661013	0.00833536
NM_001161367|0|Tdrd6|-	-2.89293	-2.04603	0.000661523	0.00833678
NM_019454|0|Dll4|+	-0.926056	1.81111	0.000662822	0.00834814
NM_175313|0|A130022J15Rik|-	-0.386181	4.35276	0.000664203	0.00836051
NM_008575|0|Mdm4|-	0.291488	6.13568	0.000665548	0.00837242
NM_011950|0|Mapk13|+	0.366961	4.73513	0.000666802	0.00837947
NM_010459|0|Hoxb4|+	0.522654	3.60525	0.000666907	0.00837947
NM_001172475|0|Sphk1|+	1.37068	0.128508	0.000667729	0.00838336
NM_009794|0|Capn2|-	0.276689	6.37483	0.000668016	0.00838336
NM_026508|0|Trap1|-	-0.314329	5.79611	0.000669707	0.00839955
NM_199305|0|Tmem39b|-	-0.350516	4.66068	0.00068149	0.00854224
NM_001163016|0|Gprasp2|+	0.484496	4.19001	0.000683428	0.00856141
NM_026740|0|Slc46a1|+	-0.463053	3.92678	0.000683836	0.00856141
NM_001190451|0|Dcn|+	0.761204	5.60995	0.000687626	0.00860373
NM_007592|0|Car8|-	-1.54752	-0.45689	0.000690915	0.00863973
NM_152895|0|Kdm5b|+	0.255862	7.96678	0.000692948	0.00866
NM_175639|0|Wdr43|+	-0.273276	6.51289	0.000694418	0.0086732
NM_007811|0|Cyp26a1|+	0.826035	2.02908	0.00069608	0.00868878
NM_001037279|0|2700094K13Rik|-	-0.384127	4.75153	0.000698939	0.00871928
NM_022422|0|Gng13|+	1.23105	0.374008	0.000700513	0.00873373
NM_015775|0|Tmprss2|-	-0.414664	5.64295	0.000706673	0.00880481
NR_033210|0|BC005764|-	0.321792	5.42974	0.000707054	0.00880481
NM_008695|0|Nid2|+	0.270099	6.95438	0.000708578	0.00881856
NM_030693|0|Atf5|-	0.393031	4.81569	0.000711263	0.00884673
NM_007616|0|Cav1|+	-0.691658	2.33736	0.000712303	0.00885442
NM_011043|0|Pcdh10|+	0.774216	2.18729	0.000714917	0.00888165
NM_001174155|0|Rasgrp4|+	0.470795	3.92705	0.000721152	0.00895381
NM_146109|0|Als2|-	-0.332531	5.03425	0.000721767	0.00895614
NM_146014|0|Ccm2|+	-0.305333	5.44751	0.000725663	0.00899916
NM_010437|0|Hivep2|+	0.483841	5.20697	0.000727499	0.0090166
NM_001038492|0|Ctsa|+	-0.252078	7.52851	0.00072798	0.00901724
NM_028022|0|Gatsl3|+	-0.486234	3.85925	0.000730198	0.00903866
NM_172615|0|1700021K19Rik|-	0.292537	5.72759	0.000730829	0.00903866
NM_001033422|0|Thoc2|-	0.275825	6.59512	0.000731001	0.00903866
NM_001164201|0|Lass3|+	0.850634	1.5606	0.000740888	0.00915551
NM_001200038|0|1700021K19Rik|-	0.292008	5.72811	0.000741642	0.00915943
NM_175507|0|Tmem20|+	-0.436429	3.83373	0.00074492	0.0091945
NM_013835|0|Trove2|-	0.302426	6.05613	0.000745901	0.00920051
NM_001163017|0|Gprasp2|+	0.480718	4.18525	0.000746283	0.00920051
NM_172790|0|Ankrd52|+	0.275275	6.08349	0.000748035	0.00921669
NM_001206684|0|2610528A11Rik|-	-0.563601	2.99155	0.000748476	0.00921671
NM_030714|0|Dtx3|-	0.258258	6.5654	0.000748988	0.0092176
NM_145401|0|Prkag2|-	0.483643	3.64739	0.000749621	0.00921999
NM_001024849|0|Gm14325|-	0.463919	4.15672	0.000750948	0.0092309
NM_019990|0|Stard10|+	-0.327795	5.00889	0.000755049	0.00927587
NM_001170912|0|Trim66|-	1.29121	0.338734	0.000757169	0.00928561
NM_001170913|0|Trim66|-	1.29121	0.338734	0.000757169	0.00928561
NM_181853|0|Trim66|-	1.29121	0.338734	0.000757169	0.00928561
NM_001101535|0|Ccdc8|+	0.323683	5.2432	0.000758895	0.00930134
NM_178661|0|Creb3l2|-	0.308953	5.824	0.000761301	0.00932538
NM_007383|0|Acads|-	-0.309542	5.31677	0.000764595	0.00936027
NM_001111121|0|Ccdc6|+	-0.257228	7.1571	0.000767215	0.00938568
NM_027324|0|Sfxn1|+	-0.320022	5.76004	0.000767565	0.00938568
NM_027998|0|Cldn23|-	0.4918	4.15535	0.000769166	0.00939978
NM_029508|0|Pcgf5|+	-0.35182	5.63285	0.000770103	0.00940575
NM_009185|0|Stil|+	-0.337982	4.8131	0.000770708	0.00940767
NM_001081213|0|Ermp1|-	-0.261326	6.70393	0.000773815	0.00944007
NM_022027|0|Syne1|+	0.678316	2.62423	0.000774263	0.00944007
NM_172500|0|4831426I19Rik|-	-0.898195	1.42972	0.000774725	0.00944021
NM_020577|0|As3mt|+	-0.815645	1.98068	0.000778206	0.00947307
NM_178593|0|Rcsd1|-	-0.599738	3.01551	0.000778557	0.00947307
NM_011145|0|Ppard|+	-0.272925	6.18973	0.000779213	0.00947307
NM_011574|0|Cirh1a|+	-0.288737	5.72557	0.000779227	0.00947307
NM_133884|0|Gpn2|+	-0.48178	3.6144	0.000781902	0.00950009
NM_008699|0|Nkx2-3|+	-1.39907	-0.117193	0.000782855	0.00950554
NM_001195006|0|Ndrg4|+	0.473877	4.01036	0.000783257	0.00950554
NM_009817|0|Cast|-	0.347094	4.80774	0.000786915	0.00954442
NM_001159696|0|Tfap2c|+	-0.282669	7.38525	0.000791548	0.00959506
NM_145602|0|Ndrg4|+	0.472968	4.00983	0.000792802	0.00960471
NM_144898|0|Msto1|-	-0.347297	5.07384	0.000793773	0.00961093
NM_148930|0|Rbm5|-	0.279186	6.26945	0.000795434	0.00962465
NM_001077360|0|Git2|-	-0.266843	6.78638	0.000795824	0.00962465
NM_027287|0|Dnajb4|-	0.344389	4.88077	0.000797057	0.00963401
NM_023203|0|Dctpp1|-	-0.455714	4.08625	0.000798414	0.00964485
NM_001077359|0|Git2|-	-0.266674	6.78646	0.000798898	0.00964515
NM_008906|0|Ctsa|+	-0.250719	7.53038	0.000801764	0.00967419
NM_138672|0|Stab1|-	-0.745833	2.40706	0.000804839	0.00970572
NM_008397|0|Itga6|+	-0.303441	6.05373	0.000805922	0.00971319
NM_053143|0|Pcdhb18|+	0.897481	2.14046	0.000818268	0.00985633
NM_008048|0|Igfbp7|-	-0.6206	2.92768	0.00082136	0.00988789
NM_015804|0|Atp11a|+	-0.257248	8.62717	0.000822463	0.00989549
NM_001001183|0|Tmem204|-	-0.928176	1.1888	0.000823698	0.00990467
NM_027707|0|Nipbl|-	0.278386	6.89454	0.000824372	0.0099071
NM_007523|0|Bak1|-	-0.279907	6.04293	0.000827142	0.0099347
NM_008452|0|Klf2|+	-0.546508	3.05851	0.00083266	0.00999526
NM_019834|0|Git2|-	-0.263405	6.80997	0.000835406	0.0100075
NM_001161624|0|Cdkn1c|-	-0.279464	10.0503	0.000835511	0.0100075
NM_001113179|0|Bub1|-	-0.354044	5.10676	0.000835587	0.0100075
NM_009772|0|Bub1|-	-0.354044	5.10676	0.000835587	0.0100075
NM_007833|0|Dcn|+	0.752508	5.51971	0.000838055	0.0100313
NM_145741|0|Gdf10|+	0.595745	3.44134	0.000840495	0.0100548
NM_009876|0|Cdkn1c|-	-0.279219	10.048	0.0008411	0.0100563
NM_177756|0|Glt25d2|+	-2.14321	-1.28458	0.000842814	0.0100673
NM_030595|0|Nbea|-	0.393919	5.34732	0.000842981	0.0100673
NM_001159518|0|Igfbp7|-	-0.617897	2.92878	0.000844444	0.010079
NM_001098789|0|Ndufa4l2|+	0.519601	3.51881	0.000846342	0.010096
NM_001199227|0|Osbpl5|-	0.332745	4.89925	0.000846928	0.0100972
NM_027182|0|Trip13|-	-0.414826	4.50709	0.000847666	0.0101003
NM_001003971|0|Senp7|+	0.328862	5.00669	0.000850097	0.0101235
NM_001164223|0|Rpa1|-	-0.270677	6.48271	0.000854206	0.0101609
NM_026653|0|Rpa1|-	-0.270677	6.48271	0.000854206	0.0101609
NM_175526|0|Clec1a|-	-2.23351	-1.71616	0.000855478	0.0101702
NM_001159417|0|Irf9|+	0.326806	5.12768	0.000856658	0.0101785
NM_026269|0|Get4|+	-0.301045	5.65736	0.000860215	0.010215
NM_176959|0|Fbxl7|-	0.443309	3.85255	0.000863327	0.0102461
NM_001204253|0|Clec1b|+	-2.28169	-1.83965	0.000867004	0.010284
NM_001017955|0|Zscan18|-	0.447655	3.74851	0.000869183	0.010304
NM_007414|0|Adprh|-	-0.261207	6.32537	0.000871006	0.0103198
NM_001110796|0|Pclo|+	1.53689	0.365405	0.000875925	0.0103722
NM_021610|0|Gpa33|+	1.00577	1.19561	0.000877789	0.0103823
NM_007881|0|Atn1|-	0.248507	6.86325	0.000877812	0.0103823
NM_207239|0|Gtf3c1|-	0.246387	6.8644	0.000878263	0.0103823
NM_001160319|0|Ubr4|+	0.32287	7.60605	0.000880844	0.010407
NM_011808|0|Ets1|+	-0.31755	5.537	0.000881351	0.0104071
NM_024434|0|Lap3|+	-0.334764	5.74903	0.000884018	0.0104327
NM_011169|0|Prlr|+	-0.532564	3.1404	0.000884897	0.0104372
NM_009462|0|Usp10|+	-0.257995	6.72587	0.00089274	0.0105238
NM_019725|0|Tle2|+	0.823999	2.42073	0.000898834	0.0105897
NM_001005477|0|Barhl2|-	1.76917	-0.523761	0.000899638	0.0105932
NM_023472|0|Ankra2|+	0.418738	4.05569	0.00090437	0.0106419
NM_008394|0|Irf9|+	0.325264	5.12495	0.000904785	0.0106419
NM_021530|0|Slc4a8|+	0.46451	3.70215	0.00090591	0.0106433
NM_009103|0|Rrm1|+	-0.264424	7.25242	0.00090592	0.0106433
NM_001081433|0|Ankrd44|-	0.452402	3.9582	0.00090724	0.0106528
NM_019985|0|Clec1b|+	-1.94966	-1.22101	0.000910602	0.0106863
NM_028748|0|Paqr5|-	0.940152	1.26471	0.000911217	0.0106876
NM_018807|0|Plagl2|-	0.282412	5.87511	0.000913687	0.010707
NM_026323|0|Wfdc2|+	-0.509934	3.32192	0.000913896	0.010707
NM_207677|0|Dedd2|-	-0.349365	5.65353	0.000918098	0.0107502
NM_001253713|0|Mbnl1|+	0.392227	4.40878	0.000919351	0.0107589
NM_025664|0|Snx9|+	-0.280531	6.0327	0.000925461	0.0108244
NM_153806|0|Dnttip2|+	-0.275862	6.88451	0.000926037	0.0108251
NM_001159582|0|Pde1a|-	-1.52732	0.216341	0.000929264	0.0108507
NM_016744|0|Pde1a|-	-1.52732	0.216341	0.000929264	0.0108507
NM_011488|0|Stat5a|+	0.522556	3.42145	0.000930122	0.0108547
NM_024285|0|Bves|+	-0.658279	2.69139	0.000930947	0.0108583
NM_025669|0|Sfrs18|+	0.264429	7.06081	0.000932246	0.0108674
NM_028906|0|Dpp8|+	0.265574	6.32802	0.00093636	0.0109093
NM_177591|0|Igsf1|-	-1.13104	0.852859	0.000939918	0.0109447
NM_001123372|0|Gm3435|+	0.510987	3.24617	0.000941149	0.0109529
NM_176933|0|Dusp4|+	-0.43238	3.90512	0.000951894	0.0110649
NM_001113416|0|Epb4.1l5|-	-0.376653	4.50928	0.000951943	0.0110649
NM_025483|0|Senp7|+	0.325914	5.02461	0.000952348	0.0110649
NM_177358|0|Zfp945|-	0.446815	4.627	0.000952991	0.0110662
NM_007932|0|Eng|+	-0.704038	2.48988	0.000957476	0.0111121
NM_001038846|0|Rcsd1|-	-0.605696	2.98295	0.000960097	0.0111336
NM_007505|0|Atp5a1|+	-0.237827	9.15061	0.000960387	0.0111336
NM_009086|0|Polr1b|+	-0.315156	5.06775	0.000965186	0.011183
NM_001105557|0|Zfp938|-	0.563083	2.94652	0.00096672	0.0111946
NM_019581|0|Gtpbp2|+	0.287125	6.14095	0.000968475	0.0112088
NM_173071|0|Bai2|+	0.368003	4.35676	0.000969679	0.0112165
NM_026046|0|Zfp329|-	0.316482	5.28482	0.000971651	0.0112331
NM_001145979|0|Gtpbp2|+	0.287894	6.13803	0.000973486	0.0112482
NM_022993|0|Lrp10|+	-0.24743	7.03923	0.000975166	0.0112558
NM_001163024|0|Mon2|-	0.250697	6.8046	0.000975222	0.0112558
NM_001163025|0|Mon2|-	0.25071	6.80404	0.000978438	0.0112805
NM_153395|0|Mon2|-	0.25071	6.80404	0.000978438	0.0112805
NM_001134384|0|Iqsec1|-	-0.267215	7.30833	0.000982664	0.011323
NM_008501|0|Lif|+	-0.591114	2.9992	0.000985874	0.0113534
NM_016905|0|Galk1|-	-0.29481	6.48231	0.00098671	0.0113534
NM_029570|0|Atp11b|+	0.260852	6.51336	0.000986922	0.0113534
NM_010024|0|Dct|-	2.3149	-1.69675	0.000988547	0.0113658
NM_025926|0|Dnajb4|-	0.334055	4.9062	0.000991176	0.0113898
NM_018766|0|Ntsr1|+	-1.46899	-0.469774	0.000991819	0.011391
NM_001110254|0|Zfp945|-	0.449313	4.61726	0.000994252	0.0114127
NM_001163572|0|Tmem170b|+	0.331143	5.30987	0.000995355	0.0114191
NM_001128198|0|Vps13d|-	0.429877	5.29966	0.00100144	0.0114826
NM_001033141|0|Ecscr|-	-1.33461	0.0498865	0.0010027	0.0114875
NM_001146350|0|Eng|+	-0.706417	2.50267	0.00100296	0.0114875
NM_153065|0|Ddx27|+	-0.282322	5.82683	0.00100441	0.0114978
NM_176838|0|Esrp2|-	-0.319183	5.08963	0.00100928	0.0115472
NM_009406|0|Tnni3|-	-1.25238	0.197698	0.00101849	0.0116463
NM_024289|0|Osbpl5|-	0.328626	4.90056	0.00102264	0.0116873
NM_001190344|0|Ccm2|+	-0.306779	5.27438	0.00102508	0.0117089
NM_029933|0|Bcl9|-	0.284808	5.92958	0.00102574	0.01171
NM_001243064|0|Cav1|+	-0.688572	2.32278	0.00102753	0.0117242
NM_001039537|0|Lif|+	-0.592862	2.99239	0.00103045	0.0117511
NM_008255|0|Hmgcr|-	-0.257787	6.96709	0.00103389	0.0117839
NM_022315|0|Smoc2|+	0.426469	4.55533	0.00105462	0.0120136
NM_030075|0|Klhdc8b|-	0.429377	4.32971	0.0010555	0.0120156
NM_181418|0|Ushbp1|-	-1.61304	-0.420483	0.00105594	0.0120156
NM_009323|0|Tbx15|+	0.773057	2.07044	0.0010574	0.0120257
NM_028227|0|Brap|+	-0.261415	6.81373	0.00106294	0.0120814
NM_019391|0|Lsp1|+	-0.399608	4.11475	0.00106345	0.0120814
NM_008209|0|Mr1|-	0.764436	2.7167	0.00106404	0.0120815
NM_010875|0|Ncam1|-	0.413107	5.42114	0.00106574	0.0120943
NM_023565|0|Cse1l|+	-0.250337	6.67665	0.00106825	0.0121109
NM_030719|0|Gatsl2|+	0.348174	4.82081	0.00106835	0.0121109
NM_053200|0|Ces1d|-	0.894109	1.42265	0.00107272	0.0121475
NM_033567|0|Cecr6|-	-1.70381	-0.804731	0.00107274	0.0121475
NM_011159|0|Prkdc|+	0.454112	4.32198	0.0010745	0.0121587
NM_031874|0|Rab3d|-	0.339188	5.02296	0.00107489	0.0121587
NM_001009549|0|Zfp36l3|-	-0.260284	7.73688	0.00107692	0.0121752
NM_009060|0|Rgn|+	-2.48173	-0.567883	0.00109957	0.0124244
NM_001034851|0|Fam134b|+	0.624013	3.61976	0.00110186	0.0124436
NM_011915|0|Wif1|+	0.955943	2.11725	0.00110706	0.0124957
NM_001163571|0|Senp3|-	-0.25937	6.71779	0.00110819	0.0125017
NM_198249|0|Arhgef40|+	0.35941	6.55118	0.00111043	0.0125203
NM_001038642|0|Ets1|+	-0.312755	5.45361	0.00111453	0.0125597
NM_001045536|0|Zzef1|+	0.323475	5.48084	0.00111782	0.01259
NM_001159418|0|Irf9|+	0.318508	5.12058	0.00112397	0.0126466
NM_013716|0|G3bp1|+	-0.239659	7.19906	0.00112405	0.0126466
NM_001146348|0|Eng|+	-0.698402	2.4865	0.00112723	0.0126706
NM_028820|0|1700017B05Rik|-	-0.275072	7.13885	0.00112739	0.0126706
NM_001164062|0|Stat5a|+	0.516989	3.41593	0.00112924	0.0126846
NM_008263|0|Hoxa10|-	0.425196	3.8681	0.00113189	0.0127076
NM_153548|0|E430025E21Rik|-	-0.248926	6.65563	0.00113565	0.012743
NM_023731|0|Ccdc86|-	-0.29619	5.40246	0.00113691	0.0127503
NM_001080775|0|Myo1c|+	-0.2345	7.62778	0.00113868	0.0127633
NM_028317|0|2810030E01Rik|-	0.467458	3.80379	0.00114061	0.0127744
NM_001145921|0|Arhgef40|+	0.361589	6.52406	0.00114089	0.0127744
NM_029673|0|Immt|+	-0.244988	6.84543	0.0011419	0.0127789
NM_001081035|0|Nav3|-	0.543315	3.24455	0.00114297	0.0127841
NM_022331|0|Herpud1|+	0.332303	4.71242	0.00114674	0.0128163
NM_001080774|0|Myo1c|+	-0.234722	7.62532	0.00114707	0.0128163
NM_008659|0|Myo1c|+	-0.234518	7.62832	0.00114912	0.0128323
NM_007666|0|Cdh6|-	-0.901569	1.64013	0.00115426	0.0128829
NM_010155|0|Erf|-	-0.294986	6.18958	0.00115668	0.0129031
NM_010465|0|Hoxc6|+	0.493569	3.72108	0.00115764	0.0129046
NM_146235|0|Ercc6l|-	-0.361762	4.42058	0.00115805	0.0129046
NM_011566|0|Tead3|-	-0.267313	6.81952	0.00115951	0.0129125
NM_173036|0|Gpr97|+	-0.705172	2.53366	0.00115999	0.0129125
NM_001145922|0|Arhgef40|+	0.361516	6.51993	0.00116061	0.0129126
NM_023380|0|Samsn1|-	-1.56519	-0.532866	0.00116482	0.0129483
NM_026940|0|Ydjc|+	-0.734583	2.1578	0.00116505	0.0129483
NM_001081409|0|Phf20l1|+	0.337412	5.51642	0.0011667	0.0129597
NM_001122736|0|Igf2|-	0.260728	13.1651	0.00117319	0.0130201
NM_172262|0|Kdm1b|+	-0.3027	5.38872	0.00117358	0.0130201
NM_001122737|0|Igf2|-	0.261048	13.169	0.001174	0.0130201
NM_013769|0|Tjp3|-	-0.356946	4.92715	0.00117791	0.0130566
NM_010515|0|Igf2r|-	0.233984	9.01603	0.00118477	0.0131257
NM_183046|0|Kif20b|+	-0.293928	5.4957	0.00119808	0.0132661
NM_030702|0|Senp3|-	-0.256331	6.83848	0.00120176	0.0132903
NM_145376|0|Lpcat1|+	-0.342918	4.92545	0.0012019	0.0132903
NM_001034885|0|Pnpla1|+	1.03045	1.02164	0.00120216	0.0132903
NM_025807|0|Slc16a9|+	-0.395428	4.0597	0.00120729	0.01334
NM_016707|0|Bcl11a|+	0.404624	4.06653	0.00121009	0.0133638
NM_021604|0|Agrn|-	0.256766	8.30386	0.00121109	0.0133649
NM_013915|0|Zfp238|+	0.321105	4.96837	0.00121146	0.0133649
NM_010302|0|Gna12|-	-0.283605	5.69496	0.00121514	0.0133984
NM_023245|0|Palmd|-	1.36134	0.269418	0.00121852	0.0134237
NM_177265|0|6330512M04Rik|-	1.04744	0.987332	0.00121871	0.0134237
NM_019636|0|Tbc1d1|+	-0.288824	5.71569	0.00121935	0.0134237
NM_001101475|0|F830016B08Rik|+	2.21706	-1.58566	0.00122029	0.013427
NM_011361|0|Sgk1|+	0.424302	3.79352	0.00122217	0.0134407
NM_023294|0|Ndc80|-	-0.440944	4.09441	0.00122815	0.0134994
NM_001253863|0|Tcf12|-	0.232723	7.4042	0.00122967	0.013509
NM_172875|0|Adc|-	0.544895	3.13964	0.00123174	0.0135247
NM_008315|0|Htr7|-	2.61167	-1.94772	0.00123443	0.0135407
NM_027171|0|Camsap3|+	-0.284152	5.79044	0.00123491	0.0135407
NM_178613|0|4933433P14Rik|+	-0.296926	5.41038	0.00123514	0.0135407
NM_001040689|0|Rspo4|+	0.657997	2.86041	0.00123757	0.0135603
NM_001004468|0|Tacc2|+	-0.24578	7.47416	0.00124326	0.0136155
NM_001136060|0|Dpp6|+	1.30362	0.145136	0.0012465	0.0136388
NM_053117|0|Pard6g|+	-0.272157	6.85728	0.00124668	0.0136388
NM_145382|0|Fam193b|-	0.330825	5.81746	0.00125307	0.0137015
NM_148950|0|Pknox2|-	-0.644489	2.59983	0.00125518	0.0137174
NM_001253864|0|Tcf12|-	0.232225	7.39746	0.00125738	0.0137273
NM_028089|0|Cyp2c55|+	-2.19705	-1.60336	0.00125739	0.0137273
NM_011224|0|Pygm|+	-0.893033	1.22054	0.00125883	0.0137359
NM_008675|0|Nbl1|-	-0.466639	3.50806	0.00125976	0.0137388
NM_030228|0|Gas2l1|-	-0.38238	4.58126	0.00126056	0.0137404
NM_001029838|0|Pknox2|-	-0.644595	2.62057	0.00126375	0.0137639
NM_001253681|0|Immt|+	-0.242118	6.8319	0.00126403	0.0137639
NM_144516|0|Zmynd11|-	0.263209	6.14074	0.00126804	0.0138004
NM_001042699|0|4831426I19Rik|-	-0.840258	1.47842	0.00126937	0.0138077
NM_026298|0|Ift172|-	0.352597	4.94876	0.00127245	0.0138342
NM_001190408|0|Gas2l1|-	-0.314985	5.56049	0.00127525	0.0138574
NM_133697|0|1110003E01Rik|-	0.334949	5.296	0.00127687	0.0138678
NM_025878|0|Mrps18b|-	-0.334496	4.63638	0.00127964	0.0138907
NM_009030|0|Rbbp4|-	-0.245375	7.66504	0.00128114	0.013899
NM_178608|0|Reep1|+	0.444897	4.70382	0.00128173	0.013899
NM_001253686|0|Immt|+	-0.241807	6.83173	0.00128635	0.0139419
NM_001098226|0|Tead3|-	-0.26798	6.77483	0.00129923	0.0140742
NM_001168620|0|Enpp5|+	0.336931	4.61529	0.00130569	0.0141369
NM_025348|0|Ndufa3|+	-0.389677	4.1369	0.0013107	0.0141838
NM_009630|0|Adora2a|+	-0.786889	1.69477	0.00131229	0.014192
NM_019716|0|Orc6|+	-0.317024	4.92383	0.00131281	0.014192
NM_001109685|0|Kazn|-	-0.28481	5.86387	0.00132084	0.0142715
NM_001199084|0|Wnk1|-	0.267474	9.10311	0.00132317	0.0142893
NM_001199696|0|Bai2|+	0.360368	4.33391	0.00132702	0.0143224
NM_009652|0|Akt1|-	-0.229371	8.24131	0.00132761	0.0143224
NM_027739|0|B4galnt1|+	0.452461	3.85664	0.00133257	0.0143654
NM_001033271|0|Tmem55b|-	-0.250512	6.69741	0.00133296	0.0143654
NM_001100461|0|Pnma5|-	-1.40837	0.49343	0.00133379	0.014367
NM_001199083|0|Wnk1|-	0.267123	9.08161	0.00133547	0.0143777
NM_022415|0|Ptges|-	0.360012	4.86303	0.0013375	0.0143922
NM_001163749|0|Camsap3|+	-0.282158	5.79199	0.00133909	0.0144019
NR_045166|0|B4galnt1|+	0.46773	3.74689	0.00133999	0.0144042
NM_175231|0|Whsc1|+	-0.27459	6.52846	0.00134511	0.0144518
NM_001145015|0|Arhgap40|+	1.7774	-0.950992	0.0013501	0.014498
NM_175521|0|6430598A04Rik|-	0.419182	4.78892	0.0013602	0.0145991
NM_153419|0|Grwd1|-	-0.390591	5.12357	0.0013624	0.0146151
NM_032003|0|Enpp5|+	0.333931	4.63231	0.00136339	0.0146183
NM_001164155|0|Tnfrsf19|-	0.407767	4.45582	0.00136479	0.0146199
NM_001163172|0|Tmem92|-	-2.15005	-1.63064	0.00136494	0.0146199
NM_172704|0|Dnajc11|+	-0.269122	5.91069	0.00137111	0.0146786
NM_001160268|0|Plekha6|+	-0.241442	6.76828	0.00137649	0.014728
NM_194347|0|AY358078|+	-0.499895	3.26798	0.00137713	0.014728
NM_183146|0|A530054K11Rik|-	0.427883	4.00658	0.00138572	0.0148062
NM_011451|0|Sphk1|+	1.3486	-0.0243253	0.00138586	0.0148062
NM_001165894|0|Akt1|-	-0.228168	8.2314	0.00138741	0.0148153
NM_021720|0|Donson|-	-0.400315	3.99184	0.00139103	0.0148463
NM_008080|0|B4galnt1|+	0.453993	3.90612	0.00139542	0.0148856
NM_001038699|0|Fn3k|+	1.37876	0.0964737	0.00139951	0.0149217
NM_182841|0|Tmem150c|-	-0.806628	1.57597	0.00140315	0.0149529
NR_040680|0|LOC100503496|+	-0.480095	3.46726	0.00140414	0.0149559
NM_007687|0|Cfl1|+	-0.228858	7.82	0.00140961	0.0150066
NM_010514|0|Igf2|-	0.25417	13.2326	0.00141145	0.0150185
NM_001081102|0|Whsc1|+	-0.273386	6.52977	0.00141379	0.0150357
NM_001204156|0|Tead3|-	-0.266316	6.77655	0.00141743	0.0150668
NM_026579|0|D10Wsu102e|+	-0.307191	5.80613	0.00142075	0.0150944
NM_001166388|0|Ptp4a3|+	-0.312441	5.3827	0.00142339	0.0151148
NM_001163791|0|Orc6|+	-0.322666	4.79818	0.00142538	0.0151284
NM_025978|0|Ttc14|+	0.262102	6.28599	0.00142801	0.0151486
NM_001166389|0|Ptp4a3|+	-0.31112	5.3829	0.00143045	0.0151668
NM_025301|0|Mrpl17|-	-0.297892	5.40665	0.0014383	0.0152423
NM_025712|0|Snx31|-	1.17547	1.49766	0.0014435	0.0152897
NM_175429|0|Kctd12b|-	-0.816147	1.91684	0.00144471	0.0152949
NM_001038610|0|Dach1|-	0.492545	5.22716	0.00144608	0.0153016
NM_172742|0|Mtmr10|+	-0.29186	5.30641	0.0014491	0.0153259
NM_019430|0|Cacng3|+	2.25451	-1.55896	0.00145258	0.0153549
NM_001033475|0|Tmed8|-	0.305178	5.53053	0.00145512	0.015374
NM_001199141|0|Zmynd11|-	0.257859	6.17632	0.00145761	0.0153925
NM_134135|0|Slc39a3|-	0.35974	4.52584	0.00145866	0.0153959
NM_175465|0|Sestd1|-	0.300948	5.25979	0.00146082	0.015411
NM_001197322|0|Foxp1|-	0.313775	6.74907	0.00146697	0.0154607
NM_028128|0|Rfc5|-	-0.35956	4.37203	0.00146701	0.0154607
NM_133777|0|Ube2s|-	-0.402133	4.28362	0.00147306	0.0155167
NM_021446|0|0610007P14Rik|-	-0.325697	5.34961	0.00147608	0.0155407
NM_001177568|0|Gm14420|+	0.428043	3.72341	0.00147709	0.0155435
NM_133953|0|Sf3b3|-	-0.234502	7.651	0.00148239	0.0155915
NM_010198|0|Fgf11|-	0.737339	2.04891	0.00148319	0.0155921
NM_001081367|0|Kctd17|+	-0.271652	5.91576	0.00148421	0.0155949
NM_019803|0|Ube2g2|+	-0.278054	5.76712	0.00148734	0.0156201
[truncated: 18,985 more rows]

## Sheet: 1-19 Red
Table S3. edgeR was used to identify differentially expressed genes between 1-19 Red embryoid bodies (EB) day 12 and conventional EBs.
GeneID	logFC	logCPM	PValue	FDR
NR_001592|0|H19|-	-3.48777	8.83293	2.28796e-63	4.81729e-59
NM_080728|0|Myh7|-	-4.90512	2.87417	8.10085e-39	8.52817e-35
NM_001164171|0|Myh6|-	-4.90068	3.6899	2.55758e-31	1.34625e-27
NM_010856|0|Myh6|-	-4.90068	3.6899	2.55758e-31	1.34625e-27
NR_001463|0|Xist|-	2.75799	4.48204	3.33302e-30	1.40353e-26
NM_022879|0|Myl7|-	-5.3275	2.07851	4.37885e-28	1.53661e-24
NM_009608|0|Actc1|-	-4.51004	4.26179	5.74315e-27	1.72746e-23
NR_001570|0|Xist|-	2.68785	3.95277	4.0122e-26	1.05596e-22
NM_008632|0|Mtap2|+	2.51237	4.14955	7.39278e-26	1.7295e-22
NM_001039934|0|Mtap2|+	2.49854	4.15593	1.235e-25	2.6003e-22
NR_003633|0|Meg3|+	-3.14928	2.97751	8.30736e-25	1.5901e-21
NM_001130176|0|Tnnt2|+	-4.62022	2.79593	2.62409e-24	4.60418e-21
NM_001136083|0|Tnnt2|+	-4.64831	2.79342	5.35951e-24	8.50659e-21
NM_001130178|0|Tnnt2|+	-4.65122	2.79621	6.06026e-24	8.50659e-21
NM_001130180|0|Tnnt2|+	-4.65122	2.79621	6.06026e-24	8.50659e-21
NM_001130174|0|Tnnt2|+	-4.59694	2.77359	7.26897e-24	9.00283e-21
NM_001130177|0|Tnnt2|+	-4.59694	2.77359	7.26897e-24	9.00283e-21
NM_001130179|0|Tnnt2|+	-4.64544	2.79067	8.2412e-24	9.13255e-21
NM_001130181|0|Tnnt2|+	-4.64544	2.79067	8.2412e-24	9.13255e-21
NM_001130175|0|Tnnt2|+	-4.59107	2.76796	9.93257e-24	1.04565e-20
NM_011619|0|Tnnt2|+	-4.625	2.77104	1.46735e-23	1.47119e-20
NM_001110222|0|Dcx|-	2.53291	3.58982	7.44949e-23	6.35533e-20
NM_001110223|0|Dcx|-	2.53291	3.58982	7.44949e-23	6.35533e-20
NM_001110224|0|Dcx|-	2.53291	3.58982	7.44949e-23	6.35533e-20
NM_010025|0|Dcx|-	2.53127	3.58843	7.5461e-23	6.35533e-20
NR_030416|0|Mir675|-	-3.77137	3.24611	1.85882e-22	1.50528e-19
NR_027652|0|Meg3|+	-3.64382	2.56113	7.3884e-19	5.76158e-16
NM_008899|0|Pou3f2|-	2.79102	3.16741	1.66591e-17	1.2527e-14
NR_027651|0|Meg3|+	-3.3682	2.41791	3.51371e-15	2.55107e-12
NR_003718|0|Miat|-	2.67523	5.21676	2.64925e-14	1.85933e-11
NR_033657|0|Miat|-	2.6768	5.21812	2.78572e-14	1.89204e-11
NM_008268|0|Hoxb5|+	2.67706	3.0424	1.53164e-13	1.00777e-10
NM_010838|0|Mapt|+	1.74017	3.67548	9.89451e-13	6.31299e-10
NM_001038609|0|Mapt|+	1.7238	3.67922	1.3488e-12	8.35264e-10
NM_027689|0|Rfx4|+	3.24157	1.30039	1.44493e-12	8.69227e-10
NM_001164767|0|Robo3|-	3.18596	2.66734	1.73283e-12	1.01346e-09
NM_008665|0|Myt1|+	2.5865	1.78614	5.7283e-12	3.25971e-09
NM_001171615|0|Myt1|+	2.56681	1.78883	9.49124e-12	5.25889e-09
NM_001171616|0|Myt1|+	2.55855	1.76259	1.21139e-11	6.53997e-09
NM_001160127|0|Smyd1|-	-3.34128	1.2133	1.32733e-11	6.81635e-09
NM_009762|0|Smyd1|-	-3.34128	1.2133	1.32733e-11	6.81635e-09
NM_028135|0|Tmem163|-	3.13385	1.3661	1.52863e-11	7.66318e-09
NR_028261|0|Rian|+	-2.38739	2.43292	2.24972e-11	1.10158e-08
NM_001171680|0|Myt1|+	2.59122	1.70927	2.93974e-11	1.40673e-08
NM_138683|0|Rspo1|+	2.03811	2.40349	3.30982e-11	1.54863e-08
NM_001205322|0|Prl3d1|+	2.0191	2.40817	3.75656e-11	1.71944e-08
NM_008864|0|Prl3d1|+	2.0171	2.40659	3.9364e-11	1.76342e-08
NM_025285|0|Stmn2|+	2.01191	2.75568	4.4802e-11	1.96522e-08
NM_001024918|0|Rfx4|+	2.91146	1.46327	6.22915e-11	2.67663e-08
NR_033497|0|D830015G02Rik|+	-4.90747	-0.109894	6.68693e-11	2.78456e-08
NM_019626|0|Cbln1|-	1.63166	3.605	6.74485e-11	2.78456e-08
NM_009575|0|Zic3|+	2.18341	2.1781	1.31576e-10	5.32755e-08
NM_009574|0|Zic2|+	2.06309	3.28659	1.40622e-10	5.58642e-08
NM_023852|0|Rab3c|-	3.21589	0.679399	1.58696e-10	6.18766e-08
NM_023049|0|Asb2|-	-4.83167	-0.468033	1.89359e-10	7.24902e-08
NM_001005477|0|Barhl2|-	3.61642	0.964073	2.04363e-10	7.68367e-08
NM_009573|0|Zic1|-	1.59499	4.30871	3.43968e-10	1.27057e-07
NM_019568|0|Cxcl14|-	1.76845	3.62547	1.11741e-09	4.05639e-07
NM_001025565|0|Lhx9|-	2.37611	1.64867	1.48193e-09	5.2885e-07
NM_133237|0|Apcdd1|+	1.3167	5.62917	1.58319e-09	5.55566e-07
NM_130893|0|Scrt1|-	2.78068	1.29082	2.55161e-09	8.80725e-07
NM_001039354|0|Lin7a|+	2.07268	1.87037	2.79013e-09	9.47517e-07
NM_001033223|0|Lin7a|+	2.08395	1.86546	2.84973e-09	9.52399e-07
NM_007737|0|Col5a2|-	1.44297	5.83927	3.24636e-09	1.068e-06
NM_001166466|0|Spock1|-	1.8888	2.23835	3.77305e-09	1.19311e-06
NM_009262|0|Spock1|-	1.8888	2.23835	3.77305e-09	1.19311e-06
NM_010488|0|Elavl4|-	2.05982	2.07856	3.79665e-09	1.19311e-06
NM_001166463|0|Spock1|-	1.88651	2.23657	3.88779e-09	1.20378e-06
NM_001163399|0|Elavl4|-	2.05731	2.07657	4.02334e-09	1.2277e-06
NM_177129|0|Cntn2|-	1.86268	4.03225	4.87354e-09	1.46589e-06
NM_080853|0|Slc17a6|+	3.25961	0.444528	5.33054e-09	1.58077e-06
NM_001038698|0|Elavl4|-	2.05894	2.08977	5.85761e-09	1.71294e-06
NM_001163397|0|Elavl4|-	2.03964	2.06257	8.34547e-09	2.40704e-06
NM_001112702|0|Tnni1|+	-1.77461	2.87361	9.5974e-09	2.73072e-06
NM_021467|0|Tnni1|+	-1.76957	2.87477	1.08509e-08	3.04621e-06
NM_025684|0|Nepn|+	-2.05035	2.21754	1.34834e-08	3.73545e-06
NM_001042577|0|Lhx9|-	2.47897	1.26717	1.44901e-08	3.96219e-06
NM_178777|0|Nhlh2|+	2.29792	1.64018	1.52859e-08	4.12622e-06
NM_010714|0|Lhx9|-	2.2852	1.53547	1.863e-08	4.96526e-06
NM_008741|0|Nsg2|+	1.7196	2.96613	2.25578e-08	5.93693e-06
NM_001177956|0|Gpm6b|+	1.5554	3.07264	2.78115e-08	7.22927e-06
NM_007831|0|Dcc|-	2.28077	2.7024	2.95545e-08	7.58865e-06
NM_001177959|0|Gpm6b|+	1.54512	3.06501	3.67784e-08	9.19057e-06
NM_001081567|0|Mapk10|-	1.81949	2.13769	3.71027e-08	9.19057e-06
NM_009158|0|Mapk10|-	1.81949	2.13769	3.71027e-08	9.19057e-06
NM_146100|0|Ina|+	2.24823	2.44508	4.02749e-08	9.86031e-06
NM_010861|0|Myl2|+	-8.02404	-1.24519	4.45664e-08	1.07856e-05
NM_001177961|0|Gpm6b|+	1.50685	3.03667	5.79269e-08	1.38597e-05
NM_001077514|0|Slc1a2|+	1.67085	2.26092	7.08037e-08	1.67502e-05
NM_001077515|0|Slc1a2|+	1.66308	2.24657	8.02666e-08	1.87779e-05
NM_008781|0|Pax3|-	2.20507	1.3736	8.73742e-08	2.02161e-05
NM_010582|0|Itih2|-	-1.90217	2.17961	9.64058e-08	2.20633e-05
NM_146017|0|Gabrp|-	1.95842	5.38969	1.07504e-07	2.43387e-05
NM_016743|0|Nell2|-	2.16004	2.10569	1.10036e-07	2.46469e-05
NR_035440|0|Mir1906-1|+	-5.52231	-1.46093	1.23339e-07	2.70511e-05
NR_037313|0|Mir1906-2|+	-5.52231	-1.46093	1.23339e-07	2.70511e-05
NM_001177955|0|Gpm6b|+	1.50465	2.96099	1.35103e-07	2.93258e-05
NM_009872|0|Cdk5r2|+	3.1807	0.712871	1.42887e-07	3.05038e-05
NM_010910|0|Nefl|+	2.11507	1.49437	1.43428e-07	3.05038e-05
NM_153565|0|Pcsk9|-	-1.88888	1.64015	1.53367e-07	3.22915e-05
NM_008219|0|Hbb-bh1|-	-7.42139	-1.77122	1.72749e-07	3.60121e-05
NM_001177957|0|Gpm6b|+	1.50088	2.96776	1.81551e-07	3.73858e-05
NM_001177958|0|Gpm6b|+	1.49343	2.95274	1.8289e-07	3.73858e-05
NM_183390|0|Klhl6|-	-2.37086	0.695003	2.13106e-07	4.31437e-05
NM_001177960|0|Gpm6b|+	1.4897	2.95955	2.44909e-07	4.91101e-05
NM_001136058|0|Crmp1|+	1.83557	3.3742	2.49631e-07	4.95848e-05
NM_023122|0|Gpm6b|+	1.4516	2.92207	2.61351e-07	5.14275e-05
NM_001177962|0|Gpm6b|+	1.44804	2.92903	3.5087e-07	6.79318e-05
NM_010728|0|Lox|-	1.48044	4.77436	3.51677e-07	6.79318e-05
NM_007743|0|Col1a2|+	1.07132	7.46365	3.55784e-07	6.81004e-05
NM_021355|0|Fmod|+	1.14753	5.00929	3.68417e-07	6.9883e-05
NM_021272|0|Fabp7|+	2.38415	3.55858	4.02618e-07	7.56887e-05
NM_001195538|0|Dclk1|+	2.08963	1.72198	4.46146e-07	8.24e-05
NM_019978|0|Dclk1|+	2.08963	1.72198	4.46146e-07	8.24e-05
NM_001190451|0|Dcn|+	1.69263	6.2483	4.61924e-07	8.45722e-05
NM_008036|0|Fosb|-	1.56834	3.03322	5.36325e-07	9.73476e-05
NM_001159520|0|Pax3|-	2.19737	1.16603	6.34033e-07	0.000114099
NM_007833|0|Dcn|+	1.70577	6.1735	6.40881e-07	0.000114354
NM_016674|0|Cldn1|-	2.13532	1.98829	6.55006e-07	0.000115892
NM_001111053|0|Dclk1|+	1.72228	1.89338	6.7104e-07	0.00011774
NM_001079869|0|Hoxb3|+	1.09444	4.32832	7.07034e-07	0.00012303
NM_010458|0|Hoxb3|+	1.08555	4.32677	8.34641e-07	0.000144044
NM_011216|0|Ptpro|+	2.64873	0.978499	9.2049e-07	0.000157568
NM_001164401|0|Ptpro|+	2.63846	0.969943	1.05787e-06	0.000179625
NM_008653|0|Mybpc3|+	-2.04931	2.38051	1.12173e-06	0.000188944
NM_007765|0|Crmp1|+	1.7307	3.38341	1.22757e-06	0.00020513
NM_033268|0|Actn2|-	-2.1307	1.06097	1.30575e-06	0.000215653
NM_032398|0|Plvap|-	-1.65676	1.99162	1.31102e-06	0.000215653
NM_013805|0|Cldn5|+	-1.80047	1.43218	1.39267e-06	0.000227308
NM_001033876|0|Kcnk9|-	4.0306	-1.20219	1.81533e-06	0.000294014
NM_172156|0|Prl3d3|+	2.22872	0.803449	1.83967e-06	0.000295681
NM_001164402|0|Ptpro|+	2.60113	0.0304966	2.11866e-06	0.000337942
NM_198111|0|Akap6|+	1.60518	2.38952	2.18164e-06	0.000345372
NR_040311|0|AI854517|+	2.72498	0.488303	2.29341e-06	0.000360356
NM_001164403|0|Ptpro|+	2.58056	0.0138481	2.41633e-06	0.000376857
NM_008093|0|Gata5|-	-1.31572	3.12171	2.4906e-06	0.000385382
NM_010836|0|Msx3|-	2.84844	0.0131991	2.50759e-06	0.000385382
NM_008516|0|Lrrn1|+	1.27213	2.83352	3.05064e-06	0.000465444
NM_007913|0|Egr1|+	0.919936	5.37546	3.31267e-06	0.000501786
NR_040313|0|AI854517|+	2.6593	0.433711	3.3904e-06	0.000509891
NR_040314|0|AI854517|+	2.65171	0.427449	3.43855e-06	0.000513466
NM_001081348|0|Hecw1|-	4.42519	-1.34348	3.67481e-06	0.000544882
NM_009521|0|Wnt3|+	1.19319	3.09586	3.74623e-06	0.000551587
NM_001093775|0|Myt1l|+	3.15223	-0.426648	3.91907e-06	0.000562537
NM_001093778|0|Myt1l|+	3.15223	-0.426648	3.91907e-06	0.000562537
NM_008666|0|Myt1l|+	3.15223	-0.426648	3.91907e-06	0.000562537
NM_011575|0|Tff3|-	5.63559	-1.0664	3.92747e-06	0.000562537
NM_011428|0|Snap25|+	2.16021	0.620953	4.07084e-06	0.000579132
NM_172815|0|Rspo2|-	-1.23728	2.97552	4.18638e-06	0.000591571
NM_001164594|0|Pdzrn4|+	2.66507	0.992734	4.56949e-06	0.000641404
NM_001093776|0|Myt1l|+	3.12448	-0.449586	4.91967e-06	0.000685984
NM_018741|0|Igfbpl1|-	2.07694	2.84785	5.82835e-06	0.000803266
NM_026138|0|6330407J23Rik|+	1.79578	1.43332	5.83708e-06	0.000803266
NM_009130|0|Scg3|-	2.31001	0.743365	5.89785e-06	0.000806358
NM_001141927|0|Pln|+	-4.4223	-1.65327	6.28026e-06	0.000847633
NM_023129|0|Pln|+	-4.4223	-1.65327	6.28026e-06	0.000847633
NM_172800|0|Sdk2|-	-1.17145	3.23211	6.57674e-06	0.000881995
NM_001244692|0|St18|+	3.06044	-0.795298	6.88754e-06	0.000895168
NM_001244693|0|St18|+	3.06044	-0.795298	6.88754e-06	0.000895168
NM_173868|0|St18|+	3.06044	-0.795298	6.88754e-06	0.000895168
NR_045188|0|St18|+	3.06044	-0.795298	6.88754e-06	0.000895168
NR_045189|0|St18|+	3.06044	-0.795298	6.88754e-06	0.000895168
NM_001164790|0|Scg3|-	2.29819	0.733768	7.09363e-06	0.000915355
NM_178680|0|Unc45b|+	-1.44983	2.06036	7.12981e-06	0.000915355
NM_001013741|0|Ddn|-	1.83457	2.19576	7.37015e-06	0.000940476
NM_010423|0|Hey1|-	-0.943303	4.59568	7.89843e-06	0.00100182
NR_040312|0|AI854517|+	2.60778	0.390783	8.2266e-06	0.00103719
NM_008524|0|Lum|+	1.36206	7.12715	9.36895e-06	0.00117384
NM_001164593|0|Pdzrn4|+	2.70075	0.83088	9.42191e-06	0.00117384
NM_010859|0|Myl3|+	-2.62437	1.35461	1.04167e-05	0.00129014
NM_010461|0|Hoxb8|+	1.86486	1.57515	1.11996e-05	0.00137899
NM_001164186|0|Barhl1|-	2.00158	1.18714	1.16682e-05	0.00142834
NM_177024|0|Tmprss11bnl|-	-2.29342	0.644933	1.17488e-05	0.0014299
NM_001190352|0|Tmem132b|+	1.69495	1.24114	1.21464e-05	0.00146979
NM_054053|0|Gpr98|-	1.79839	2.00842	1.2566e-05	0.00151186
NM_018885|0|Irx4|+	-1.08663	3.68872	1.37664e-05	0.00163791
NM_182809|0|Ntrk3|-	-1.43299	2.50632	1.37692e-05	0.00163791
NM_001081377|0|Pcdh9|-	2.67289	-0.48121	1.45496e-05	0.00172103
NM_015730|0|Chrna4|-	1.5959	2.53051	1.49931e-05	0.00176357
NM_198414|0|Paqr9|+	-2.1923	0.423774	1.50888e-05	0.00176497
NM_025350|0|Cpa1|+	-4.24585	-1.80472	1.52732e-05	0.00177667
NM_145592|0|Dkk4|+	4.90577	-1.68121	1.55797e-05	0.00180237
NM_001018087|0|Ldoc1|+	-0.924823	5.21223	1.56811e-05	0.00180419
NM_008900|0|Pou3f3|+	1.62997	2.34365	1.74989e-05	0.00200238
NM_001113415|0|Ebf3|-	1.02859	4.82436	2.09144e-05	0.00238028
NM_001113414|0|Ebf3|-	1.02873	4.82344	2.11236e-05	0.00239117
NM_001164058|0|Prl7a1|-	2.75046	2.07098	2.20894e-05	0.00247166
NM_008930|0|Prl7a1|-	2.75046	2.07098	2.20894e-05	0.00247166
NM_016889|0|Insm1|+	2.33553	1.00842	2.22325e-05	0.00247166
NM_001111051|0|Dclk1|+	2.05457	1.3299	2.2539e-05	0.00247166
NM_001111052|0|Dclk1|+	2.05457	1.3299	2.2539e-05	0.00247166
NM_001195539|0|Dclk1|+	2.05457	1.3299	2.2539e-05	0.00247166
NM_001039071|0|Ldb3|-	-1.81673	1.3548	2.29395e-05	0.00250255
NM_001253756|0|Gpm6a|+	2.03033	1.27133	2.39524e-05	0.00259957
NM_016869|0|Corin|-	1.36982	3.26994	2.41841e-05	0.00261126
NM_010605|0|Kcnj5|-	-3.09864	-0.257694	2.51751e-05	0.00267106
NM_001163522|0|Emcn|+	-1.73375	0.982002	2.5245e-05	0.00267106
NM_016885|0|Emcn|+	-1.73375	0.982002	2.5245e-05	0.00267106
NM_011918|0|Ldb3|-	-1.82098	1.38723	2.53078e-05	0.00267106
NM_007730|0|Col12a1|-	1.21418	4.54383	2.53723e-05	0.00267106
NM_021459|0|Isl1|-	-0.970908	4.10013	2.5865e-05	0.00270939
NM_010096|0|Ebf3|-	1.03124	4.80643	2.65706e-05	0.00276952
NM_001198841|0|Csrp3|-	-2.9873	-0.890244	2.73857e-05	0.0028265
NM_013808|0|Csrp3|-	-2.9873	-0.890244	2.73857e-05	0.0028265
NM_019446|0|Barhl1|-	1.90539	1.27141	2.92312e-05	0.00300203
NM_001009978|0|Pde1a|-	-2.62162	-0.645434	2.95142e-05	0.00300203
NM_001009979|0|Pde1a|-	-2.62162	-0.645434	2.95142e-05	0.00300203
NM_001122756|0|Corin|-	1.37769	3.27892	3.20727e-05	0.00324659
NM_001008423|0|Gm1568|-	2.96583	-0.869702	3.33304e-05	0.00335776
NM_019506|0|Gdf2|+	-4.41702	-1.65429	3.36307e-05	0.00337188
NM_001042613|0|Sepp1|+	1.36051	4.52901	3.48365e-05	0.00344873
NM_001159582|0|Pde1a|-	-2.36871	0.0464229	3.48886e-05	0.00344873
NM_016744|0|Pde1a|-	-2.36871	0.0464229	3.48886e-05	0.00344873
NM_008265|0|Hoxa4|-	1.56565	1.73272	3.5351e-05	0.00347811
NM_001042614|0|Sepp1|+	1.359	4.52943	3.56998e-05	0.00349609
NM_008700|0|Nkx2-5|-	-2.77988	-0.599057	3.58769e-05	0.00349717
NM_001195540|0|Dclk1|+	1.60501	1.55053	3.63939e-05	0.00353121
NM_009308|0|Syt4|-	2.60193	0.0934024	3.71976e-05	0.00359264
NM_001039073|0|Ldb3|-	-1.77204	1.30597	3.74182e-05	0.00359745
NM_008092|0|Gata4|-	-1.09314	4.55882	3.83263e-05	0.003668
NM_009155|0|Sepp1|+	1.35346	4.53144	3.85549e-05	0.00367318
NM_001039072|0|Ldb3|-	-1.7774	1.33948	4.0282e-05	0.0038033
NM_001039074|0|Ldb3|-	-1.7774	1.33948	4.0282e-05	0.0038033
NM_029426|0|Brsk2|+	1.97401	1.45662	4.2245e-05	0.00397084
NM_001243008|0|Col6a3|-	0.909941	5.09455	4.36399e-05	0.00408372
NM_001253754|0|Gpm6a|+	1.94117	1.35494	4.47489e-05	0.00416898
NM_001145034|0|Gm13889|-	-2.05382	0.651987	4.50745e-05	0.00418081
NM_153581|0|Gpm6a|+	1.94349	1.37497	4.55954e-05	0.00421057
NM_001081160|0|Mdga1|-	1.44171	3.18112	5.12665e-05	0.00468606
NM_028426|0|3110007F17Rik|+	3.81565	-1.82783	5.15446e-05	0.00468606
NM_007443|0|Ambp|-	-2.00116	2.11192	5.17261e-05	0.00468606
NM_001243009|0|Col6a3|-	0.906227	5.03857	5.18196e-05	0.00468606
NM_009693|0|Apob|+	5.11924	4.9212	5.18571e-05	0.00468606
NM_173767|0|Insc|+	2.71159	-0.791791	5.23056e-05	0.00469327
NM_080437|0|Celsr3|+	1.66105	2.08142	5.23828e-05	0.00469327
NM_009236|0|Sox18|-	-1.93189	0.65977	5.85219e-05	0.0052211
NM_176957|0|Nckap5|-	2.46408	-0.550855	5.94567e-05	0.00528211
NM_146015|0|Efemp1|+	1.28654	2.47805	5.99438e-05	0.00530302
NR_038163|0|5730457N03Rik|-	1.93244	0.749154	6.39503e-05	0.00562494
NM_001033415|0|Shisa3|+	-0.892763	5.94648	6.41171e-05	0.00562494
NM_001159556|0|Cd36|-	1.71602	1.27517	6.4486e-05	0.00563383
NM_011825|0|Grem2|-	0.968106	3.59108	6.61668e-05	0.00575679
NM_007937|0|Epha5|-	1.78595	0.793364	6.88231e-05	0.00596325
NM_021432|0|Nap1l5|-	2.11356	0.441574	6.99829e-05	0.0060389
NM_080433|0|Fezf2|-	2.78598	-0.866819	7.11505e-05	0.00611096
NM_001159558|0|Cd36|-	1.71147	1.30584	7.13985e-05	0.00611096
NM_001177732|0|Plch1|-	1.19287	2.2966	7.47701e-05	0.00629738
NM_001177733|0|Plch1|-	1.19287	2.2966	7.47701e-05	0.00629738
NM_183191|0|Plch1|-	1.19287	2.2966	7.47701e-05	0.00629738
NM_029679|0|Fam65b|+	1.55516	1.43258	7.4773e-05	0.00629738
NM_021339|0|Cdon|+	0.836478	6.09836	7.70982e-05	0.00646734
NM_175470|0|Gpr61|-	2.81254	-0.996536	7.89331e-05	0.00659498
NM_010419|0|Hes5|+	2.49832	0.498702	8.12299e-05	0.00676006
NM_012014|0|Gprin1|-	2.14224	1.43959	8.38185e-05	0.00694803
NM_172119|0|Dio3|+	-1.21233	5.12838	8.54125e-05	0.00697851
NM_001159555|0|Cd36|-	1.68105	1.28295	8.55121e-05	0.00697851
NM_001159557|0|Cd36|-	1.68105	1.28295	8.55121e-05	0.00697851
NM_007643|0|Cd36|-	1.68105	1.28295	8.55121e-05	0.00697851
NM_015744|0|Enpp2|-	1.49153	1.92248	8.73745e-05	0.00710298
NM_008289|0|Hsd11b2|+	-1.05383	6.1223	8.9528e-05	0.00725005
NM_008652|0|Mybl2|+	-0.811819	5.28423	9.49428e-05	0.00765908
NM_010942|0|Nsg1|-	0.981267	3.28084	9.5308e-05	0.0076592
NM_013868|0|Hspb7|+	-1.08993	2.61039	9.72591e-05	0.00778627
NM_007726|0|Cnr1|+	1.12386	2.98179	0.000102041	0.00813813
NM_199152|0|Obscn|-	-2.05041	-0.197565	0.000103432	0.00821798
NM_018800|0|Syt6|+	-1.44173	2.03109	0.000104287	0.00822539
NM_053008|0|Olig3|+	2.22774	1.08648	0.000104307	0.00822539
NM_011993|0|Dpysl4|+	1.70806	2.36023	0.000105044	0.00825265
NR_040709|0|A930011O12Rik|+	2.8584	0.655513	0.000106898	0.00836703
NM_009162|0|Scg5|-	2.71812	-0.25914	0.000108893	0.00849164
NM_019516|0|Lgals12|-	2.76313	-1.19871	0.000110819	0.00858814
NM_001166662|0|Ccdc85a|-	-1.70768	1.02045	0.000110946	0.00858814
NM_001039167|0|Rbfox3|-	3.22357	-0.257542	0.00011634	0.00893992
NM_001039168|0|Rbfox3|-	3.22357	-0.257542	0.00011634	0.00893992
NM_026790|0|Ifi27l1|+	0.964957	3.61969	0.000117231	0.00894313
NM_194066|0|Ifi27l1|+	0.964957	3.61969	0.000117231	0.00894313
NM_023655|0|Trim29|+	0.952682	3.22983	0.00012673	0.00963283
NM_175191|0|Gpr22|-	2.83205	-0.562774	0.000130211	0.00986188
NM_001083806|0|Gria2|-	1.53096	1.98082	0.000131169	0.00989876
NM_010916|0|Nhlh1|-	2.36484	0.847739	0.000142779	0.0107365
NM_194069|0|Ifi27l1|+	0.979552	3.15965	0.000144674	0.0108403
NM_172155|0|Prl3d2|+	2.39929	0.26662	0.00014537	0.0108538
NM_001034851|0|Fam134b|+	1.01524	3.85357	0.000148589	0.0110549
NM_018797|0|Plxnc1|-	-1.21382	2.09478	0.000154826	0.0114784
NM_153175|0|Gimap6|-	-1.54138	0.985583	0.000159572	0.0117887
NM_009394|0|Tnnc2|-	-4.43525	-2.33753	0.00016023	0.011796
NM_007409|0|Adh1|+	1.10445	2.47376	0.000171392	0.0125738
NM_026886|0|Srrm4|-	1.49087	1.85704	0.000175832	0.0128547
NM_009434|0|Phlda2|-	-1.1196	5.46815	0.000180204	0.0131287
NM_001159652|0|Gpr62|-	3.61518	-1.98664	0.000180972	0.0131392
NM_175513|0|Zfp804a|+	-1.34426	2.17849	0.000183214	0.0132562
NM_001081035|0|Nav3|-	0.932046	3.47112	0.000184532	0.0132831
NM_139134|0|Chodl|+	3.74682	-0.811195	0.000184847	0.0132831
NM_027426|0|2610109H07Rik|-	1.4432	1.82197	0.000189201	0.0135498
NM_007932|0|Eng|+	-1.26133	2.29659	0.000190168	0.0135728
NM_026730|0|Gpihbp1|+	-2.4472	-1.07783	0.000197476	0.0140468
NR_028320|0|AU015836|+	-0.729491	5.29403	0.000201087	0.0142555
NM_008199|0|H2-Bl|-	-1.17869	2.42481	0.000205471	0.0145174
NM_177652|0|Ryr3|-	2.82287	-1.14711	0.000209884	0.0147797
NM_145099|0|Trpv3|+	2.5327	-0.703702	0.000212625	0.0149227
NM_022563|0|Ddr2|-	0.975008	5.00594	0.000213368	0.0149251
NM_001081652|0|Nacad|-	-1.01157	5.73183	0.000214715	0.0149363
NM_001146348|0|Eng|+	-1.25567	2.29265	0.000215179	0.0149363
NM_178206|0|Hist1h3h|+	-3.87503	-2.08663	0.000215806	0.0149363
NM_053185|0|Col4a6|-	0.765299	5.09378	0.000216366	0.0149363
NM_001145807|0|Fam5c|+	-2.81883	-1.47214	0.000225787	0.0154852
NM_153539|0|Fam5c|+	-2.81883	-1.47214	0.000225787	0.0154852
NM_182716|0|Nfasc|-	1.63735	1.59729	0.000227216	0.0154893
NM_010740|0|Cd93|-	-1.11221	2.77517	0.000227318	0.0154893
NM_001039181|0|Npr3|-	1.06306	5.00097	0.000233206	0.0157041
NM_008728|0|Npr3|-	1.06306	5.00097	0.000233206	0.0157041
NM_001172481|0|Aspn|+	2.03627	0.912472	0.000233454	0.0157041
NM_025711|0|Aspn|+	2.03627	0.912472	0.000233454	0.0157041
NM_144848|0|Eppk1|-	-0.98549	4.22988	0.000239754	0.0160574
NM_023048|0|Asb4|+	-0.905411	4.70766	0.000240231	0.0160574
NM_013540|0|Gria2|-	1.47222	1.95688	0.000245724	0.0163285
NM_001253916|0|Sez6l|-	1.71383	1.79768	0.000246614	0.0163285
NM_019982|0|Sez6l|-	1.71383	1.79768	0.000246614	0.0163285
NM_001160316|0|Nfasc|-	1.61089	1.57767	0.000249474	0.0164146
NM_001160318|0|Nfasc|-	1.61089	1.57767	0.000249474	0.0164146
NM_001160317|0|Nfasc|-	1.6147	1.58049	0.000253548	0.0166307
NM_007789|0|Ncan|-	1.77432	1.48873	0.000257376	0.0167855
NM_001083342|0|Ptchd2|-	1.55917	0.955285	0.000257502	0.0167855
NM_001013751|0|Syna|-	-0.727808	6.19958	0.000259063	0.0168351
NM_001146350|0|Eng|+	-1.25198	2.31302	0.000265882	0.0172251
NM_013484|0|C2|-	1.65815	1.74795	0.000275997	0.0178255
NM_001206684|0|2610528A11Rik|-	-0.97948	2.83102	0.00027827	0.0179174
NM_001253917|0|Sez6l|-	1.73189	1.77542	0.000282345	0.0181243
NM_001085409|0|Steap3|-	-0.923606	6.51737	0.000283818	0.0181609
NM_008955|0|Rhox6|+	-0.728736	7.50558	0.000284641	0.0181609
NM_133186|0|Steap3|-	-0.923993	6.51869	0.000287338	0.0182777
NM_009819|0|Ctnna2|-	1.4843	1.2925	0.000288325	0.0182852
NM_018732|0|Scn3a|-	1.3686	1.29753	0.000293811	0.0185536
NM_153801|0|Tecrl|-	-3.58606	-1.87048	0.00029432	0.0185536
NM_008449|0|Kif5c|+	0.739289	4.77444	0.000299744	0.0188391
NM_028544|0|Rasip1|+	-1.41822	1.84054	0.000302316	0.0189443
NM_001160410|0|Scrt2|+	1.99371	1.4004	0.000304838	0.0190456
NM_007957|0|Esx1|-	-0.90001	4.96352	0.000305966	0.0190595
NM_001109764|0|Ctnna2|-	1.46892	1.29636	0.000312775	0.0194262
NM_145732|0|Ctnna2|-	1.46125	1.26127	0.000320464	0.0198452
NM_175499|0|Slitrk6|-	1.44937	4.19468	0.000326389	0.0201529
NM_001009930|0|Brsk2|+	1.9358	0.72583	0.000331446	0.0203672
NM_007811|0|Cyp26a1|+	1.42469	2.41575	0.000331795	0.0203672
NM_001163637|0|Jakmip2|-	2.24448	0.101392	0.000333056	0.0203851
NM_007897|0|Ebf1|+	1.3103	1.61351	0.000338069	0.020632
NM_023716|0|Tubb2b|-	0.694616	6.21562	0.000353325	0.0214601
NM_025451|0|Camk2n1|+	0.827086	4.17989	0.000354278	0.0214601
NM_020568|0|Plin4|-	1.47278	1.17492	0.000355538	0.0214601
NR_040534|0|Gm10548|-	3.64956	-1.15614	0.000356556	0.0214601
NM_177763|0|Lhfpl4|-	1.7086	1.06247	0.000356733	0.0214601
NM_007694|0|Chgb|+	1.61125	1.01566	0.000360825	0.0216444
NM_001081306|0|Ptprz1|+	1.40042	1.18748	0.00036834	0.0220127
NM_020492|0|Glra1|-	3.47374	-2.09117	0.000369057	0.0220127
NM_152915|0|Dner|-	1.30986	1.56854	0.000374625	0.0222817
NM_011299|0|Rps6ka2|+	-0.663368	5.5829	0.000383795	0.0227628
NM_009506|0|Vegfc|+	-0.938165	3.07848	0.00038884	0.0229014
NM_194067|0|Ifi27l1|+	0.907204	3.40548	0.000389395	0.0229014
NM_194068|0|Ifi27l1|+	0.907204	3.40548	0.000389395	0.0229014
NM_011866|0|Pde10a|+	1.02987	3.7849	0.000396277	0.0231444
NM_001177319|0|Tfpi|-	0.616385	6.93733	0.000396825	0.0231444
NM_001177320|0|Tfpi|-	0.616385	6.93733	0.000396825	0.0231444
NM_021560|0|Bhlhe22|+	2.72415	-1.23413	0.000399645	0.0232445
NM_001081254|0|Fam186b|-	-3.72926	-2.20802	0.000409945	0.0237476
NM_013527|0|Gdf7|-	2.41246	-0.119382	0.000411189	0.0237476
NM_133743|0|Lypd3|+	1.32974	1.54062	0.000411677	0.0237476
NM_021306|0|Ecel1|-	1.6396	0.554757	0.000416872	0.0239815
NM_010408|0|Hcn1|+	-1.97664	0.307195	0.000438394	0.0251509
NM_175564|0|Tmem169|+	1.90831	0.779834	0.000464493	0.0265405
NM_001010937|0|Gjb6|-	1.8065	1.0202	0.000466529	0.0265405
NM_009943|0|Cox6a2|-	-2.7395	-0.52929	0.000466698	0.0265405
NM_007865|0|Dll1|-	1.82789	1.70728	0.000467657	0.0265405
NM_008128|0|Gjb6|-	1.95367	0.794802	0.000470868	0.0266509
NM_001033354|0|Iqsec3|-	2.71095	-1.23696	0.000476396	0.0268272
NM_183171|0|Fez1|+	1.75238	1.07935	0.000477553	0.0268272
NM_010243|0|Fut9|-	1.94063	-0.244482	0.000477807	0.0268272
NM_001039195|0|Gria2|-	1.48096	1.10275	0.000485158	0.0271086
NM_020252|0|Nrxn1|-	1.43307	1.16298	0.00048668	0.0271086
NM_177284|0|Nrxn1|-	1.43307	1.16298	0.00048668	0.0271086
NM_009451|0|Tubb4a|-	-0.984579	5.56205	0.000494531	0.0274732
NM_019430|0|Cacng3|+	2.62406	-1.30175	0.000535396	0.0296652
NM_015732|0|Axin2|+	0.67431	5.48752	0.000565853	0.0312705
NM_010894|0|Neurod1|-	2.96341	-1.71125	0.000567461	0.0312772
NM_008778|0|Pak3|+	1.59229	1.91121	0.000580546	0.0319088
NR_027891|0|2900092D14Rik|+	2.1519	0.122937	0.000581951	0.0319088
NM_019563|0|Cited4|+	-1.42537	1.227	0.000586121	0.0320539
NM_031174|0|Dscam|-	1.6217	0.370012	0.000591994	0.0322913
NM_177028|0|5330437I02Rik|+	2.40548	-1.15942	0.000593559	0.032293
NM_174993|0|Fmr1nb|+	-1.24266	2.12132	0.000596956	0.0323941
NM_001195046|0|Pak3|+	1.57808	1.90066	0.000614184	0.0329889
NM_001195047|0|Pak3|+	1.57808	1.90066	0.000614184	0.0329889
NM_001195048|0|Pak3|+	1.57808	1.90066	0.000614184	0.0329889
NM_001195049|0|Pak3|+	1.57808	1.90066	0.000614184	0.0329889
NM_011824|0|Grem1|-	1.98691	0.709042	0.000621753	0.0333105
NR_033325|0|Gm5089|-	2.64478	-1.29524	0.000634418	0.0339027
NM_009789|0|S100g|-	3.29449	1.88632	0.000640318	0.0341314
NM_172898|0|Kirrel2|-	2.22596	-1.04662	0.000651786	0.0346549
NM_008746|0|Ntrk3|-	-1.24775	1.33915	0.000654956	0.0347358
NM_027530|0|Rufy3|+	0.82673	3.71621	0.000657908	0.0347565
NM_007500|0|Atoh1|+	1.46183	1.36142	0.000658649	0.0347565
NM_053191|0|Pi15|+	2.6174	-0.861929	0.000677452	0.0356088
NM_001081281|0|Trim55|+	-2.44017	-0.404457	0.000678183	0.0356088
NM_022987|0|Zic5|-	1.91531	0.320909	0.000686211	0.0359407
NM_007470|0|Apod|-	2.64795	-0.72825	0.00070915	0.03705
NM_009398|0|Tnfaip6|+	1.59521	0.919961	0.000712524	0.0371342
NM_001242349|0|Ano1|-	-0.999714	2.83378	0.000720864	0.0373837
NM_178642|0|Ano1|-	-0.999714	2.83378	0.000720864	0.0373837
NM_001036684|0|Atp2b2|-	1.75625	0.167239	0.000732585	0.0378053
NM_009723|0|Atp2b2|-	1.75625	0.167239	0.000732585	0.0378053
NM_178227|0|Scn3b|+	1.44501	0.874533	0.000738361	0.0380102
NM_001007596|0|Rtn1|-	0.863794	3.49	0.000769933	0.0395389
NM_009623|0|Adcy8|-	-1.64447	0.107152	0.000780923	0.0399093
NM_001081194|0|Kcnh4|-	2.48972	-1.40792	0.000780936	0.0399093
NM_001009929|0|Brsk2|+	1.86869	0.702171	0.000784767	0.0400079
NM_001166619|0|Fmr1nb|+	-1.21734	2.10379	0.00079529	0.0404464
NM_021361|0|Nova1|-	1.03324	2.46349	0.000797492	0.0404607
NM_001083320|0|Magi1|-	0.699927	4.8731	0.000802348	0.0406092
NM_173417|0|Kcns3|-	-1.13294	1.83424	0.000817927	0.0412985
NM_026239|0|Tmem35|+	1.32971	1.25681	0.000820068	0.0413075
NM_001098231|0|Pdp1|-	0.940887	4.34876	0.000827034	0.041559
NM_007801|0|Ctsh|+	1.56836	2.45258	0.000829754	0.0415964
NR_033490|0|2610100L16Rik|+	2.24979	-1.02769	0.000832562	0.041638
NM_001205204|0|Astn1|+	1.7474	0.688344	0.000837531	0.0416884
NM_007495|0|Astn1|+	1.7474	0.688344	0.000837531	0.0416884
NM_001163155|0|Col4a5|+	0.696029	6.17747	0.000855417	0.0424783
NM_010453|0|Hoxa5|-	1.0144	2.8033	0.000858941	0.0425063
NM_053248|0|Slc5a5|-	-0.796748	4.34678	0.000860705	0.0425063
NM_029401|0|Vwa5b1|-	3.31147	-2.20744	0.000863879	0.0425063
NM_153409|0|Csrnp3|+	1.05269	2.98605	0.000864055	0.0425063
NM_026206|0|Prl7c1|-	-1.42307	1.14552	0.000867267	0.0425648
NM_010132|0|Emx2|+	1.46717	0.787844	0.000871792	0.0426874
NM_011581|0|Thbs2|-	1.13933	2.15464	0.000874635	0.0427272
NM_001160345|0|Svip|-	1.11902	2.51133	0.000880565	0.0429173
NM_001037294|0|Alpk2|-	-1.89829	0.536349	0.000887144	0.0429536
NM_010234|0|Fos|+	0.646798	5.47213	0.000888228	0.0429536
NM_001205341|0|Ppfia2|+	2.69403	-1.4354	0.000889468	0.0429536
NM_177373|0|Ppfia2|+	2.69403	-1.4354	0.000889468	0.0429536
NM_178634|0|Csrnp3|+	1.04825	2.98306	0.000892967	0.0430238
NM_007736|0|Col4a5|+	0.705192	6.14469	0.000907352	0.0434605
NM_009694|0|Apobec2|-	-1.92072	-0.609361	0.000908107	0.0434605
NM_010296|0|Gli1|-	-0.902205	4.39831	0.000909573	0.0434605
NM_021301|0|Slc15a2|-	0.979538	4.60195	0.000910286	0.0434605
NM_013547|0|Hgd|+	2.90168	-1.76505	0.000917814	0.0437208
NM_007740|0|Col9a1|+	-0.789705	4.13735	0.000923462	0.0438905
NM_001163336|0|Atp2a3|+	-0.885926	4.59134	0.000928931	0.044051
NM_001083917|0|Scn3b|+	1.41434	0.852517	0.00093385	0.0440857
NM_153522|0|Scn3b|+	1.41434	0.852517	0.00093385	0.0440857
NM_008250|0|Hlx|-	-1.43334	1.63329	0.000952552	0.044868
NM_001199971|0|Tac2|+	0.833215	3.81265	0.000962961	0.045257
NM_201371|0|Prmt8|-	3.04742	-0.659129	0.000978181	0.0458699
NM_001098230|0|Pdp1|-	0.925649	4.35937	0.00099083	0.0463598
NM_001163337|0|Atp2a3|+	-0.880941	4.59681	0.00100237	0.0466922
NM_016745|0|Atp2a3|+	-0.880941	4.59681	0.00100237	0.0466922
NM_001033780|0|I830077J02Rik|-	2.74041	-1.62521	0.00101513	0.0471823
NM_001033453|0|Pdp1|-	0.920932	4.35629	0.00101766	0.0471955
NR_027704|0|Svip|-	1.10158	2.49404	0.00102479	0.0474218
NM_178662|0|Atcay|-	1.97235	0.432987	0.00103862	0.0479564
NM_001168564|0|Kcns3|-	-1.13387	1.80642	0.00104681	0.0482288
NM_199468|0|Zcchc5|-	-2.12295	-1.02327	0.00105564	0.0485297
NM_053246|0|Dok4|-	-0.721389	5.61724	0.00106688	0.0488349
NM_001166464|0|Spock1|-	1.65239	0.125882	0.00106692	0.0488349
NM_175514|0|Fam171b|+	0.886826	2.95472	0.0010728	0.0489653
NR_027778|0|Hgd|+	2.86144	-1.79456	0.00107535	0.0489653
NM_080448|0|Srgap3|-	0.639183	5.65918	0.00107675	0.0489653
NM_011882|0|Rnasel|+	1.10798	1.99129	0.00109132	0.0495209
NM_023894|0|Rhox9|-	-0.730261	7.24521	0.00111666	0.0505619
NM_009118|0|Sag|+	2.84943	-1.79676	0.00113321	0.0512011
NM_175730|0|Hoxc5|+	0.928753	2.73212	0.00115382	0.0520209
NM_001161723|0|Tfeb|+	-0.787064	5.9592	0.00118821	0.053365
NM_011587|0|Tie1|-	-1.39745	2.01223	0.00119451	0.053365
NM_001122680|0|Pvrl4|+	0.703861	4.1454	0.00119569	0.053365
NM_009579|0|Slc30a1|+	0.594848	5.77731	0.00119619	0.053365
NM_011549|0|Tfeb|+	-0.753261	6.06221	0.00120138	0.053365
NM_001166465|0|Spock1|-	1.64165	0.118102	0.00120202	0.053365
NM_030708|0|Zfhx4|+	0.842017	5.62675	0.00120335	0.053365
NM_027918|0|1300017J02Rik|-	2.06033	-0.958545	0.00120391	0.053365
NM_001163032|0|Synpr|+	1.81944	-0.224395	0.00121302	0.053555
NM_001205235|0|Nrxn2|+	1.01896	2.25448	0.00121583	0.053555
NM_020253|0|Nrxn2|+	1.01896	2.25448	0.00121583	0.053555
NM_001170537|0|Mef2c|+	-0.979903	2.57456	0.00125734	0.055268
NM_207583|0|Fam5b|-	2.35602	-0.107925	0.00126378	0.0554351
NM_001085546|0|Gm14393|-	1.92662	-0.560695	0.00127117	0.0556433
NM_026228|0|Slc39a8|+	0.897463	3.12487	0.00127526	0.0557066
NM_001135149|0|Slc39a8|+	0.890088	3.15125	0.00129453	0.0563445
NM_021566|0|Jph2|-	-1.08679	1.98784	0.00129521	0.0563445
NM_172979|0|Muc15|+	2.00771	-0.730391	0.0013013	0.0564926
NM_023118|0|Dab2|+	0.818693	5.37162	0.00130663	0.0566071
NM_009181|0|St8sia2|-	0.814909	3.34993	0.00131375	0.0567988
NM_007955|0|Ptprv|-	-0.724617	4.41347	0.00131651	0.0568013
NM_001161722|0|Tfeb|+	-0.782625	5.9725	0.00132653	0.057089
NM_011784|0|Aplnr|+	-1.35257	0.772798	0.00133019	0.057089
NM_009063|0|Rgs5|+	-0.842407	3.70604	0.00133131	0.057089
NM_198724|0|Egfl7|+	-0.898446	3.04782	0.00134954	0.0577531
NR_002870|0|Dnm3os|+	0.959931	5.99464	0.00136618	0.0583469
NM_027308|0|2210010C17Rik|-	-1.84195	1.00831	0.00137428	0.0585738
NM_001110315|0|Kif1a|-	0.749755	4.26433	0.00138345	0.058727
NM_008440|0|Kif1a|-	0.749755	4.26433	0.00138345	0.058727
NM_010402|0|Hand2|+	-0.634654	5.40196	0.00138728	0.058771
NM_013900|0|Mfi2|+	-0.872609	2.65069	0.00139246	0.0588721
NM_177303|0|Lrrn4|-	-0.705622	4.41764	0.00141023	0.0595038
NM_009312|0|Tac2|+	0.774806	3.96313	0.00142394	0.0599622
NR_026853|0|A930012L18Rik|+	-2.26878	-0.159392	0.00143531	0.0603044
NM_145588|0|Kif22|-	-0.691626	5.27268	0.00143995	0.0603044
NM_178606|0|Reep3|-	0.607196	6.21686	0.00144066	0.0603044
NM_020265|0|Dkk2|+	0.858016	6.01828	0.00145528	0.0607955
NM_001204915|0|Reep3|-	0.606551	6.21712	0.00146051	0.0608933
NM_019391|0|Lsp1|+	-0.82513	3.93699	0.00146753	0.0610649
NM_011527|0|Tal1|+	-2.43325	-1.30548	0.00147313	0.0611772
NM_001110796|0|Pclo|+	1.85734	0.571629	0.00147728	0.0612284
NM_027893|0|Pvrl4|+	0.688195	4.1626	0.00148133	0.0612759
NM_010415|0|Hbegf|-	-0.584616	5.93576	0.00148646	0.0612931
NR_003248|0|Foxl2os|-	1.55571	0.259074	0.00148757	0.0612931
NM_008262|0|Onecut1|+	-1.71726	0.622337	0.00150935	0.0620692
NM_022427|0|Gpr88|-	1.80969	-0.458717	0.00153481	0.062993
NM_009982|0|Ctsc|+	0.861287	3.31188	0.00155673	0.0637684
NR_027987|0|C030016D13Rik|+	-2.2623	-1.00335	0.0015828	0.064688
NM_175642|0|Bai3|-	1.69072	-0.222065	0.00158533	0.064688
NM_001039347|0|Kcnd3|+	0.96107	2.42841	0.00158874	0.064702
NM_198725|0|Egfl7|+	-0.885143	3.03635	0.00159238	0.0647252
NM_001146031|0|Nrcam|+	0.870497	2.84319	0.00159805	0.0648304
NM_178738|0|Prss35|+	0.711884	5.20488	0.0016058	0.0650196
NM_009518|0|Wnt10a|+	1.61732	0.270242	0.0016349	0.0660706
NM_011576|0|Tfpi|-	0.566239	5.98361	0.00164477	0.0663422
NM_176930|0|Nrcam|+	0.86664	2.84453	0.0016775	0.0675329
NM_009802|0|Car6|-	2.77516	-1.85526	0.00169036	0.0679209
NM_008500|0|Lhx6|-	1.59157	0.721917	0.00173144	0.0693116
NM_001080815|0|Gipr|-	-0.878507	2.6125	0.00173156	0.0693116
NM_001135150|0|Slc39a8|+	0.877168	3.14628	0.00173837	0.0693462
NM_001039537|0|Lif|+	-0.900076	2.87066	0.00173901	0.0693462
NM_001008702|0|Dab2|+	0.866536	5.13123	0.00175877	0.0700017
NM_001102400|0|Dab2|+	0.868172	5.14009	0.00176848	0.0701626
NM_001164564|0|Egfl7|+	-0.870394	3.01229	0.00176948	0.0701626
NM_001037905|0|Dab2|+	0.865477	5.14528	0.00177784	0.0703617
NM_028593|0|Cybrd1|+	1.13587	2.22363	0.00178469	0.0705002
NM_030261|0|Sesn3|+	0.700799	5.14058	0.00179161	0.0706409
NM_001083125|0|Lhx6|-	1.57743	0.711624	0.0018213	0.0715439
NM_001083126|0|Lhx6|-	1.57743	0.711624	0.0018213	0.0715439
NM_008501|0|Lif|+	-0.881324	2.88337	0.00184308	0.072227
NM_178143|0|Prkaa2|-	0.782789	3.23876	0.00184555	0.072227
NM_178444|0|Egfl7|+	-0.871584	3.02474	0.00185585	0.0724951
NM_001136060|0|Dpp6|+	1.54765	0.287839	0.00189264	0.0735233
NM_010075|0|Dpp6|+	1.54765	0.287839	0.00189264	0.0735233
NM_207282|0|Dpp6|+	1.54765	0.287839	0.00189264	0.0735233
NM_013580|0|Ldhc|+	2.14118	-0.628776	0.00190257	0.0737376
NM_010095|0|Ebf2|+	1.5607	0.920348	0.00190516	0.0737376
NM_016851|0|Irf6|+	0.602	5.64767	0.0019149	0.0737841
NM_001083127|0|Lhx6|-	1.56316	0.701256	0.00191913	0.0737841
NR_030701|0|D430050G20|-	0.838464	2.76386	0.00191941	0.0737841
NM_139299|0|Il31ra|-	-1.45773	0.300817	0.00192039	0.0737841
NM_026878|0|Rasl11b|+	-0.730566	3.99714	0.00192446	0.0738061
NM_001136077|0|Enpp2|-	1.16112	1.43462	0.00193855	0.0742113
NM_007962|0|Mpzl2|+	0.654354	5.66676	0.00194899	0.0744757
NM_001079932|0|Trim72|+	-1.7082	0.0655366	0.00197051	0.0751615
NM_172434|0|Celf3|+	1.33445	1.59693	0.00198323	0.0755098
NM_011039|0|Pax7|-	2.6714	-1.11385	0.00200955	0.0762705
NM_009602|0|Chrnb2|-	1.70007	0.952265	0.00201046	0.0762705
NM_178705|0|Luzp2|+	2.86048	-1.53073	0.00203918	0.0772211
NM_147219|0|Abca5|-	0.885426	4.88787	0.00204723	0.0773867
NM_198632|0|Trim67|+	1.7578	0.278734	0.00208511	0.0786775
NM_007780|0|Csf2rb|+	-2.76402	-2.17103	0.00209014	0.078726
NM_009393|0|Tnnc1|+	-1.52208	0.56225	0.00212145	0.0797627
NM_008760|0|Ogn|+	1.6459	2.38071	0.00215025	0.0807013
NM_010128|0|Emp1|+	0.784848	5.45091	0.00216122	0.0807627
NM_010858|0|Myl4|+	-1.00948	4.10191	0.00216237	0.0807627
NM_010425|0|Foxd3|+	3.13354	-2.33024	0.00216339	0.0807627
NM_001166620|0|Fmr1nb|+	-1.32846	1.9474	0.00218818	0.0815436
NM_011215|0|Ptprn2|+	1.46566	1.03355	0.00219388	0.0816115
NM_023125|0|Kng1|+	1.42132	1.85866	0.00220764	0.0819322
NM_019946|0|Mgst1|+	0.78825	3.64758	0.00221028	0.0819322
NM_178615|0|Rgmb|-	0.677031	4.2441	0.00221673	0.0820269
NM_001029850|0|Magi1|-	0.63752	4.97554	0.0022284	0.082314
NM_019632|0|Napb|-	0.941887	2.4792	0.00224807	0.0826196
NM_001025372|0|Adcyap1r1|+	1.7357	1.48709	0.00224845	0.0826196
NM_007407|0|Adcyap1r1|+	1.7357	1.48709	0.00224845	0.0826196
NM_001205076|0|Jph2|-	-1.07019	1.9502	0.0022583	0.082654
NM_023396|0|Rprm|-	-0.747371	4.08854	0.00225926	0.082654
NM_139228|0|Rhbdl3|+	1.47052	1.03585	0.00226496	0.082654
NM_001136071|0|Lsp1|+	-0.751813	3.72754	0.00226508	0.082654
NM_009436|0|Tssk2|+	2.2521	-1.27828	0.00228428	0.0831437
NR_027826|0|2610017I09Rik|-	1.97264	0.16544	0.0022864	0.0831437
NM_172285|0|Plcg2|+	-0.636702	5.84051	0.00229357	0.0832607
NM_177618|0|Wscd1|+	1.45398	1.06612	0.00229991	0.0833471
NM_028052|0|Synpr|+	1.77749	-0.254315	0.00234496	0.0848336
NM_001024931|0|Rbfox3|-	2.88678	-0.542082	0.00235042	0.0848853
NR_024324|0|E130201H02Rik|+	-1.00807	4.47002	0.00238391	0.0859347
NM_008795|0|Cdk18|-	-0.798578	3.10313	0.00239364	0.0859347
NM_001164263|0|9930023K05Rik|+	-2.62823	-2.01643	0.0023958	0.0859347
NM_172641|0|9930023K05Rik|+	-2.62823	-2.01643	0.0023958	0.0859347
NM_007559|0|Bmp8b|+	-0.945772	2.32075	0.00241339	0.0864183
NM_008002|0|Fgf10|+	-0.78553	4.07791	0.00243341	0.0869871
NM_009676|0|Aox1|+	1.49859	0.153536	0.00245674	0.0876722
NM_001205234|0|Nrxn2|+	0.939013	2.55657	0.0024635	0.0876746
NM_007866|0|Dll3|-	1.84081	0.860387	0.0024742	0.0876746
NM_001252341|0|Syt1|-	1.48612	0.390696	0.00247763	0.0876746
NM_001252342|0|Syt1|-	1.48612	0.390696	0.00247763	0.0876746
NM_009306|0|Syt1|-	1.48612	0.390696	0.00247763	0.0876746
NM_133213|0|Xpnpep2|+	2.16956	-1.08698	0.0024966	0.0881978
NM_001142570|0|Dach2|+	1.18679	2.22539	0.00250795	0.0884503
NM_001146294|0|Celf4|-	0.95979	2.6652	0.00253027	0.0890885
NM_001161535|0|Islr2|-	-0.84467	3.34039	0.00254489	0.0894535
NM_027411|0|Ccdc99|-	-0.689249	4.00556	0.00261397	0.091589
NM_001161537|0|Islr2|-	-0.829396	3.35471	0.00261434	0.091589
NM_001102411|0|Kng1|+	1.3668	1.95686	0.00262506	0.0918117
NM_007468|0|Apoa4|+	2.84437	3.0522	0.00265616	0.0926737
NR_002847|0|Malat1|-	0.637704	9.11185	0.0026586	0.0926737
NM_007659|0|Cdk1|-	-0.578881	5.91778	0.00266291	0.0926737
NM_172670|0|Gyltl1b|-	-0.778189	3.9204	0.00267044	0.0927143
NM_001161540|0|Islr2|-	-0.839572	3.33483	0.00267288	0.0927143
NM_144855|0|Cbs|-	-1.11955	1.34108	0.00268218	0.092731
NM_178224|0|Cbs|-	-1.11955	1.34108	0.00268218	0.092731
NM_001146292|0|Celf4|-	0.955238	2.66671	0.00271327	0.0935546
NM_028657|0|F630110N24Rik|+	-0.916311	4.52916	0.00271488	0.0935546
NM_016675|0|Cldn2|+	4.67094	0.616629	0.00278663	0.0951573
NM_007633|0|Ccne1|-	-0.579139	5.14391	0.00278916	0.0951573
NM_008327|0|Ifi202b|-	1.30176	1.7664	0.00278924	0.0951573
NM_011940|0|Ifi202b|-	1.30176	1.7664	0.00278924	0.0951573
NM_177193|0|Islr2|-	-0.837251	3.33566	0.00279152	0.0951573
NM_001161538|0|Islr2|-	-0.824304	3.3492	0.00279387	0.0951573
NM_001161539|0|Islr2|-	-0.824304	3.3492	0.00279387	0.0951573
NM_027011|0|Krt5|-	0.641657	5.08013	0.00279755	0.0951573
NM_173375|0|Fam180a|-	2.74242	-0.630903	0.0028077	0.0952103
NM_001161541|0|Islr2|-	-0.83854	3.3411	0.00280815	0.0952103
NM_018867|0|Cpxm2|-	2.00927	-0.642687	0.00283024	0.0958049
NM_001001183|0|Tmem204|-	-1.17274	1.10964	0.00283642	0.0958601
NM_001038846|0|Rcsd1|-	-0.864419	2.88013	0.00284134	0.0958726
NM_025282|0|Mef2c|+	-0.932569	2.51844	0.00285722	0.096254
NM_001146293|0|Celf4|-	0.947142	2.6614	0.00288477	0.096872
NM_133195|0|Celf4|-	0.947142	2.6614	0.00288477	0.096872
NM_001161536|0|Islr2|-	-0.822023	3.35002	0.00291523	0.0977392
NM_178593|0|Rcsd1|-	-0.863325	2.91055	0.00296231	0.0991597
NM_018795|0|Abcc6|-	2.27654	-0.374465	0.00299444	0.100076
NR_028265|0|Mirg|+	-2.67184	-0.672595	0.00304636	0.10165
NM_172484|0|Nckap5|-	1.19769	1.06305	0.00306848	0.102226
NM_007567|0|Bsn|-	1.48877	1.41937	0.00309463	0.102934
NM_013489|0|Cd84|+	-2.44708	-2.13037	0.00312823	0.103888
NM_175303|0|Sall4|-	-0.566419	5.85582	0.00316297	0.104687
NM_001081099|0|2610002D18Rik|+	-0.934421	2.56843	0.00316879	0.104687
NM_010367|0|Magi1|-	0.619901	4.94278	0.00317214	0.104687
NM_001166633|0|Gyltl1b|-	-0.748648	3.86856	0.00317974	0.104687
NR_045284|0|Gm16551|+	-1.61218	0.175029	0.00318248	0.104687
NM_001042617|0|Cadps|-	1.56984	-0.171155	0.0031871	0.104687
NM_012061|0|Cadps|-	1.56984	-0.171155	0.0031871	0.104687
NM_019752|0|Htra2|-	-0.695245	4.16497	0.00322071	0.105529
NM_001033303|0|Ampd1|+	2.41835	-1.45469	0.00322559	0.105529
NM_001198886|0|Dpp6|+	1.39684	0.409721	0.00322776	0.105529
NM_011121|0|Plk1|+	-0.650503	4.8859	0.00323305	0.105538
NM_001083321|0|Magi1|-	0.671911	4.15775	0.00327007	0.106533
NM_144921|0|Atp1a3|-	1.1982	2.10246	0.00327366	0.106533
NM_028783|0|Robo4|+	-1.49269	0.725461	0.00328913	0.106871
NM_133661|0|Slc6a12|+	1.24752	1.29339	0.00333694	0.108258
NM_175511|0|Fam78a|-	-1.29825	0.783119	0.00335073	0.108351
NM_019754|0|Tagln3|-	1.26878	2.10434	0.00335506	0.108351
NM_008719|0|Npas2|+	1.6709	-0.285516	0.00335527	0.108351
NM_024474|0|Emid2|-	0.613421	4.62848	0.00341556	0.110129
NM_008566|0|Mcm5|+	-0.567068	6.3467	0.0034361	0.110622
NM_001102412|0|Kng1|+	1.34546	1.87841	0.00344854	0.110854
NR_040403|0|Gm15417|+	-1.71059	-0.49094	0.00347082	0.1114
NM_153789|0|Mylip|+	0.686131	3.9663	0.00348404	0.111648
NM_001174074|0|Celf4|-	0.931335	2.65106	0.00348916	0.111648
NM_178678|0|Lrrtm3|-	3.01565	-1.67671	0.00349901	0.111729
NM_019645|0|Pkp1|-	1.02824	1.73688	0.00350645	0.111729
NM_001081166|0|Phf21b|-	1.10589	2.49026	0.00350761	0.111729
NR_030731|0|Phf21b|-	1.10368	2.48877	0.00353294	0.112366
NM_013553|0|Hoxc4|+	0.723524	3.60063	0.00356977	0.113366
NM_130859|0|Card10|-	-0.660466	5.05093	0.00358087	0.113547
NM_008475|0|Krt4|-	1.44175	0.493568	0.0035949	0.11382
NM_011264|0|Rev3l|+	0.737511	6.47706	0.00362586	0.114628
NM_175290|0|Nlrp4f|-	2.11953	-1.23778	0.00364119	0.114941
NM_007562|0|Bnc1|-	0.844434	4.41558	0.00367826	0.115937
NM_009773|0|Bub1b|+	-0.568339	5.78346	0.00370395	0.116572
NM_018823|0|Nfat5|+	0.686316	7.59091	0.00375045	0.117859
NM_133957|0|Nfat5|+	0.686204	7.59176	0.00375848	0.117936
NM_008780|0|Pax1|+	2.17066	-1.21252	0.00378956	0.118734
NM_133351|0|Prss8|-	-0.696571	6.58984	0.00379541	0.118741
NM_178675|0|Slc35f1|+	0.991795	1.93225	0.0038474	0.120189
NM_016711|0|Tmod2|-	0.865012	3.54632	0.00385691	0.120307
NM_177292|0|Wscd2|+	-0.685251	5.18006	0.00391094	0.121812
NM_053199|0|Cadm3|-	1.28066	0.718396	0.00391706	0.121822
NM_029803|0|Ifi27l2a|-	1.57093	-0.259917	0.00393281	0.122132
NM_172298|0|Tshz3|+	0.658636	4.51086	0.00396996	0.123104
NM_012008|0|Ddx3y|-	-0.881518	2.90901	0.00399276	0.123629
NM_008269|0|Hoxb6|+	1.44212	1.06743	0.00404644	0.125107
NM_001165942|0|Nsun6|-	1.10752	1.68675	0.00411627	0.127079
NM_016975|0|Gja3|-	-2.05472	-1.15781	0.00413104	0.127349
NM_001038710|0|Tmod2|-	0.864289	3.53885	0.00414175	0.127492
NM_172463|0|Sned1|+	0.809697	3.72551	0.00415864	0.127825
NM_010459|0|Hoxb4|+	0.669212	3.67802	0.00417129	0.127875
NM_001177890|0|Cacna1g|-	0.707456	4.08293	0.00417242	0.127875
NM_009104|0|Rrm2|+	-0.526088	5.90888	0.00420129	0.128573
NM_010487|0|Elavl3|-	0.716422	3.86131	0.00421816	0.128902
NM_001033430|0|Jhdm1d|-	0.700444	5.79637	0.00424435	0.129329
NM_178765|0|Sybu|-	2.42603	-1.29294	0.00424507	0.129329
NM_011143|0|Pou4f1|-	1.45561	1.34757	0.00425056	0.129329
NM_008553|0|Ascl1|-	2.90653	-0.09936	0.00426315	0.129525
NM_026473|0|Tubb6|+	-0.682664	6.45506	0.004279	0.129819
NM_001163314|0|Pgap1|-	0.747982	4.4757	0.00428801	0.129905
NR_015580|0|Sox2ot|+	1.88113	-0.906464	0.00430342	0.130185
NM_008259|0|Foxa1|-	-1.02201	2.45579	0.00433483	0.130947
NM_001025577|0|Maf|-	0.768648	3.85478	0.00434246	0.130989
NM_178906|0|AI593442|-	2.01211	-0.359928	0.00436043	0.131343
NM_031252|0|Il23a|-	2.36489	-1.68004	0.00440723	0.132563
NM_001009948|0|Nrsn2|-	2.24755	-1.27548	0.00441671	0.132659
NM_001177888|0|Cacna1g|-	0.703903	4.08666	0.00447264	0.13402
NM_148933|0|Slco4a1|+	-0.737117	6.33211	0.0044749	0.13402
NM_175255|0|Sec24a|-	0.54367	6.34511	0.00448111	0.13402
NM_001112813|0|Cacna1g|-	0.702394	4.08723	0.00451397	0.134546
NM_009783|0|Cacna1g|-	0.702394	4.08723	0.00451397	0.134546
NM_008266|0|Hoxb1|+	2.19072	-1.47047	0.00451787	0.134546
NM_001164528|0|Ildr2|+	1.07739	1.86495	0.00452577	0.13459
NM_009183|0|St8sia4|-	1.18113	2.01805	0.00457306	0.135801
NM_001039076|0|Ldb3|-	-1.81569	-0.802107	0.00457937	0.135801
NM_001045527|0|Hsf5|+	1.92777	-1.04989	0.00462647	0.136839
NM_001081655|0|Dact3|+	-0.576045	5.76937	0.00462738	0.136839
NM_010203|0|Fgf5|+	-1.81696	-1.24798	0.00465069	0.137324
NM_009133|0|Stmn3|-	1.87733	0.778714	0.00465683	0.137324
NM_013538|0|Cdca3|+	-0.745266	4.91204	0.00469456	0.138243
NM_028004|0|Ttn|-	-1.07734	1.71175	0.00470456	0.138344
NM_011020|0|Hspa4l|+	0.687039	4.158	0.00479607	0.140839
NM_009374|0|Tgm3|+	2.25738	-1.01407	0.00484678	0.141907
NM_001242396|0|Jmjd1c|+	0.615472	6.74434	0.0048487	0.141907
NM_028709|0|Btbd11|+	0.899022	2.40816	0.00485267	0.141907
NM_146198|0|Slc5a11|+	1.84881	-1.21079	0.00491089	0.14341
NM_175460|0|Nmnat2|+	1.14188	0.993446	0.00491801	0.143419
NM_021717|0|Nrip2|+	2.06358	-0.856762	0.00495846	0.144399
NM_011545|0|Tcf21|-	-1.01028	2.43525	0.00496845	0.14449
NM_001099299|0|Ajap1|-	1.40214	0.895542	0.00497621	0.144516
NM_144518|0|2900011O08Rik|+	1.41434	0.0286082	0.00512248	0.148461
NM_027878|0|Dram1|-	0.989442	1.90823	0.00512616	0.148461
NM_009538|0|Plagl1|+	-1.26324	4.09799	0.00517619	0.149704
NM_008529|0|Ly6e|+	-0.523136	6.4989	0.00520208	0.150247
NR_028262|0|Rmst|-	1.944	-0.628323	0.00521145	0.150311
NM_207221|0|Jmjd1c|+	0.612624	6.75119	0.0052364	0.150824
NM_133898|0|N4bp2l1|-	0.809905	2.53918	0.00525189	0.151064
NM_170687|0|Ank3|+	0.658078	4.58302	0.00527689	0.151576
NM_011652|0|Ttn|-	-1.04461	1.73542	0.00530589	0.152201
NM_153127|0|Mmrn2|+	-0.812319	2.34343	0.00537363	0.153934
NM_009522|0|Wnt3a|-	1.46003	0.338851	0.00538564	0.154069
NM_177167|0|Ppm1e|-	0.934684	1.83233	0.00545372	0.155715
NR_029796|0|Mir214|+	1.46865	-0.200873	0.0054623	0.155715
NM_001164036|0|Ly6e|+	-0.518733	6.50485	0.00546539	0.155715
NM_001081342|0|Gpr133|+	1.68319	-0.671469	0.00550567	0.156651
NM_133977|0|Trf|-	2.68561	4.80961	0.00553828	0.157366
NM_008767|0|Slc22a18|+	-0.878869	3.26219	0.00560756	0.158935
NM_008605|0|Mmp12|+	2.39253	-1.65759	0.00560858	0.158935
NM_001164039|0|Ly6e|+	-0.518452	6.49433	0.00565332	0.15941
NM_001024955|0|Pik3r1|-	0.61467	5.2702	0.00565387	0.15941
NM_001081984|0|Popdc2|+	-1.41887	1.49358	0.00565407	0.15941
NM_022320|0|Gpr35|+	1.3725	0.133002	0.00565563	0.15941
NM_001110203|0|Trim9|-	1.6252	-0.478552	0.00572011	0.161011
NM_172513|0|Fam126b|-	0.752749	5.0862	0.00573029	0.161011
NM_001164037|0|Ly6e|+	-0.516271	6.50228	0.0057363	0.161011
NM_153060|0|Spns2|-	0.702425	3.24337	0.00574303	0.161011
NM_001081756|0|Nckap5|-	1.14132	1.02442	0.00577424	0.161189
NM_001243048|0|Arntl|+	0.66646	3.41786	0.00577659	0.161189
NM_001040435|0|Tacc3|+	-0.594838	5.98262	0.00578654	0.161189
NM_001014836|0|4930404N11Rik|-	-0.8983	3.63043	0.00578959	0.161189
NM_028977|0|Lrrc17|+	0.683626	4.98056	0.00579303	0.161189
NM_175548|0|Lsamp|+	1.60732	-0.49091	0.00579924	0.161189
NM_001042760|0|Slc22a18|+	-0.867172	3.26638	0.00580295	0.161189
NM_001199242|0|Kcnip4|-	1.39174	1.02258	0.00584666	0.161335
NM_001199243|0|Kcnip4|-	1.39174	1.02258	0.00584666	0.161335
NM_001199244|0|Kcnip4|-	1.39174	1.02258	0.00584666	0.161335
NM_001199245|0|Kcnip4|-	1.39174	1.02258	0.00584666	0.161335
NM_030265|0|Kcnip4|-	1.39174	1.02258	0.00584666	0.161335
NM_177793|0|9030224M15Rik|+	-1.42887	-0.209888	0.00585418	0.161335
NM_007431|0|Alpl|-	-0.617449	6.50964	0.0058751	0.1617
NM_001164038|0|Ly6e|+	-0.514057	6.5003	0.00594064	0.163107
NM_176998|0|Sybu|-	2.61118	-1.3151	0.00594174	0.163107
NM_001114545|0|Ksr2|+	1.37469	0.28341	0.00595328	0.163211
NM_053110|0|Gpnmb|+	1.18016	1.29636	0.00600054	0.164293
NM_027926|0|Cpa4|+	2.0387	-1.18036	0.00601791	0.164443
NM_013849|0|Dusp13|-	-1.78671	-1.02896	0.00602162	0.164443
NM_001162896|0|4930523C07Rik|+	1.15738	0.957583	0.00605534	0.165149
NM_010055|0|Dlx3|+	-0.592081	6.56912	0.0060656	0.165215
NM_018816|0|Apom|-	3.67509	0.879174	0.00609909	0.165913
NM_015748|0|Slit1|-	0.732108	3.3994	0.00616487	0.167323
NM_001079686|0|Syne1|+	0.669662	3.53235	0.00616685	0.167323
NM_053162|0|Mrpl34|+	-0.629258	3.98459	0.00621761	0.168119
NM_015774|0|Ero1l|-	0.530993	8.92115	0.00622456	0.168119
NM_026376|0|Plxnd1|-	-0.570809	6.10644	0.00622541	0.168119
NM_009334|0|Tfap2b|+	0.733915	3.01726	0.00622812	0.168119
NM_057173|0|Lmo1|-	-0.933477	1.99952	0.00624527	0.168366
NM_145509|0|5430435G22Rik|+	0.87023	2.00804	0.00634301	0.170783
NM_009373|0|Tgm2|-	-0.566997	8.15895	0.0063664	0.171194
NM_201395|0|Sall4|-	-0.546755	5.40279	0.00639043	0.171621
NM_007489|0|Arntl|+	0.651418	3.54	0.00640997	0.171926
NR_037996|0|Hmga2-ps1|-	-0.754104	5.1912	0.00643033	0.172253
NM_177620|0|Rin3|+	-0.745844	4.67724	0.00647464	0.173219
NM_009207|0|Slc4a2|+	-0.576319	6.41325	0.00657814	0.175654
NM_011578|0|Tgfbr3|-	0.52466	6.58212	0.00658233	0.175654
NM_016762|0|Matn2|+	-0.737753	2.64677	0.00669803	0.178515
NM_001025305|0|Tfap2b|+	0.722304	2.99072	0.00676813	0.180106
NM_029967|0|Adamtsl1|+	0.839426	3.74043	0.00677482	0.180106
NM_198610|0|Igsf21|-	2.17005	-0.986429	0.00680814	0.180515
NM_001146038|0|Runx2|-	0.799586	2.90793	0.00681594	0.180515
NM_009820|0|Runx2|-	0.799586	2.90793	0.00681594	0.180515
NM_027219|0|Cdc42ep1|+	-0.620635	4.96457	0.00683594	0.180817
NM_019985|0|Clec1b|+	-1.69587	-1.16464	0.00685868	0.180894
NM_153155|0|C1ql3|-	1.12385	1.26485	0.00686125	0.180894
NM_019538|0|Plac1|-	-0.570715	5.26243	0.00686459	0.180894
NM_010413|0|Hdac6|-	-0.524245	6.58432	0.00690081	0.181557
NM_001097617|0|C1s|-	0.695688	3.21054	0.006907	0.181557
NM_001130416|0|Hdac6|-	-0.523197	6.5793	0.00691991	0.181669
NM_145448|0|9030617O03Rik|+	1.85385	-1.31626	0.00692979	0.181702
NM_053166|0|Trim7|+	-0.790473	3.23828	0.00699077	0.183073
NM_010267|0|Gdap1|+	1.59234	0.288092	0.00705816	0.184185
NM_029057|0|Tbc1d30|-	0.829644	2.21384	0.00706089	0.184185
NM_001164040|0|Ly6e|+	-0.503269	6.47576	0.00706705	0.184185
NM_177715|0|Kctd12|-	0.669631	7.4885	0.00707591	0.184185
NM_011348|0|Sema3e|+	0.539961	5.65908	0.00707935	0.184185
NM_001161365|0|Rin3|+	-0.751023	4.65242	0.00708571	0.184185
NM_023844|0|Jam2|+	1.07054	1.8277	0.00712884	0.185077
NM_001032727|0|Sybu|-	2.524	-1.38053	0.00715359	0.185491
NM_008173|0|Nr3c1|-	0.612367	6.59136	0.00717011	0.185691
NM_001033141|0|Ecscr|-	-1.32806	0.0578929	0.00723079	0.187032
NM_011995|0|Pclo|+	1.76315	0.341079	0.00725035	0.187164
NM_172154|0|Lcor|+	0.633584	3.99724	0.00725367	0.187164
NM_001253892|0|Slc4a2|+	-0.566932	6.39922	0.00731754	0.188581
NM_021279|0|Wnt1|+	1.3227	2.61737	0.00733879	0.188898
NR_033764|0|A730017C20Rik|+	1.10859	1.14826	0.00736399	0.189315
NM_009670|0|Ank3|+	0.664783	4.45734	0.0074064	0.190173
NM_028829|0|Paqr8|+	0.614267	4.07805	0.00741596	0.190186
NM_145449|0|Ifi27l2b|-	2.22095	-1.78976	0.0074589	0.191055
NM_001079883|0|Bcl11b|-	0.641915	3.82225	0.00747894	0.191242
NM_133871|0|Ifi44|-	1.10522	2.27858	0.0074893	0.191242
NM_009763|0|Bst1|+	0.961217	1.89282	0.00749345	0.191242
NM_008380|0|Inhba|+	1.54753	-0.18397	0.0075084	0.191392
NM_001077495|0|Pik3r1|-	0.559118	5.54423	0.00752919	0.191689
NM_175653|0|Hist1h3c|-	-2.24459	-2.05401	0.00754769	0.191928
NM_021399|0|Bcl11b|-	0.64336	3.80566	0.00757861	0.19206
NM_018865|0|Wisp1|+	0.679118	5.50244	0.00757958	0.19206
NM_146008|0|Tcp11l2|+	0.627437	3.87832	0.00758024	0.19206
NM_144938|0|C1s|-	0.692994	3.21985	0.00760137	0.192217
NM_010603|0|Kcnj12|+	-1.10702	0.972774	0.0076047	0.192217
NM_001252532|0|Llgl2|+	-0.70087	6.71287	0.00762093	0.192397
NM_008957|0|Ptch1|-	-0.593657	5.78613	0.00764639	0.192808
NM_145438|0|Llgl2|+	-0.701604	6.71111	0.00766258	0.192985
NR_045482|0|1810020O05Rik|-	2.12206	-1.36625	0.00771124	0.193979
NM_026815|0|Upk1a|-	0.701427	2.90801	0.00776063	0.194988
NR_027799|0|Tbrg3|-	-2.08996	-1.55259	0.0077895	0.195318
NM_011440|0|Sox14|-	2.16601	-1.64749	0.00779231	0.195318
NM_001164805|0|Thsd7a|-	0.724345	3.00084	0.00785604	0.196681
NM_010051|0|Dkk1|-	-0.658912	3.82566	0.00795116	0.198826
NM_016853|0|Stac|-	-1.70035	-0.308871	0.00806176	0.201118
NM_008882|0|Plxna2|+	0.634697	6.54003	0.0080619	0.201118
NM_001081146|0|Prickle2|-	0.682035	4.18179	0.00810793	0.202027
NM_013519|0|Foxc2|+	-1.2816	1.84941	0.00818235	0.20364
NM_027354|0|Poc1a|+	-0.848347	2.45659	0.008207	0.203962
NM_008150|0|Gpc4|-	0.660935	4.97861	0.00821466	0.203962
NM_007542|0|Bgn|+	0.539631	4.82983	0.00829867	0.205573
NM_010333|0|S1pr2|-	-0.495704	6.2029	0.00829909	0.205573
NM_001042503|0|Trim71|-	-0.548405	5.61415	0.00836452	0.206951
NM_022318|0|Popdc2|+	-1.41284	1.4137	0.00840992	0.207652
NM_016928|0|Tlr5|+	0.873669	1.91842	0.0084126	0.207652
NM_001162858|0|Nrip2|+	2.01338	-1.08855	0.0084431	0.208063
NM_146052|0|Lrrc3b|-	-1.12247	0.729958	0.008449	0.208063
NM_001142690|0|Dmrtc1c2|+	-1.03649	1.69739	0.0084856	0.208476
NM_001142691|0|Dmrtc1c1|+	-1.03649	1.69739	0.0084856	0.208476
NM_177583|0|Aph1b|-	0.588396	4.1106	0.00849886	0.208559
NM_001017525|0|Btbd11|+	0.888352	1.92742	0.00854101	0.209349
NM_023814|0|Tbx18|-	-1.0968	0.935171	0.00856541	0.209703
NM_178608|0|Reep1|+	0.586774	4.77449	0.00862607	0.210856
NM_183177|0|Zfp811|-	0.818748	2.09934	0.00864031	0.210856
NM_015825|0|Sh3bgr|+	-1.63432	0.113149	0.00864256	0.210856
NM_001167925|0|A730017C20Rik|+	1.09972	1.12869	0.00873627	0.21265
NM_173759|0|A730017C20Rik|+	1.09972	1.12869	0.00873627	0.21265
NR_033484|0|Gm10046|+	2.25038	-1.76587	0.00876536	0.212982
NM_008115|0|Gfra2|+	-1.62523	-0.871048	0.00877015	0.212982
NM_001134461|0|Prickle2|-	0.677556	4.17764	0.00878192	0.212993
NM_010426|0|Foxf1a|+	-0.941911	3.10663	0.00879082	0.212993
NM_001033344|0|Dusp27|-	-1.33314	0.0910118	0.0088296	0.213441
NM_001160049|0|Dusp27|-	-1.33314	0.0910118	0.0088296	0.213441
NM_001177794|0|Sertad4|-	0.746754	5.30306	0.00889708	0.214826
NR_033765|0|A730017C20Rik|+	1.0857	1.13293	0.00892391	0.215227
NM_001134460|0|Prickle2|-	0.681356	4.18679	0.00899678	0.216736
NM_025859|0|Arl1|+	0.832295	4.51798	0.00902058	0.216954
NM_021457|0|Fzd1|-	-0.458563	6.43406	0.00904253	0.216954
NM_026346|0|Fbxo32|-	0.597231	4.79903	0.00905489	0.216954
NM_025459|0|Fam134b|+	0.838597	2.60013	0.00906258	0.216954
NM_027629|0|Pgm2l1|+	0.695375	4.15109	0.00907018	0.216954
NM_001134459|0|Prickle2|-	0.674094	4.17967	0.00907548	0.216954
NM_010009|0|Cyp27b1|+	2.16976	-1.64706	0.00907797	0.216954
NM_010231|0|Fmo1|-	1.41098	1.24204	0.00916344	0.21857
NM_001081273|0|1600015I10Rik|+	-1.15506	1.80333	0.00916634	0.21857
NM_170730|0|Ank3|+	0.672812	4.42919	0.00918506	0.218769
NM_001127349|0|Snx10|+	0.579874	4.44255	0.00921788	0.219302
NM_008368|0|Il2rb|-	-0.736989	2.84534	0.00926495	0.220173
NM_007515|0|Slc7a3|-	0.972199	1.37324	0.00933545	0.221445
NM_019779|0|Cyp11a1|+	0.914467	2.2903	0.00933949	0.221445
NM_023595|0|Dut|+	-0.573152	4.63545	0.00935502	0.221563
NM_001033481|0|Gm98|-	-0.469621	6.30208	0.00945454	0.223669
NM_010225|0|Foxf2|+	-0.957325	2.15847	0.00948755	0.223889
NM_016759|0|Rundc3a|+	1.09835	1.80694	0.00952857	0.223889
NM_028035|0|Snx10|+	0.574441	4.45361	0.00954053	0.223889
NM_031393|0|Sytl1|-	0.981931	1.22922	0.00954242	0.223889
NM_001127348|0|Snx10|+	0.574734	4.45157	0.00954335	0.223889
NM_009692|0|Apoa1|+	3.3911	3.07809	0.00954384	0.223889
NM_178396|0|Car12|+	0.605401	3.6404	0.00954797	0.223889
NM_009871|0|Cdk5r1|+	0.751613	3.21342	0.0095489	0.223889
NM_153543|0|Aldh1l2|-	0.576345	4.17994	0.00956441	0.224003
NM_001033207|0|Nlrc5|+	1.29708	-0.0206183	0.00960275	0.224651
NM_153564|0|Gbp5|+	-2.12011	-1.55355	0.00961973	0.224799
NM_027872|0|Slc46a3|-	1.01826	1.25564	0.00964229	0.225076
NM_001081084|0|Cubn|-	2.49886	2.43581	0.00967055	0.225486
NM_001081045|0|1700081L11Rik|-	0.448597	7.68755	0.00969804	0.225876
NM_170690|0|Ank3|+	0.590324	4.84326	0.00977613	0.226931
NM_170729|0|Ank3|+	0.590324	4.84326	0.00977613	0.226931
NM_001159500|0|Esrrb|+	-1.14117	1.88847	0.00978642	0.226931
NM_011934|0|Esrrb|+	-1.14117	1.88847	0.00978642	0.226931
NM_009890|0|Ch25h|-	1.3944	-0.297192	0.00982497	0.227574
NM_001195431|0|Islr|-	0.567088	4.26429	0.00985532	0.227822
NM_198247|0|Sertad4|-	0.713303	5.37442	0.00985733	0.227822
NM_145525|0|Osbpl6|+	0.820695	2.05449	0.00989451	0.228431
NM_025806|0|Plbd1|-	-0.512832	6.54668	0.00992339	0.228847
NM_009184|0|Ptk6|-	1.53258	-0.338309	0.00994827	0.22917
NM_017392|0|Celsr2|-	0.958495	3.87676	0.0100212	0.230473
NM_033571|0|Fkbp6|-	-1.85199	-0.672373	0.0100295	0.230473
NM_145530|0|Rhov|-	0.986717	1.28211	0.0100377	0.230473
NR_003364|0|BC018473|+	1.64494	-0.910941	0.010051	0.230527
NR_015483|0|2610203C20Rik|+	0.744975	6.0871	0.0101385	0.23228
NM_016689|0|Aqp3|-	-0.560768	6.07422	0.0101567	0.232348
NM_001004177|0|Celsr2|-	0.949287	3.85134	0.010174	0.232348
NM_146005|0|Ank3|+	0.588023	4.84693	0.0102043	0.232348
NM_170689|0|Ank3|+	0.588023	4.84693	0.0102043	0.232348
NM_008745|0|Ntrk2|+	0.634261	4.10483	0.0102074	0.232348
NM_175543|0|Rab11fip4|+	-0.59546	5.576	0.0102116	0.232348
NM_172371|0|Slc16a13|-	-0.648102	3.33473	0.010237	0.232348
NM_001001454|0|Ttyh1|+	0.79692	2.30754	0.0102407	0.232348
NM_021324|0|Ttyh1|+	0.79692	2.30754	0.0102407	0.232348
NM_015786|0|Hist1h1c|+	0.471768	5.70699	0.010337	0.234279
NM_001012330|0|Zfp238|+	0.535488	5.0048	0.0103504	0.234311
NM_001104529|0|Gpr35|+	1.35108	0.0205644	0.0103607	0.234311
NM_010145|0|Ephx1|-	0.799866	2.21568	0.0104063	0.234951
NM_018802|0|Syt8|+	1.36283	-0.046587	0.0104113	0.234951
NM_009382|0|Thy1|+	0.967858	1.36147	0.0104759	0.236157
NM_008153|0|Cmklr1|-	-0.495109	5.39523	0.0105407	0.237363
NM_001029878|0|Lonrf2|-	1.58178	-0.25524	0.0105602	0.237547
NR_033727|0|Rps27|-	0.654016	4.7626	0.010603	0.238257
NM_026323|0|Wfdc2|+	-0.867828	3.17727	0.0106926	0.239834
NM_080575|0|Acss1|-	0.828569	1.89054	0.0106995	0.239834
NM_138672|0|Stab1|-	-0.734225	2.40784	0.0107074	0.239834
NM_001190258|0|Gm9846|-	0.699039	4.67132	0.0107355	0.239954
NM_027015|0|Rps27|-	0.699039	4.67132	0.0107355	0.239954
NM_178763|0|Zfp750|-	0.650496	3.00793	0.0108388	0.242006
NM_001177396|0|Anks1b|+	2.14463	-0.883437	0.0109009	0.243135
NM_001081204|0|B3galtl|+	0.600914	4.30914	0.0109217	0.243341
NM_001164254|0|Tpm1|-	-0.511809	6.80996	0.0109613	0.24369
NM_029870|0|A930001N09Rik|+	0.624865	6.35246	0.0109669	0.24369
NM_001136062|0|Eno3|+	-0.638661	3.76095	0.0109724	0.24369
NM_019677|0|Plcb1|+	-1.10647	1.40394	0.0109895	0.24369
NM_008341|0|Igfbp1|+	2.57851	3.29577	0.0109953	0.24369
NM_153388|0|Lrfn4|-	-0.697387	5.06078	0.0110622	0.244916
NM_178703|0|Slc6a1|+	1.70222	-0.666157	0.011085	0.245162
NM_001098226|0|Tead3|-	-0.564964	6.63662	0.0111214	0.245709
NM_008542|0|Smad6|-	-0.565475	4.98972	0.0111807	0.24676
NM_175517|0|4930412F15Rik|-	1.89196	-1.29373	0.0112379	0.24729
NM_011566|0|Tead3|-	-0.579588	6.67512	0.0112388	0.24729
NM_198612|0|Gxylt2|+	1.26209	1.03332	0.0112399	0.24729
NM_001252347|0|Rundc3a|+	1.04206	1.89416	0.0113482	0.249412
NM_001204156|0|Tead3|-	-0.564051	6.63796	0.0114305	0.250784
NM_011246|0|Rasgrp1|-	0.611974	3.54628	0.0114345	0.250784
NM_001145830|0|Plcb1|+	-1.11114	1.39708	0.0115004	0.251967
NM_177878|0|Mblac1|+	-1.07197	0.754337	0.0116244	0.254421
NM_011604|0|Tlr6|-	1.57375	-0.626274	0.01166	0.254829
NM_001083916|0|1810019J16Rik|+	-0.766587	4.06533	0.0116816	0.254829
NM_133707|0|1810019J16Rik|+	-0.766587	4.06533	0.0116816	0.254829
NM_021515|0|Ak1|+	-0.679968	4.97735	0.0116915	0.254829
NM_173753|0|Fnip1|+	0.610601	6.22086	0.0117315	0.255334
NM_013915|0|Zfp238|+	0.515909	5.06741	0.0117389	0.255334
NM_144909|0|Gckr|+	1.85069	-0.482531	0.0117642	0.25562
NM_007989|0|Foxh1|-	-1.84944	-1.40687	0.0117818	0.255737
NM_030256|0|Bcl9l|+	-0.580919	7.17664	0.0118163	0.256141
NM_001174047|0|Cacna2d2|+	-1.06819	1.28328	0.0118838	0.256141
NM_001174048|0|Cacna2d2|+	-1.06819	1.28328	0.0118838	0.256141
NM_001174049|0|Cacna2d2|+	-1.06819	1.28328	0.0118838	0.256141
NM_001174050|0|Cacna2d2|+	-1.06819	1.28328	0.0118838	0.256141
NM_020263|0|Cacna2d2|+	-1.06819	1.28328	0.0118838	0.256141
NM_001024141|0|Nxf3|-	1.73409	-0.923563	0.0118855	0.256141
NM_134110|0|Kcne2|+	1.873	-1.29909	0.0119415	0.25677
NM_145516|0|Plekhb2|+	0.504616	4.7403	0.0119539	0.25677
NM_001142690|0|Dmrtc1c2|-	-0.969073	1.72006	0.0119635	0.25677
NM_001142691|0|Dmrtc1c1|-	-0.969073	1.72006	0.0119635	0.25677
NM_019397|0|Egfl6|-	0.95935	1.94832	0.0119891	0.257057
NM_001199556|0|AW551984|-	0.832403	4.10938	0.0120059	0.257157
NM_172913|0|Tox3|-	0.662242	3.08265	0.0121067	0.259051
NM_001159697|0|Ccdc48|+	1.63065	-0.371531	0.0122002	0.260786
NM_053130|0|Pcdhb5|+	1.26719	0.37326	0.0122158	0.260856
NM_011234|0|Rad51|+	-0.524264	4.50556	0.0124472	0.265528
NM_182839|0|Tppp|+	1.00196	1.03434	0.0124741	0.265833
NM_010473|0|Hrc|+	-0.703502	2.50382	0.0125367	0.266743
NM_178658|0|Fam65b|+	1.21722	0.6142	0.0125422	0.266743
NM_001109765|0|Ttyh1|+	0.832511	2.0165	0.0125765	0.267204
NM_019870|0|Naa10|-	-0.626285	3.44688	0.0126055	0.26729
NM_009718|0|Neurog2|+	2.22673	-0.750354	0.012606	0.26729
NM_007933|0|Eno3|+	-0.624089	3.77951	0.0126313	0.267558
NM_001159646|0|Dut|+	-0.567015	4.59472	0.0126477	0.267636
NR_015517|0|5930412G12Rik|-	1.01403	0.937674	0.012662	0.26767
NM_001198791|0|Ak1|+	-0.672946	4.93619	0.0126759	0.267695
NM_001198790|0|Ak1|+	-0.672429	4.93587	0.0127168	0.267898
NM_001198792|0|Ak1|+	-0.672429	4.93587	0.0127168	0.267898
NM_001177965|0|Naa10|-	-0.631619	3.52834	0.0127237	0.267898
NM_172679|0|4932438A13Rik|+	0.606635	6.13793	0.0128017	0.269051
NM_021458|0|Fzd3|-	0.549516	4.42042	0.012804	0.269051
NM_172726|0|E130309D02Rik|-	-0.554601	5.52899	0.0128423	0.269559
NM_022018|0|Fam129a|+	0.615283	5.01167	0.0128747	0.269559
NM_001099298|0|Scn2a1|+	1.04518	0.863246	0.0128767	0.269559
NM_009231|0|Sos1|-	0.549099	5.6839	0.0128805	0.269559
NM_010452|0|Hoxa3|-	0.639463	3.20086	0.0128953	0.269559
NM_053169|0|Trim16|+	0.712176	2.6118	0.012905	0.269559
NM_178737|0|AW551984|-	0.834163	4.1042	0.0129284	0.26978
NM_018805|0|Hs3st3b1|-	-0.468278	5.41203	0.0129735	0.270299
NM_023223|0|Cdc20|-	-0.526156	5.35953	0.012979	0.270299
NM_170728|0|Ank3|+	0.590719	4.73909	0.0130328	0.271151
NM_198627|0|Vstm2l|+	-1.6202	-1.06502	0.0130609	0.271286
NM_011083|0|Pik3c2a|-	0.638148	6.65225	0.013065	0.271286
NM_031367|0|H28|-	-1.00491	0.919809	0.0130881	0.271497
NR_002844|0|Tsix|+	1.10053	0.674338	0.0131305	0.27211
NM_011176|0|St14|-	-0.593064	5.97822	0.013226	0.273665
NM_009197|0|Slc16a2|-	0.543825	4.04912	0.0132316	0.273665
NM_178754|0|Arhgap6|+	0.755676	3.32828	0.0132872	0.274164
NM_001012477|0|Cxcl12|+	-0.496428	5.4614	0.0132921	0.274164
NM_009930|0|Col3a1|+	0.586236	9.84586	0.0132977	0.274164
NM_175937|0|Cpeb2|+	0.509811	6.28822	0.0133078	0.274164
NM_011565|0|Tead2|+	-0.521167	7.23567	0.0133245	0.27424
NM_172392|0|Zfp759|+	0.755094	2.44635	0.013348	0.274456
NM_001177379|0|Cpeb2|+	0.512133	6.2815	0.0133678	0.274595
NM_011157|0|Srgn|-	2.19366	1.43116	0.0134479	0.275971
NM_001037099|0|Cacnb4|-	1.25557	0.0191091	0.0135725	0.277883
NM_146123|0|Cacnb4|-	1.25557	0.0191091	0.0135725	0.277883
NM_029494|0|Rab30|+	0.877823	1.57303	0.0135954	0.277883
NM_007616|0|Cav1|+	-0.741028	2.31473	0.0136033	0.277883
NM_170688|0|Ank3|+	0.588244	4.74303	0.0136071	0.277883
NM_008634|0|Mtap1b|-	0.490346	8.04534	0.0136322	0.278125
NM_028443|0|Fam101a|+	-1.2472	0.873247	0.0136671	0.278568
NM_026560|0|Cdca8|-	-0.508651	5.09301	0.0136836	0.278634
NM_001033598|0|Acsl6|+	1.15724	0.293689	0.0137273	0.278979
NM_001128086|0|Anks1b|+	1.62667	-0.582363	0.013729	0.278979
NM_020022|0|Rfc2|+	-0.474729	5.4891	0.0137403	0.278979
NM_144823|0|Acsl6|+	1.16802	0.300486	0.0138454	0.280844
NM_001083967|0|Tcf4|+	0.665931	6.57589	0.0139251	0.282045
NM_025387|0|Tmem14c|+	-0.525296	5.44489	0.0139328	0.282045
NM_030168|0|Rictor|+	0.534159	6.14438	0.0139449	0.282045
NR_000040|0|Tyms-ps|+	-0.847709	3.92497	0.0139987	0.282862
NM_009323|0|Tbx15|+	0.777744	2.05324	0.0140329	0.283281
NM_010020|0|Slc6a3|+	-1.9172	-1.35438	0.0140591	0.283539
NM_027984|0|Epn3|-	-0.687906	6.83186	0.0140795	0.283679
NM_009994|0|Cyp1b1|-	0.77038	3.97232	0.014105	0.283921
NR_033228|0|E030024N20Rik|+	-0.540302	4.37063	0.0141461	0.284475
NR_040734|0|4930429F24Rik|+	1.9752	-1.22015	0.0142031	0.28535
NM_001177397|0|Anks1b|+	2.23339	-0.628982	0.0142419	0.285833
NM_009687|0|Apex1|+	-0.457465	6.13747	0.0142543	0.285833
NM_012011|0|Eif2s3y|+	-0.601264	3.50826	0.0143074	0.286624
NM_001081017|0|Unc79|+	2.35506	-1.21274	0.0143459	0.287123
NM_001033599|0|Acsl6|+	1.20979	0.249645	0.0144234	0.288399
NM_013685|0|Tcf4|+	0.660465	6.59275	0.0144788	0.289234
NM_009170|0|Shh|-	-0.947232	3.11039	0.0145626	0.290398
NM_001164248|0|Tpm1|-	-0.476556	7.28898	0.0145647	0.290398
NM_177224|0|Chd9|+	0.530512	5.26014	0.0145904	0.290635
NM_025467|0|Gkn2|+	2.58402	0.599556	0.0146639	0.291823
NM_147221|0|Glis1|+	-0.803422	4.84708	0.0147044	0.292186
NM_144847|0|Nrbp2|-	0.529121	4.34007	0.0147099	0.292186
NM_022654|0|Lrdd|-	-0.582739	4.11912	0.0147284	0.292277
NM_177034|0|Apba1|+	0.750868	2.0862	0.0147659	0.292664
NM_207233|0|C1ql2|+	-1.15217	3.02434	0.0147757	0.292664
NM_015789|0|Dkkl1|-	-0.611239	4.72991	0.014793	0.292731
NM_009129|0|Scg2|-	1.0518	0.855064	0.0149697	0.29595
NM_001243285|0|1700011M02Rik|+	-1.28372	0.481457	0.0150711	0.297465
NM_001166067|0|Slc4a5|+	1.07566	1.64896	0.0150746	0.297465
NM_007906|0|Eef1a2|-	-1.42646	-0.315521	0.0150889	0.297469
NM_001110162|0|Cdca2|-	-0.551997	3.83606	0.0151714	0.29838
NM_001243021|0|Zfp939|+	0.943226	1.17834	0.0151742	0.29838
NM_001001187|0|Zfp738|-	0.731	3.86915	0.0151776	0.29838
NM_001144992|0|2810459M11Rik|+	1.79889	0.615157	0.0152738	0.29971
NM_001144993|0|2810459M11Rik|+	1.79889	0.615157	0.0152738	0.29971
NM_009154|0|Sema5a|+	0.776681	5.34401	0.0152968	0.299827
NM_001033597|0|Acsl6|+	1.20314	0.271478	0.0153082	0.299827
NM_008486|0|Anpep|-	0.520406	4.4164	0.0153546	0.300457
NR_040256|0|Gm14405|-	1.04444	1.19539	0.0154265	0.301583
NR_028258|0|Ng23|-	-1.90647	-0.93217	0.015455	0.30186
NM_172622|0|Trerf1|+	-0.511933	4.9903	0.0154796	0.302059
NM_001038664|0|Gngt2|+	-1.86646	-1.37947	0.0155699	0.303542
NM_026268|0|Dusp6|+	-0.572362	4.83482	0.0155886	0.303624
NM_001243064|0|Cav1|+	-0.73835	2.29985	0.0156866	0.305116
NM_007556|0|Bmp6|+	0.914485	1.6164	0.0156941	0.305116
NM_007878|0|Drd4|+	-1.2736	0.847048	0.0157591	0.306096
NM_001097623|0|Trerf1|+	-0.511485	5.00075	0.0158106	0.306813
NM_175384|0|Cdca2|-	-0.549935	3.81767	0.0159065	0.308389
NM_001163471|0|Hectd2|+	0.703984	3.06498	0.0160994	0.311842
NM_007827|0|Daf2|-	1.27428	-0.0682397	0.0161163	0.311882
NR_033548|0|D030047H15Rik|-	1.62319	-1.2681	0.0161558	0.31236
NM_172637|0|Hectd2|+	0.705434	3.06282	0.0161805	0.312434
NM_012043|0|Islr|-	0.539438	4.22631	0.0161969	0.312434
NM_144916|0|Tmem150a|+	-0.568679	6.35093	0.0162041	0.312434
NM_013494|0|Cpe|-	0.49915	4.43526	0.016655	0.320833
NM_010332|0|Ednra|-	0.521223	5.25342	0.0166706	0.32084
NM_001145920|0|Runx2|-	0.657872	3.02816	0.0167283	0.321656
NM_011629|0|Nr2c1|+	0.573539	3.96089	0.016765	0.322069
NR_045046|0|2610035F20Rik|-	2.14133	-0.485382	0.0167819	0.322099
NM_139226|0|Onecut3|+	-1.47926	-0.976635	0.0168579	0.323263
NM_016796|0|Vamp4|+	0.680809	4.25418	0.017014	0.325959
NM_177872|0|Adamts3|-	0.618376	3.18193	0.0170749	0.32683
NM_001163316|0|Get4|+	-0.506423	5.35906	0.0172	0.328674
NM_013584|0|Lifr|+	0.598256	5.8862	0.0172025	0.328674
NM_011889|0|Sept3|+	0.530166	4.55841	0.0172332	0.328962
NM_029974|0|Dcst1|-	1.74216	-1.3991	0.0174131	0.332055
NM_027268|0|Scrn1|-	-0.599363	3.73066	0.0174276	0.332055
NM_010155|0|Erf|-	-0.76769	5.9851	0.0174426	0.332055
NM_011254|0|Rbp1|+	-0.602855	4.75803	0.017475	0.332373
NM_145619|0|Parp3|-	0.850398	2.03106	0.017619	0.334808
NM_001159966|0|Ralgps2|-	0.535054	5.45928	0.0177649	0.337278
NM_001126490|0|Ism1|+	0.822466	1.71801	0.0177936	0.337517
NM_001177468|0|Gm7325|-	2.27354	-2.20318	0.017835	0.337693
NM_001177469|0|Gm7325|-	2.27354	-2.20318	0.017835	0.337693
NM_001033484|0|Iqgap3|+	-0.53508	4.25152	0.0179212	0.338703
NM_007986|0|Fap|-	1.30332	0.490557	0.0179358	0.338703
NM_011086|0|Pikfyve|+	0.561072	5.6741	0.0179428	0.338703
NM_023884|0|Ralgps2|-	0.533464	5.46426	0.0179598	0.338703
NM_177596|0|Zfp947|-	0.965749	1.58559	0.0179687	0.338703
NM_177239|0|Mysm1|-	0.587285	5.63804	0.0180119	0.339101
NR_027920|0|Msx1as|+	0.531125	4.24727	0.0180221	0.339101
NM_001204239|0|Clec1b|+	-1.53392	-1.2717	0.0181079	0.340413
NM_019539|0|Cts7|-	-0.8468	2.40775	0.0182583	0.342934
NM_001033301|0|Fhdc1|-	-0.511509	5.93857	0.0182936	0.34311
NM_010881|0|Ncoa1|-	0.498134	5.0412	0.0183213	0.34311
NM_028317|0|2810030E01Rik|-	0.591892	3.86298	0.0183248	0.34311
NM_024285|0|Bves|+	-0.820409	2.62589	0.0183329	0.34311
NM_001205355|0|Fhdc1|-	-0.510588	5.93737	0.0183768	0.343627
NM_194268|0|Onecut2|+	0.820704	2.04001	0.0184033	0.343817
NM_001253713|0|Mbnl1|+	0.715576	4.58779	0.018462	0.344415
NM_001009947|0|Dock11|+	0.754112	5.3009	0.018468	0.344415
NM_206958|0|Ltbp1|+	0.579819	4.78936	0.0185508	0.345211
NM_013481|0|Bop1|-	-0.523146	5.04853	0.0185807	0.345211
NM_001039075|0|Ldb3|-	-1.58322	-1.02786	0.018604	0.345211
NM_026269|0|Get4|+	-0.509722	5.55685	0.0186189	0.345211
NM_001081202|0|L1td1|+	-0.486733	4.80372	0.0186267	0.345211
NM_008642|0|Mttp|-	0.722133	3.56787	0.0186268	0.345211
NM_001195579|0|Gm15070|+	1.16143	2.31693	0.0186362	0.345211
NM_001081401|0|Adamts3|-	0.608782	3.18415	0.0186419	0.345211
NM_001080381|0|Fam65b|+	1.14811	0.687565	0.018705	0.346076
NM_023060|0|Eefsec|-	-0.489627	4.44728	0.0187628	0.346841
NM_016692|0|Incenp|-	-0.524953	5.84547	0.0187952	0.347135
NM_008245|0|Hhex|+	-0.997591	1.23576	0.0188884	0.348438
NM_009907|0|Cln3|-	-0.653426	4.79892	0.0188989	0.348438
NM_010588|0|Jag2|-	-0.512877	5.17874	0.0189194	0.348479
NM_001170847|0|Rbm20|+	-0.549822	3.60759	0.0189342	0.348479
NM_001159965|0|Ralgps2|-	0.529094	5.4691	0.0190096	0.34956
NR_030700|0|4831440E17Rik|+	1.05842	0.791004	0.0190457	0.34992
NM_001042504|0|Pitx2|+	0.460705	5.86208	0.0190875	0.350382
NM_133859|0|Olfml3|-	-0.579924	3.43945	0.0191774	0.351724
NM_177906|0|Opcml|+	1.21384	2.34879	0.0192326	0.352348
NM_001097621|0|Kif26a|+	-0.587506	6.61443	0.0192516	0.352348
NM_026069|0|Rpl37|+	0.60358	5.48697	0.019272	0.352348
NM_008564|0|Mcm2|-	-0.40763	6.96288	0.0192783	0.352348
NM_001081557|0|Camta1|-	0.482878	4.6788	0.0193364	0.352986
NM_011747|0|Zfp13|-	-0.662944	3.34451	0.0193467	0.352986
NM_008331|0|Ifit1|+	0.71778	4.44646	0.0194822	0.355052
NM_001177398|0|Anks1b|+	1.95092	-1.02814	0.0195469	0.355052
NM_181398|0|Anks1b|+	1.95092	-1.02814	0.0195469	0.355052
NM_030165|0|Csgalnact2|-	0.672131	4.57978	0.019555	0.355052
NM_001038699|0|Fn3k|+	1.32906	0.0335625	0.0195607	0.355052
NM_001159968|0|Ralgps2|-	0.528126	5.43744	0.0195612	0.355052
NM_001168672|0|Gtse1|+	-0.541057	5.51086	0.0196039	0.355053
NM_013733|0|Chaf1a|+	-0.500759	5.89789	0.0196161	0.355053
NM_201396|0|Sall4|-	-0.465648	4.93598	0.0196318	0.355053
NM_134042|0|Aldh6a1|-	0.596334	4.99898	0.0196395	0.355053
NM_001122952|0|Nfia|+	0.687717	4.74904	0.0196456	0.355053
NM_001164256|0|Tpm1|-	-0.458587	6.74738	0.0196657	0.355113
NM_009630|0|Adora2a|+	-0.899557	1.65274	0.0197018	0.35546
NM_198091|0|Usp2|+	-0.571309	3.82201	0.0197249	0.355572
NM_013882|0|Gtse1|+	-0.540124	5.51338	0.0197932	0.356497
NM_008478|0|L1cam|-	0.904455	1.83787	0.0198717	0.357605
NM_007621|0|Cbr2|-	1.12688	0.375407	0.0199359	0.358454
NM_146190|0|Tubgcp5|+	0.577266	5.20646	0.0199556	0.358459
NM_026743|0|Tspan11|+	0.863016	1.46871	0.0199798	0.358459
NM_197959|0|Kif18b|-	-0.578518	4.62627	0.0199872	0.358459
NM_001006674|0|Kcnq2|-	1.86585	-1.20833	0.0200619	0.359493
NM_172450|0|4930539E08Rik|-	1.11808	0.643193	0.0201071	0.359996
NM_001001881|0|2510009E07Rik|-	0.563698	4.90349	0.0201306	0.360097
NM_011436|0|Sorl1|-	0.517084	4.25596	0.0201469	0.360097
NM_009707|0|Arhgap6|+	0.625998	3.59573	0.0201897	0.360554
NM_172453|0|Pif1|+	-0.761982	2.91237	0.0202659	0.361609
NM_011098|0|Pitx2|+	0.456692	5.87303	0.0203201	0.361998
NM_001164251|0|Tpm1|-	-0.45441	7.27822	0.0203221	0.361998
NM_001253709|0|Mbnl1|+	0.700423	4.56664	0.0203723	0.362586
NM_001024851|0|Ankrd34a|+	-0.849287	1.48252	0.0203982	0.362739
NM_001012310|0|Slc25a47|+	0.878802	1.23559	0.0204866	0.364004
NM_011770|0|Ikzf2|-	0.689687	4.53406	0.0205833	0.365413
NM_026418|0|Rgs10|-	-1.1646	-0.162361	0.0206382	0.366079
NM_001253711|0|Mbnl1|+	0.707098	4.59297	0.0207413	0.367154
NM_008827|0|Pgf|-	-0.684858	3.67086	0.0207495	0.367154
NM_001025572|0|Ankrd12|-	0.628722	5.12681	0.0207775	0.367154
NM_001081331|0|D7Ertd443e|-	-2.14001	-1.78033	0.0207859	0.367154
NM_001199941|0|D7Ertd443e|-	-2.14001	-1.78033	0.0207859	0.367154
NM_001003825|0|Kcnq2|-	1.73498	-0.934873	0.020855	0.368066
NM_001003961|0|Dnmt3b|+	-0.501487	4.722	0.0208729	0.368073
NM_001029912|0|Zswim5|+	0.603511	3.21202	0.0209571	0.369205
NM_001253710|0|Mbnl1|+	0.696613	4.58437	0.0209722	0.369205
NM_172772|0|Fam63b|-	0.617707	4.51091	0.0210475	0.370085
NM_001163457|0|Mttp|-	0.700407	3.63618	0.0210573	0.370085
NR_027640|0|Ralgps2|-	0.522038	5.46171	0.0211891	0.372091
NM_001081224|0|Prr16|+	1.11193	1.2935	0.0212111	0.372166
NM_001033220|0|AU021092|-	1.51356	-1.07801	0.0212396	0.372355
NM_001142968|0|BC024139|-	1.70998	-0.532875	0.0212594	0.372393
NM_010043|0|Des|+	-0.467474	4.84252	0.0213201	0.372956
NM_001159967|0|Ralgps2|-	0.521035	5.46059	0.0213269	0.372956
NM_153403|0|Eif2c1|-	0.42592	6.08637	0.0213637	0.373051
NM_023785|0|Ppbp|+	1.23022	0.801525	0.0213678	0.373051
NM_026551|0|Dcakd|-	-0.537239	6.58108	0.0214917	0.374144
NM_001003963|0|Dnmt3b|+	-0.500183	4.71385	0.0215016	0.374144
NM_001159725|0|Rab17|-	1.73907	-0.776937	0.0215065	0.374144
NM_013731|0|Sgk2|+	-0.632812	4.14231	0.0215132	0.374144
NR_040383|0|4930520O04Rik|+	1.29869	-0.404484	0.0215287	0.374144
NM_001003960|0|Dnmt3b|+	-0.498171	4.71776	0.021537	0.374144
NM_207636|0|Fndc3a|-	0.479379	6.08678	0.0216166	0.375216
NM_001102409|0|Kng2|-	1.66167	0.337999	0.0216445	0.375392
NM_001039048|0|Trim63|+	0.928129	1.17133	0.0216893	0.375858
NM_001190161|0|Psrc1|+	-0.540011	5.44259	0.0217546	0.376422
NM_019976|0|Psrc1|+	-0.540397	5.44282	0.0217576	0.376422
NR_002866|0|Dio3os|-	-0.761931	2.9182	0.0218305	0.377373
NM_028820|0|1700017B05Rik|-	-0.476028	7.04013	0.0219225	0.378653
NM_026027|0|Pfdn1|-	-0.708016	5.38808	0.0219784	0.379121
NM_010090|0|Dusp2|+	-1.42491	0.501533	0.0219971	0.379121
NM_001164480|0|Sipa1|-	-0.540456	4.39532	0.0220036	0.379121
NM_153594|0|Pcmtd2|+	0.46778	5.44576	0.0220782	0.379829
NM_029698|0|Ttc18|-	-1.0207	1.73436	0.0220808	0.379829
NM_153541|0|Zbtb8b|-	-0.67831	3.28892	0.0221482	0.380424
NM_010068|0|Dnmt3b|+	-0.496844	4.70959	0.0221827	0.380424
NM_008549|0|Man2a1|+	0.493398	6.13885	0.0221827	0.380424
NM_207682|0|Kif1b|-	0.433102	6.58229	0.0222074	0.380424
NM_018766|0|Ntsr1|+	-1.25068	-0.403996	0.0222302	0.380424
NM_001110147|0|Tnk2|+	-0.607221	6.69128	0.0222569	0.380424
NM_054088|0|Pnpla3|+	-0.541827	3.65308	0.0222692	0.380424
NM_001122997|0|Dnmt3b|+	-0.495782	4.71565	0.02227	0.380424
NM_009332|0|Tcf7l1|-	-0.464093	6.52973	0.022278	0.380424
NM_001079822|0|Tcf7l1|-	-0.464091	6.53081	0.022419	0.381795
NM_146028|0|Stac2|-	0.939759	1.0901	0.022419	0.381795
NM_028011|0|Tom1l1|-	0.516658	3.875	0.0224229	0.381795
NM_019540|0|Pfpl|+	1.72238	-1.10328	0.0224353	0.381795
NM_145522|0|Rabepk|-	-0.616594	3.6315	0.022449	0.381795
NM_001164255|0|Tpm1|-	-0.437862	7.24436	0.0224965	0.382013
NM_023279|0|Tubb3|+	0.77085	4.84604	0.0224981	0.382013
NM_001177543|0|0610010B08Rik|+	0.689981	4.31119	0.0225778	0.383058
NM_001110849|0|Prr5l|-	-0.508037	4.41691	0.0226195	0.383457
NM_176971|0|Rab9b|-	1.6057	-1.01243	0.0226546	0.383729
NM_019541|0|Cts8|-	-0.911549	1.06706	0.022672	0.383729
NM_009171|0|Shmt1|-	-0.490404	4.5552	0.0227759	0.385178
NM_183406|0|Cox6b2|-	-0.587241	3.64356	0.0228109	0.385461
NM_001164482|0|Sipa1|-	-0.535273	4.38737	0.0228661	0.386084
NM_001163639|0|Ttc18|-	-1.02033	1.68222	0.0228924	0.386217
NM_018857|0|Msln|-	0.8235	1.82735	0.0230443	0.388469
NM_175647|0|Dmrta1|+	1.36994	-0.35754	0.0230684	0.388564
NM_025301|0|Mrpl17|-	-0.492374	5.31206	0.0231145	0.389029
NM_025689|0|Ccdc51|+	-0.567453	3.46405	0.0231503	0.389321
NM_021532|0|Dact1|+	-0.439448	5.72663	0.0232522	0.390722
NR_033624|0|5031434O11Rik|+	1.62231	-0.535341	0.0233165	0.391344
NM_019738|0|Nupr1|-	0.700016	2.87378	0.0233263	0.391344
NM_024290|0|Tnfrsf23|-	0.693999	3.04609	0.0234067	0.392378
NM_019979|0|Selk|+	0.637568	4.5549	0.0234331	0.39251
NM_001035510|0|Zcchc18|+	0.726919	2.02931	0.0235163	0.393074
NM_175489|0|Osbpl8|+	0.487525	6.28148	0.0235198	0.393074
NM_019547|0|Rbm38|+	-0.764201	5.55601	0.023537	0.393074
NM_001177561|0|Slc10a1|-	1.72848	-1.52143	0.0235415	0.393074
NM_027210|0|Ceacam13|+	-1.42363	-0.889639	0.0235925	0.393613
NM_001164568|0|Sipa1|-	-0.533706	4.39037	0.0236191	0.393632
NM_001003717|0|Osbpl8|+	0.487167	6.28127	0.023636	0.393632
NM_177698|0|Psd3|-	0.642256	4.50602	0.0236497	0.393632
NM_172621|0|Clic5|+	0.489937	4.87944	0.023736	0.394557
NM_183405|0|Cox6b2|-	-0.584882	3.59748	0.0237428	0.394557
NM_001163583|0|Prom1|-	0.551544	3.78831	0.0238513	0.39525
NM_001100415|0|Gm14430|+	0.6805	4.31425	0.0238636	0.39525
NM_001101804|0|Gm14434|+	0.6805	4.31425	0.0238636	0.39525
NM_181400|0|Wdr47|+	0.494113	4.58795	0.0238761	0.39525
NM_018870|0|Pgam2|-	-0.834303	1.39713	0.0238783	0.39525
NM_001013387|0|Zfp182|-	0.678638	2.83611	0.0239507	0.395536
NM_001111076|0|Zfp182|-	0.678638	2.83611	0.0239507	0.395536
NM_027089|0|4930579C15Rik|-	2.01323	-1.08997	0.0239541	0.395536
NM_172385|0|Zfp536|-	1.08667	0.686046	0.0239707	0.395536
NM_172658|0|Slco4c1|-	1.94216	-1.64475	0.0240056	0.395801
NM_016788|0|Tnk2|+	-0.608381	6.70741	0.0240933	0.396633
NM_010512|0|Igf1|+	0.889174	4.07729	0.024121	0.396633
NM_001190466|0|Dact1|+	-0.435666	5.75326	0.0241287	0.396633
NM_001111274|0|Igf1|+	0.893097	4.03372	0.0241314	0.396633
NM_001111275|0|Igf1|+	0.890056	4.07622	0.0242241	0.397702
NM_001111276|0|Igf1|+	0.89401	4.03261	0.0242342	0.397702
NM_030711|0|Erap1|+	0.625694	3.81768	0.024317	0.39875
NM_021453|0|Pga5|-	2.63322	1.21435	0.0244428	0.4005
NM_030263|0|Psd3|-	0.67889	4.35747	0.0245342	0.401686
NM_007678|0|Cebpa|+	-0.637169	3.38114	0.0245987	0.402428
NM_001170552|0|Krit1|+	0.560236	5.27462	0.024722	0.404132
NM_145584|0|Spon1|+	0.497377	5.69139	0.0247934	0.404169
NM_013845|0|Ror1|+	0.676282	4.63896	0.0247949	0.404169
NM_011961|0|Plod2|+	0.396073	6.68404	0.0248368	0.404169
NM_001003824|0|Kcnq2|-	1.71303	-0.95082	0.0248454	0.404169
NM_001006668|0|Kcnq2|-	1.71303	-0.95082	0.0248454	0.404169
NM_001006669|0|Kcnq2|-	1.71303	-0.95082	0.0248454	0.404169
NM_030675|0|Krit1|+	0.566628	5.31494	0.0248653	0.404169
NM_009944|0|Cox7a1|+	-1.23944	-0.633749	0.0248779	0.404169
NM_001083903|0|Sbsn|+	-0.588405	6.33822	0.0250671	0.406929
NM_001159942|0|Plekhg1|-	0.448483	4.8798	0.0251037	0.407211
NM_001038651|0|Zfp953|-	0.928402	2.23609	0.0251935	0.408351
NM_011077|0|Phex|-	1.66424	-0.614995	0.0252412	0.40881
NM_001195031|0|Pag1|-	0.50639	4.96994	0.0252696	0.408955
NM_019510|0|Trpc3|-	-1.29896	-0.00236923	0.0252986	0.409111
NM_001081235|0|Mn1|+	0.563635	3.43054	0.0253885	0.410214
NM_007681|0|Cenpa|+	-0.530282	4.73627	0.0254058	0.410214
NM_201375|0|Kng2|-	1.67469	0.179427	0.0255399	0.411031
NM_013464|0|Ahr|-	0.617278	4.23229	0.0255608	0.411031
NR_033536|0|Gm10516|+	-1.51193	-0.773915	0.025562	0.411031
NM_001177750|0|Gm10767|+	1.17698	0.887694	0.0255691	0.411031
NM_011703|0|Vipr1|+	-1.31606	-0.767235	0.0255737	0.411031
NM_001142916|0|Plod2|+	0.393607	6.69146	0.0255935	0.411031
NM_001025192|0|Cxadr|+	0.461448	5.69984	0.0255975	0.411031
NM_009261|0|Strbp|-	0.482617	5.70115	0.0256168	0.411031
NM_172827|0|Lnpep|-	0.470719	6.03292	0.0256321	0.411031
NM_001033253|0|Plekhg1|-	0.447874	4.87088	0.0256612	0.411184
NM_009897|0|Ckmt1|+	-0.720004	2.72739	0.0257202	0.411674
NM_007725|0|Cnn2|+	-0.482464	7.34161	0.0257309	0.411674
NM_019830|0|Prmt1|-	-0.411883	6.37091	0.0259106	0.413945
NM_001163578|0|Prom1|-	0.545978	3.7816	0.0259121	0.413945
NM_172859|0|6330439K17Rik|-	0.731626	2.19279	0.025993	0.414922
NM_001080549|0|Hdx|-	1.04434	1.69331	0.0260191	0.415024
NM_001252476|0|Prmt1|-	-0.411041	6.36881	0.0260565	0.415306
NM_010168|0|F2|-	2.5662	1.33315	0.0260805	0.415375
NM_013889|0|Zfp292|-	0.591084	6.70211	0.026103	0.415418
NM_053182|0|Pag1|-	0.500839	4.96668	0.0261561	0.415949
NM_027591|0|Dmrtc1a|-	-0.651572	2.31298	0.026235	0.416596
NM_008090|0|Gata2|+	-0.529507	7.75628	0.0262363	0.416596
NM_178875|0|Zfp935|-	0.693375	4.26021	0.0262808	0.416855
NM_001039231|0|Zfp951|-	0.873799	2.54717	0.0263197	0.416855
NM_008779|0|Cntn3|-	1.16692	-0.0399088	0.0263313	0.416855
NM_010905|0|Nfia|+	0.652919	4.77795	0.0263319	0.416855
NM_001145100|0|Gm13718|+	-1.65732	-1.20883	0.0263818	0.417332
NM_001048061|0|Hnrnpab|-	-0.447039	8.5871	0.0264291	0.417724
NM_145949|0|Ido2|-	1.60314	-1.27568	0.0264547	0.417724
NM_001122953|0|Nfia|+	0.650307	4.75923	0.0264661	0.417724
NM_009896|0|Socs1|-	-0.796602	2.38927	0.0265217	0.418287
NM_001252460|0|Cyfip2|-	0.4616	5.16015	0.0265995	0.4192
NM_172737|0|Shisa7|-	0.712786	2.15573	0.0266838	0.420214
NM_007754|0|Cpd|-	0.477495	6.52128	0.0267129	0.420358
NM_001146311|0|Cln3|-	-0.606485	4.84872	0.026745	0.420549
NM_001252459|0|Cyfip2|-	0.461104	5.15601	0.0267791	0.420771
NM_001102410|0|Kng2|-	1.65404	0.164344	0.026803	0.420834
NM_023266|0|Zfp120|-	0.683366	4.05969	0.026837	0.421053
NM_001136496|0|Zfp935|-	0.702403	4.23663	0.0269173	0.421774
NM_011856|0|Odz2|-	0.754223	1.95291	0.0269406	0.421774
NR_033173|0|Krit1|+	0.557023	5.32292	0.0269514	0.421774
NM_001081101|0|4933407H18Rik|+	0.578305	4.94647	0.0269776	0.421774
NM_026131|0|Pdlim7|-	-0.616821	4.82339	0.0270057	0.421774
NM_001164481|0|Sipa1|-	-0.523459	4.43132	0.0270162	0.421774
NR_045521|0|Prmt1|-	-0.408278	6.37611	0.0270232	0.421774
NM_001002268|0|Gpr126|-	0.417933	5.50328	0.0270839	0.422408
NM_008446|0|Kif4|+	-0.435521	5.06528	0.0271515	0.423074
NM_178802|0|Trim65|-	0.983174	0.595447	0.0271668	0.423074
NM_008131|0|Glul|+	0.384345	6.8325	0.0271897	0.423118
NM_010448|0|Hnrnpab|-	-0.441511	8.54789	0.0272386	0.423566
NM_001099349|0|Gm14308|+	0.769821	3.62714	0.0272956	0.424098
NM_133769|0|Cyfip2|-	0.459055	5.15803	0.0273254	0.424098
NM_019675|0|Stmn4|+	1.34529	-0.292811	0.0273435	0.424098
NM_001113210|0|Nfib|-	0.635044	5.51329	0.0273635	0.424098
NR_015349|0|Etohd2|+	0.5028	3.92469	0.0273785	0.424098
NM_011015|0|Orc1|+	-0.496652	3.82978	0.0273937	0.424098
NM_001113209|0|Nfib|-	0.63486	5.51535	0.0274172	0.42415
NM_007953|0|Esrra|-	-0.709787	4.4651	0.0274412	0.424211
NM_001163733|0|Ush1c|-	1.30365	-0.871476	0.0275437	0.425483
NM_010160|0|Celf2|-	0.580555	5.20837	0.0275783	0.425546
NM_183308|0|Pon2|-	0.500919	3.95191	0.0275882	0.425546
NM_139147|0|Rab40b|-	1.12387	0.674955	0.0276282	0.42585
NM_027626|0|Psd3|-	0.653188	4.28958	0.0276541	0.425938
NM_177362|0|Zfp771|+	-0.853305	3.46323	0.0277084	0.426297
NM_009828|0|Ccna2|-	-0.386872	6.42126	0.0277179	0.426297
NM_011832|0|Insrr|+	1.43411	-1.05557	0.0277781	0.42691
NM_007603|0|Capn6|-	-0.418991	7.0635	0.0279343	0.428998
NM_021409|0|Pard6b|+	-0.393006	7.05626	0.0279567	0.429029
NM_008687|0|Nfib|-	0.633508	5.50317	0.0279863	0.42917
NM_199305|0|Tmem39b|-	-0.5451	4.56838	0.0280162	0.429317
NM_007634|0|Ccnf|-	-0.486136	6.06087	0.0280455	0.429454
NM_013655|0|Cxcl12|+	-0.465772	5.26327	0.0280809	0.429683
NM_177782|0|Prex1|-	0.47673	5.20422	0.028127	0.430076
NM_008872|0|Plat|+	-0.409613	6.02753	0.0281725	0.430236
NM_026055|0|Rpl39|-	0.873489	5.77238	0.0282073	0.430236
NM_007607|0|Car4|+	-0.594427	6.79584	0.0282145	0.430236
NM_183315|0|Ctxn1|-	-0.636923	3.95993	0.0282192	0.430236
NM_028707|0|Psd2|+	0.912325	1.29371	0.0283093	0.430591
NM_181266|0|Zfp120|-	0.673805	4.06578	0.0283175	0.430591
NM_001039184|0|Cep350|-	0.456351	6.7562	0.0283416	0.430591
NM_008443|0|Kif3a|+	0.447649	5.98368	0.0283491	0.430591
NM_016669|0|Crym|-	-0.893474	1.78072	0.0283615	0.430591
NM_177602|0|Wdr25|+	-0.710244	2.07772	0.0283652	0.430591
NM_053082|0|Tspan4|+	-0.523413	4.10268	0.0284992	0.432312
NM_175651|0|Cnpy1|-	1.7548	-0.922168	0.0286356	0.433782
NM_001161767|0|Galnt6|-	0.525534	3.82353	0.0286785	0.433782
NM_001161768|0|Galnt6|-	0.525534	3.82353	0.0286785	0.433782
NM_172451|0|Galnt6|-	0.525534	3.82353	0.0286785	0.433782
NM_019521|0|Gas6|-	-0.646657	3.29124	0.0287213	0.434119
NM_024172|0|Hspbp1|-	-0.641605	4.85369	0.0288592	0.435889
NM_011379|0|Sipa1|-	-0.516833	4.42648	0.0289053	0.43596
NM_011693|0|Vcam1|-	0.698448	3.50241	0.0289086	0.43596
NM_011586|0|Myo18a|+	-0.494714	6.96553	0.028926	0.43596
NM_130449|0|Colec12|+	0.537832	6.05134	0.0289769	0.436415
NM_021556|0|Mrps30|-	-0.440715	5.25875	0.0290747	0.437318
NM_172907|0|Olfml1|+	0.695401	2.34645	0.0290784	0.437318
NM_178118|0|Dixdc1|-	0.467977	4.99083	0.0291125	0.437518
NM_011426|0|Siglec1|-	1.60824	-1.59656	0.0291517	0.437795
NM_007450|0|Slc25a4|-	-0.509827	7.75551	0.0292687	0.439239
NM_001005343|0|Sp9|+	1.42243	-0.988092	0.02946	0.441795
NM_023893|0|Ng23|-	-1.29224	-0.690253	0.0295016	0.442104
NM_011584|0|Nr1d2|-	0.472125	4.59917	0.0295985	0.442939
NM_031199|0|Tgfa|+	-0.415606	5.59628	0.0295994	0.442939
NM_182928|0|Adm2|+	1.20532	-0.424901	0.0297582	0.445
NM_139294|0|Braf|-	0.506135	6.82238	0.029796	0.445044
NM_207671|0|Zfp318|+	0.422737	5.58045	0.0298106	0.445044
NR_040404|0|Gm15417|+	-1.54563	-1.43268	0.0298246	0.445044
NM_029352|0|Dusp9|+	-0.488895	8.54266	0.0298601	0.445257
NM_029620|0|Pcolce2|+	-1.16635	-0.100542	0.0299258	0.445905
NM_178734|0|Zfp473|-	-0.459333	4.45254	0.0299459	0.445905
NM_153775|0|Ctu2|+	-0.552588	5.04357	0.0300078	0.446219
NM_001163581|0|Prom1|-	0.535997	3.74971	0.0300435	0.446219
NM_001163582|0|Prom1|-	0.535997	3.74971	0.0300435	0.446219
NM_001160368|0|Rnf152|-	0.75736	1.86851	0.030086	0.446219
NM_178779|0|Rnf152|-	0.75736	1.86851	0.030086	0.446219
NM_007715|0|Clock|-	0.49773	5.69927	0.0300941	0.446219
NM_019969|0|Plag1|-	0.575231	4.42691	0.030209	0.447406
NM_001114087|0|Pdlim7|-	-0.653499	5.03849	0.0302273	0.447406
NM_001110231|0|Celf2|-	0.567031	5.23621	0.0302379	0.447406
NM_198633|0|Gm5124|+	-0.634689	3.72907	0.0303086	0.448137
NM_178872|0|Trim36|-	0.617083	2.75512	0.0303348	0.44821
NM_019919|0|Ltbp1|+	0.488619	4.95611	0.030447	0.449552
NM_172271|0|Slc6a17|-	-0.652291	2.49806	0.0305037	0.450074
NM_007697|0|Chl1|+	1.53671	-0.717564	0.0305641	0.450649
NM_178695|0|Prrg4|-	0.486045	4.39794	0.0305901	0.450717
NM_026740|0|Slc46a1|+	-0.61876	3.85494	0.0306453	0.450999
NM_001002008|0|Zfp948|+	0.610823	4.41982	0.0306521	0.450999
NM_172054|0|Txndc9|-	0.563632	5.28293	0.0306756	0.45103
NM_008321|0|Id3|+	-0.51667	5.60273	0.0307643	0.452018
NM_001113413|0|Rnf13|+	0.503688	5.29683	0.0308422	0.452848
NR_027969|0|4930441O14Rik|+	-1.50743	-1.53223	0.0309076	0.453461
NM_001253788|0|1110017D15Rik|-	1.42861	-1.39904	0.030955	0.453461
NR_002841|0|Rn4.5s|-	1.42861	-1.39904	0.030955	0.453461
NM_175692|0|Snhg11|+	0.47957	4.99283	0.0309701	0.453461
NM_007417|0|Adra2a|+	0.889454	1.69988	0.0310177	0.453485
NM_177462|0|Zmym6|+	0.531158	5.0846	0.0310236	0.453485
NM_028804|0|Ccdc3|+	-0.485444	4.17255	0.0310364	0.453485
NM_008756|0|Ocln|-	0.526717	3.65362	0.0310756	0.453742
NM_001177535|0|Gm4340|+	-0.684488	2.04504	0.0311775	0.454618
NM_153677|0|Ush1c|-	1.27965	-0.887217	0.0311788	0.454618
NM_010698|0|Ldb2|-	1.14124	1.44105	0.0312337	0.455105
NM_001077398|0|Ldb2|-	1.15801	1.45254	0.0313501	0.456485
NM_001252588|0|Tspan4|+	-0.497425	4.00639	0.031393	0.456793
NM_008209|0|Mr1|-	0.687468	2.65153	0.0314585	0.45743
NM_053272|0|Dhcr24|+	-0.412326	6.93022	0.0315567	0.458161
NM_177719|0|Morc2b|-	-1.0944	0.22441	0.0315692	0.458161
NM_008508|0|Lor|-	-1.20635	-0.0249855	0.0315741	0.458161
NM_001198933|0|Me1|-	0.538461	5.94466	0.0316951	0.458564
NM_001159518|0|Igfbp7|-	-0.597879	2.93099	0.0316971	0.458564
NM_008048|0|Igfbp7|-	-0.597879	2.93099	0.0316971	0.458564
NM_001160293|0|Celf2|-	0.562569	5.22976	0.031705	0.458564
NM_178908|0|Fam26e|-	1.44437	-0.770618	0.0317107	0.458564
NM_008709|0|Mycn|-	-0.584309	4.9159	0.0318361	0.460062
NM_080285|0|Cttnbp2|-	0.705897	4.48177	0.0319287	0.461083
NM_028171|0|Ceacam13|+	-1.36421	-0.873591	0.0320565	0.462612
NM_173444|0|Nbeal1|+	0.587879	4.62915	0.0320796	0.462628
NM_025341|0|Abhd6|+	-0.437218	4.88123	0.0321541	0.463385
NM_175181|0|Prr5l|-	-0.467724	4.49668	0.0321953	0.46366
NM_001003949|0|ORF61|-	-0.619302	6.49091	0.0322281	0.463682
NM_001039000|0|Kif5a|-	0.635513	3.05722	0.0322408	0.463682
NM_028376|0|Pfn4|+	1.52429	-0.781075	0.0324198	0.46547
NM_008655|0|Gadd45b|+	-0.450298	5.07701	0.0324211	0.46547
NM_018830|0|Asah2|-	0.569217	3.08998	0.0324751	0.46547
NM_028186|0|Nkd2|-	0.653825	2.55308	0.0324752	0.46547
NM_009371|0|Tgfbr2|-	0.411101	5.61168	0.0324904	0.46547
NM_001039695|0|Rhox4d|+	-0.939945	0.692722	0.0324978	0.46547
NM_028673|0|Zdbf2|+	0.587671	6.95539	0.0325498	0.465898
NM_026194|0|1810074P20Rik|-	0.477853	5.71804	0.0325972	0.46626
NM_013743|0|Pdk4|-	0.822154	1.43146	0.0326591	0.466527
NM_008512|0|Lrp1|-	0.396607	6.78245	0.032676	0.466527
NM_020047|0|Tacstd2|-	0.436486	5.37897	0.0326824	0.466527
NM_175089|0|Nek1|+	0.474931	4.54337	0.0327384	0.466975
NM_010097|0|Sparcl1|-	0.425629	4.82563	0.0327581	0.466975
NM_030706|0|Trim2|-	0.560657	4.70934	0.0328573	0.467709
NM_013526|0|Gdf6|+	-0.932586	1.63524	0.0329357	0.467709
NM_025412|0|Pycrl|-	-0.523129	4.11967	0.0329368	0.467709
NM_001083810|0|Prr5l|-	-0.465522	4.50493	0.032937	0.467709
NM_008998|0|Rab17|-	1.6084	-0.731597	0.0329429	0.467709
NM_013881|0|Ulk2|-	0.483513	5.3478	0.0329493	0.467709
NM_008893|0|Pola2|-	-0.535709	5.03696	0.0329651	0.467709
NM_009233|0|Sox1|+	1.91883	0.769171	0.0330419	0.468483
NM_008808|0|Pdgfa|-	-0.428447	4.92096	0.0330644	0.468487
NM_001012273|0|Birc5|+	-0.467686	4.69677	0.0332	0.470092
NM_001033304|0|5330417C22Rik|-	2.07387	-2.08816	0.0332572	0.470584
NM_172471|0|Itih5|+	0.528716	3.99839	0.0332865	0.470683
NM_001081425|0|Rbm24|+	-0.773138	1.45928	0.0333232	0.470886
NM_020007|0|Mbnl1|+	0.625724	4.83155	0.0333665	0.471182
NM_001205095|0|Gm4944|-	0.709894	2.72233	0.0334132	0.471525
NM_029575|0|Tgfbr2|-	0.408654	5.60756	0.0334433	0.471633
NM_026135|0|Kctd16|+	1.80166	-1.73226	0.0336128	0.473706
NM_016808|0|Usp2|+	-0.540533	4.01028	0.0337356	0.47473
NM_148938|0|Slc1a3|-	0.45721	5.05495	0.0337483	0.47473
NM_023649|0|Ush1c|-	1.39669	-1.00517	0.033755	0.47473
NM_175473|0|Fras1|+	0.478005	5.1495	0.0337955	0.47473
NM_029269|0|Spp2|+	3.31	0.631122	0.0337981	0.47473
NM_153570|0|Noc4l|-	-0.446648	4.63565	0.0338841	0.47562
NM_021375|0|Rhbg|-	1.12366	-0.316964	0.0339087	0.475648
NR_040384|0|4930520O04Rik|+	1.2171	-0.459893	0.0339953	0.476546
NR_027913|0|G630025P09Rik|+	-0.621404	3.22006	0.0340402	0.476857
NM_172756|0|Ankle1|+	-0.790689	2.00567	0.0340664	0.476907
NM_001014976|0|Espl1|+	-0.498645	5.18301	0.0341658	0.477981
NM_175500|0|Gpc5|+	-1.16161	-0.5282	0.0342112	0.478297
NM_172748|0|Fbxl19|+	-0.705545	7.7022	0.0342827	0.478823
NM_001145957|0|Vwa5a|+	0.48499	5.6744	0.0343076	0.478823
NM_008615|0|Me1|-	0.525527	5.96131	0.034317	0.478823
NM_001253708|0|Mbnl1|+	0.623426	4.81889	0.0343524	0.478955
NM_001190356|0|Gm4832|+	-1.45558	-1.48271	0.0343776	0.478955
NM_053132|0|Pcdhb7|+	1.13826	-0.124432	0.0343947	0.478955
NM_172767|0|Vwa5a|+	0.48571	5.69017	0.0344571	0.479506
NM_001006675|0|Kcnq2|-	1.65499	-1.35367	0.0345019	0.479814
NM_011496|0|Aurkb|+	-0.458134	5.15658	0.0345524	0.479833
NR_040529|0|Gm13807|+	1.39548	-1.4205	0.0345587	0.479833
NM_053173|0|Kifc5b|+	-0.514348	4.44166	0.0345981	0.479833
NM_011925|0|Cd97|-	0.511157	4.03531	0.0346102	0.479833
NM_011255|0|Rbp4|-	1.29296	3.9051	0.0346173	0.479833
NR_027993|0|Gm3414|-	0.77698	2.47136	0.0346854	0.479915
NM_177638|0|Crb3|+	-0.809687	4.25525	0.0347161	0.479915
NM_001033123|0|Gm14288|+	0.915227	2.19722	0.0347283	0.479915
NM_001199308|0|Gm14440|+	0.915227	2.19722	0.0347283	0.479915
NM_001024846|0|Zfp62|+	0.556262	5.37931	0.0347371	0.479915
NM_139117|0|Csda|-	-0.404772	6.94558	0.0347713	0.480072
NM_178162|0|Agfg2|-	-0.510492	5.2886	0.0348627	0.481019
NM_001177550|0|Zfp442|-	0.745915	3.65453	0.0349438	0.481822
NM_008165|0|Gria1|+	0.754295	1.99025	0.0349698	0.481865
NR_038162|0|4921530L18Rik|-	-1.55191	-1.69849	0.0350867	0.48316
NM_009404|0|Tnfsf9|+	-0.688517	2.32194	0.0351424	0.483211
NM_198322|0|Zfp273|+	0.900599	1.95373	0.0351751	0.483211
NM_011946|0|Map3k2|+	0.525095	5.99245	0.0352086	0.483211
NM_009378|0|Thbd|-	0.681986	3.95022	0.0352117	0.483211
NM_178671|0|Ubxn10|-	1.42234	-1.06055	0.0352395	0.483211
NM_144910|0|Cnot6l|-	0.441395	5.09236	0.0352504	0.483211
NM_009562|0|Zfp62|+	0.552155	5.3746	0.0352511	0.483211
NM_026638|0|Cdipt|+	-0.502574	6.40827	0.0354582	0.485662
NM_026686|0|0610011F06Rik|+	-0.550593	3.65681	0.0354761	0.485662
NM_001033306|0|Shb|-	-0.490317	6.04808	0.035508	0.485783
NM_010153|0|Erbb3|-	0.413914	4.99919	0.0355566	0.486133
NM_018771|0|Gipc1|+	-0.586794	6.04746	0.035604	0.48621
NM_181859|0|Oxct2b|+	-1.59656	-0.819555	0.0356085	0.48621
NM_001177871|0|Filip1l|+	0.471359	5.14493	0.0356907	0.486315
NM_001110232|0|Celf2|-	0.545526	5.21261	0.0356929	0.486315
NM_001004190|0|Zfp560|-	0.661359	2.88232	0.0357198	0.486315
NM_001004362|0|2610008E11Rik|-	0.597032	5.25321	0.0357603	0.486315
NM_027903|0|Dhdh|-	0.699815	2.28458	0.035783	0.486315
NM_001177406|0|Gm14431|-	0.664501	3.34211	0.0357926	0.486315
NM_001177407|0|Gm8898|-	0.664501	3.34211	0.0357926	0.486315
NM_001163577|0|Prom1|-	0.476087	4.38589	0.0358399	0.486315
NM_008935|0|Prom1|-	0.476087	4.38589	0.0358399	0.486315
NM_010436|0|H2afx|+	-0.477684	6.83002	0.0358701	0.486315
NM_175093|0|Trib3|-	0.591538	3.88555	0.0358702	0.486315
NM_001110228|0|Celf2|-	0.544101	5.21177	0.0358971	0.486367
NM_138754|0|Cdipt|+	-0.503145	6.39563	0.0359404	0.48664
NM_008519|0|Ltb4r1|+	-1.46369	-1.55923	0.035993	0.487024
NM_177756|0|Glt25d2|+	-1.5071	-1.14345	0.036015	0.487024
NM_009760|0|Bnip3|-	0.488514	7.06638	0.0360742	0.487511
NM_028091|0|Osgepl1|+	0.567687	3.0327	0.0361815	0.488648
NM_054058|0|Psg20|-	1.29933	-0.813599	0.0363424	0.490506
NM_009292|0|Stra8|+	-0.977486	0.800178	0.0363936	0.490741
NM_023220|0|2010106G01Rik|-	0.571754	5.49972	0.0364064	0.490741
NM_133804|0|Tmem132a|-	-0.495176	5.95421	0.0364298	0.490741
NM_175241|0|1700028K03Rik|+	0.943391	2.20125	0.0364864	0.490753
NM_133772|0|Ssbp4|-	-0.724041	4.10312	0.0364935	0.490753
NM_010703|0|Lef1|+	-0.53093	3.86365	0.0365005	0.490753
NM_145566|0|Agfg2|-	-0.636893	3.901	0.0366198	0.492042
NM_025998|0|Nkain1|+	-0.478915	6.61395	0.0366781	0.492118
NM_028325|0|Zcchc12|+	0.88679	1.56041	0.0367236	0.492118
NM_029787|0|Cyb5r3|-	-0.429469	7.60186	0.0367249	0.492118
NM_001040397|0|Filip1l|+	0.471256	5.13971	0.0367347	0.492118
NM_001170913|0|Trim66|-	1.138	0.208122	0.0367423	0.492118
NM_021403|0|Srrm3|+	1.22316	0.144658	0.0368986	0.493897
NM_172118|0|Myl9|+	-0.660621	3.17861	0.0369722	0.494568
NM_009388|0|Tkt|+	-0.428641	7.48689	0.0370105	0.494766
NR_027930|0|1110020A21Rik|-	1.56901	-0.89869	0.0370792	0.495127
NM_025760|0|Ptplad2|-	0.835209	1.88738	0.0371024	0.495127
NM_198092|0|Usp2|+	-0.537349	4.02852	0.0371081	0.495127
NM_009542|0|Zfp101|-	0.552387	3.63676	0.0371603	0.495229
NR_033604|0|Gm4971|-	-1.17251	-0.0608176	0.0371628	0.495229
NM_019967|0|Dbc1|-	0.705301	1.88985	0.037357	0.497239
NM_001159487|0|Rbp4|-	1.29127	3.8974	0.037382	0.497239
NM_027992|0|Tmem106b|+	0.54967	6.87619	0.0374029	0.497239
NM_001162910|0|Gm3604|-	0.851008	3.06082	0.0374081	0.497239
NM_001160292|0|Celf2|-	0.547411	5.20019	0.0374454	0.497422
NM_001110229|0|Celf2|-	0.538015	5.23027	0.0374859	0.497646
NM_172458|0|Zfp871|-	0.492137	6.76271	0.0375149	0.497717
NM_001199310|0|Lig1|+	-0.395447	5.7255	0.0375794	0.498101
NM_011393|0|Slc1a2|+	1.25637	-0.482317	0.0375912	0.498101
NM_001018063|0|Cxx1b|-	-0.483027	5.29513	0.0376744	0.498817
NM_001081173|0|Lrch2|-	0.715426	5.06968	0.037697	0.498817
NM_009576|0|Zic4|+	1.01909	0.580167	0.0377163	0.498817
NM_001163493|0|Stard13|-	0.443858	4.36645	0.0377676	0.498868
NM_146258|0|Stard13|-	0.443858	4.36645	0.0377676	0.498868
NM_025610|0|Asrgl1|-	-0.506902	3.56457	0.0379463	0.500269
NM_134141|0|Ciapin1|-	-0.467904	5.86975	0.037991	0.500269
NM_001081960|0|Clasp2|+	0.507726	5.79187	0.0379961	0.500269
NM_029633|0|Clasp2|+	0.507726	5.79187	0.0379961	0.500269
NM_019880|0|Mtch1|-	-0.432257	6.96658	0.0380121	0.500269
NM_175045|0|Bcor|-	-0.36958	8.23512	0.0380161	0.500269
NM_172507|0|Sh3bgrl2|+	0.420896	5.71682	0.0380473	0.500302
NM_009847|0|Cd2ap|-	0.565109	6.62745	0.0380806	0.500302
NM_133218|0|Zfp704|-	0.430066	6.46701	0.0380926	0.500302
NM_175046|0|Bcor|-	-0.369512	8.2335	0.0381137	0.500302
NM_009256|0|Serpinb9|+	0.428662	4.64072	0.0382583	0.501755
NM_019974|0|Klk11|+	1.62664	-1.85165	0.0382721	0.501755
NM_008226|0|Hcn2|+	-0.499185	5.75866	0.0383162	0.501894
NM_177897|0|B4galnt4|+	-0.589639	3.80137	0.0383304	0.501894
NM_001142948|0|Pogk|-	0.40826	5.99522	0.0383818	0.502256
NM_011674|0|Ugt8a|-	-1.15635	0.186889	0.0384084	0.502291
NM_001163638|0|Ttc18|-	-0.984812	1.64293	0.0384447	0.502406
NM_172863|0|Zfp697|+	-0.47407	3.70215	0.0384927	0.502406
NM_001081056|0|Xpot|-	0.518558	6.28461	0.0385072	0.502406
NM_194344|0|Sh3tc1|-	-0.455972	4.29294	0.0385174	0.502406
NM_001252501|0|Sorcs1|-	1.04557	-0.0887565	0.0385408	0.502406
NM_027231|0|Polr2f|+	-0.6965	4.65419	0.0385603	0.502406
NM_001083188|0|Lig1|+	-0.394808	5.71778	0.0385864	0.502434
NM_178699|0|B930041F14Rik|+	-0.486752	3.92935	0.0386309	0.502704
NM_008014|0|Ppm1g|-	-0.418448	7.0686	0.0387428	0.503838
NM_016979|0|Prkx|-	0.533997	4.22439	0.0387949	0.503838
NM_198302|0|Rbm11|+	1.33431	-0.425263	0.0388761	0.503838
NM_029546|0|Pwp2|-	-0.436326	5.22074	0.0388775	0.503838
NM_001168557|0|A830010M20Rik|+	0.625107	2.28524	0.0389092	0.503838
NM_018748|0|Golga4|+	0.368839	7.27861	0.038915	0.503838
NM_010219|0|Fkbp4|-	-0.473776	7.35674	0.03893	0.503838
NM_001114332|0|Slc16a10|-	0.527724	3.35057	0.0389495	0.503838
NM_028940|0|Clvs1|+	0.615645	3.66262	0.0389517	0.503838
NM_001002239|0|Rpl17|+	0.698214	4.57063	0.0389574	0.503838
NM_153150|0|Slc25a1|-	-0.552613	5.70579	0.0390003	0.503943
NM_010720|0|Lipg|-	-0.471373	5.67363	0.0390134	0.503943
NM_025696|0|Sorcs3|+	1.57504	0.129801	0.0390675	0.504332
NM_001033433|0|Tmem102|-	-0.595604	3.19228	0.0391105	0.504578
NR_027448|0|AA543186|-	-1.02069	-0.0411918	0.0391908	0.505305
NM_010119|0|Ehd1|+	-0.433084	7.32945	0.0392193	0.505363
NM_001190297|0|Gpr155|-	0.776125	1.5624	0.0392461	0.505398
NM_010298|0|Glrb|-	0.663189	3.78206	0.0393105	0.505918
NM_207525|0|Opa3|+	-0.462637	4.7604	0.0393539	0.506168
NM_011415|0|Snai2|+	0.708886	4.98902	0.0394035	0.506496
NR_030483|0|Mir702|+	-1.62996	-1.35658	0.039461	0.506925
NM_201232|0|Nipbl|-	0.501011	6.94017	0.0396087	0.507011
NM_001003919|0|Ddx11|+	-0.47044	3.8075	0.0396246	0.507011
NM_001163030|0|Cd97|-	0.497507	4.01443	0.0396452	0.507011
NM_178931|0|Tnfrsf14|-	1.25769	0.118105	0.0396536	0.507011
NM_001170912|0|Trim66|-	1.11703	0.194025	0.0397324	0.507011
NM_181853|0|Trim66|-	1.11703	0.194025	0.0397324	0.507011
NM_138679|0|Ash1l|+	0.450994	6.55599	0.0397457	0.507011
NM_026309|0|Lsm3|+	-0.42391	4.81418	0.039749	0.507011
NM_023794|0|Etv5|-	-0.64659	3.59614	0.0397598	0.507011
NM_053099|0|Setbp1|-	0.424045	5.32423	0.0397977	0.507011
NM_001163584|0|Prom1|-	0.463208	4.34721	0.0397982	0.507011
NM_001163585|0|Prom1|-	0.463208	4.34721	0.0397982	0.507011
NM_001162494|0|Fzd6|+	0.422796	5.01674	0.0398551	0.507011
NM_001163007|0|Tnik|+	0.491685	4.38379	0.0399128	0.507011
NM_001163008|0|Tnik|+	0.491685	4.38379	0.0399128	0.507011
NM_026910|0|Tnik|+	0.491685	4.38379	0.0399128	0.507011
NM_008056|0|Fzd6|+	0.42333	5.01775	0.0399254	0.507011
NM_001170855|0|Trim36|-	0.581496	2.78291	0.0399538	0.507011
NM_023363|0|Zfp788|+	0.606561	3.78707	0.0399595	0.507011
NM_170593|0|Disp2|+	1.46086	0.362472	0.0399955	0.507011
NM_011958|0|Orc4|-	0.562347	5.42861	0.0399963	0.507011
NM_029510|0|Bcor|-	-0.366038	8.24534	0.0399974	0.507011
NM_173867|0|Rcc2|+	-0.41079	7.74453	0.0400686	0.507608
NM_175044|0|Bcor|-	-0.365967	8.24374	0.0401033	0.507741
NM_010739|0|Muc13|+	1.60937	-0.0302901	0.0402148	0.508848
NM_008275|0|Hoxd13|+	-0.530638	3.46365	0.0403015	0.509639
NM_001081300|0|Tshz1|-	0.40651	6.46144	0.0403288	0.509655
NM_011845|0|Mid2|+	0.598753	4.20831	0.0403513	0.509655
NM_177600|0|Ccdc73|+	0.801843	1.96983	0.0404328	0.510309
NM_175170|0|Pogk|-	0.403266	6.0365	0.0404515	0.510309
NM_007639|0|Cd1d1|-	0.82417	1.18909	0.0405381	0.51085
NM_178257|0|Il22ra1|+	1.18759	-0.482996	0.0405429	0.51085
NM_198962|0|Hcrtr2|-	1.17636	-0.780059	0.0406071	0.511343
NM_007384|0|Accn1|-	-0.848243	1.09626	0.0406383	0.511343
NM_032003|0|Enpp5|+	0.460715	4.69152	0.0406654	0.511343
NM_198095|0|Bst2|-	-0.476713	6.09292	0.0406791	0.511343
NM_031402|0|Crispld1|+	0.682167	2.40625	0.0407058	0.511372
NM_178379|0|Cox10|-	-0.423171	4.93354	0.0407898	0.512122
NM_001033168|0|1700066B19Rik|+	1.61882	-1.59182	0.0408309	0.512236
NM_133721|0|Itga9|+	-0.405754	5.26175	0.0408475	0.512236
NM_011066|0|Per2|-	0.547852	2.87936	0.0408966	0.512301
NM_001081329|0|Zkscan2|-	0.562716	3.20535	0.0409467	0.512301
NM_019650|0|Gosr2|-	0.365796	7.80716	0.0409618	0.512301
NM_001110230|0|Celf2|-	0.533093	5.22736	0.0409682	0.512301
NM_001130457|0|Tbrg4|-	-0.434907	5.58577	0.0409964	0.512301
NM_175421|0|Plekhb2|+	0.611068	2.2662	0.0410223	0.512301
NM_001037726|0|Creb1|+	0.434721	6.11554	0.041023	0.512301
NM_018882|0|Gpr56|+	-0.422927	6.83021	0.0410918	0.51285
NM_001034168|0|Ank2|-	0.576185	3.20485	0.0411157	0.51285
NM_011920|0|Abcg2|+	-0.412085	5.03246	0.0411828	0.513383
NM_172591|0|Fcho2|-	0.468514	6.07079	0.0412123	0.513447
NM_199008|0|Cox11|+	0.47209	3.98696	0.0413278	0.513787
NM_007987|0|Fas|+	0.672005	2.60419	0.041334	0.513787
NM_001114879|0|D14Abb1e|+	0.568473	5.65996	0.041366	0.513787
NM_175501|0|Adamts12|+	0.703937	3.4679	0.0413736	0.513787
NM_001198894|0|Gpr56|+	-0.420638	6.83047	0.0413891	0.513787
NM_011178|0|Prtn3|+	-1.14632	-0.737548	0.0413986	0.513787
NM_001100454|0|Wfikkn1|-	-0.866201	1.27733	0.0414105	0.513787
NM_028089|0|Cyp2c55|+	-1.49177	-1.45862	0.0415345	0.514239
NM_001110234|0|Ngfrap1|+	-0.456024	7.48693	0.0415368	0.514239
NM_011733|0|Csda|-	-0.391757	6.86034	0.0415871	0.514239
NM_007592|0|Car8|-	-1.14373	-0.337343	0.0416113	0.514239
NM_001164585|0|Dnajc6|+	0.930375	0.563941	0.0416122	0.514239
NM_198412|0|Dnajc6|+	0.930375	0.563941	0.0416122	0.514239
NM_177185|0|Ubn2|+	0.440328	6.37598	0.0416178	0.514239
NM_138745|0|Mthfd1|+	-0.411974	5.60829	0.0416758	0.514559
NM_172399|0|A930038C07Rik|+	0.535573	5.23309	0.0416926	0.514559
NM_001168620|0|Enpp5|+	0.461401	4.67319	0.0417888	0.515444
NM_001163029|0|Cd97|-	0.491828	3.93321	0.0418528	0.5157
NM_008425|0|Kcnj2|+	0.617676	3.99348	0.0418803	0.5157
NM_031868|0|Ppp1ca|+	-0.456389	7.63083	0.0419366	0.5157
NM_011773|0|Slc30a3|-	1.28203	-0.556945	0.0419481	0.5157
NM_001163031|0|Cd97|-	0.492424	3.93203	0.0419758	0.5157
NM_172555|0|Papolg|-	0.521158	4.27175	0.0419807	0.5157
NM_008421|0|Kcnc1|+	1.08858	-0.263679	0.041981	0.5157
NM_030259|0|Rilpl2|-	-0.474858	4.88342	0.0420386	0.515981
NM_001177404|0|Gm14431|-	0.663172	2.22008	0.0420774	0.515981
NM_001177405|0|Gm8898|-	0.663172	2.22008	0.0420774	0.515981
NM_011438|0|Sox12|-	-0.39656	6.17414	0.0421262	0.516278
NM_001177980|0|Pde4b|+	-0.606723	2.78792	0.0421822	0.516664
NM_010867|0|Myom1|+	-0.708557	2.04896	0.0422089	0.516691
NR_028354|0|Mvd|-	-0.60972	4.61891	0.0422941	0.517434
NM_178935|0|Txlng|-	0.627841	3.41721	0.042332	0.517596
NM_027172|0|2310046K01Rik|+	-0.660047	4.14197	0.0424126	0.518059
NM_001081191|0|Eml5|-	0.547069	5.05016	0.0424214	0.518059
NM_009419|0|Tpst2|+	-0.453414	5.34393	0.0424436	0.518059
NM_011808|0|Ets1|+	-0.430691	5.47687	0.0424751	0.518142
NM_175437|0|Pion|+	0.975993	1.42562	0.0426475	0.519501
NM_080446|0|Helb|-	0.455918	4.06125	0.0426862	0.519501
NM_173744|0|2610019F03Rik|-	-0.389873	5.75947	0.0427595	0.519501
NM_029432|0|4930402H24Rik|-	0.441451	4.45175	0.042763	0.519501
NM_009616|0|Adam19|+	-0.369299	7.323	0.0427723	0.519501
NM_016740|0|S100a11|+	0.597331	4.28632	0.0427737	0.519501
NM_009952|0|Creb1|+	0.430724	6.14897	0.0427839	0.519501
NM_133828|0|Creb1|+	0.430724	6.14897	0.0427839	0.519501
NM_001081409|0|Phf20l1|+	0.545014	5.62351	0.042862	0.519825
NM_023617|0|Aox3|+	1.59022	-1.38404	0.0428746	0.519825
NM_001205253|0|Thsd1|+	-0.831202	1.01878	0.0428853	0.519825
NM_001081378|0|Kidins220|+	0.381085	6.32805	0.0429501	0.519825
NR_037854|0|Atp6v0c-ps2|-	-0.420293	6.0534	0.0429765	0.519825
NM_028945|0|D14Abb1e|+	0.559786	5.70986	0.0429776	0.519825
NM_001042502|0|Pitx2|+	0.381696	5.94996	0.0429979	0.519825
NM_178854|0|Cnot6l|-	0.427269	5.65909	0.0430466	0.519825
NM_016871|0|Tomm40|-	-0.524162	5.70392	0.0430781	0.519825
NM_026528|0|2700060E02Rik|-	0.665507	5.32824	0.0430797	0.519825
NM_027707|0|Nipbl|-	0.48565	7.00002	0.0431277	0.519825
NM_175438|0|Aldh4a1|+	-0.474871	4.28447	0.0431413	0.519825
NM_133220|0|Sgk3|+	0.443403	4.25828	0.043154	0.519825
NM_183028|0|Pcmtd1|+	0.484265	5.60029	0.0431562	0.519825
NM_009569|0|Zfpm1|+	-0.445716	6.2885	0.0432283	0.520395
NM_010616|0|Kif12|-	-1.6241	-0.582515	0.0432851	0.52048
NM_001145863|0|Gm14139|+	0.796061	1.89821	0.0432913	0.52048
NM_001109748|0|Tomm40|-	-0.525534	5.71548	0.0433443	0.52048
NM_009729|0|Atp6v0c|-	-0.420138	6.05422	0.0433962	0.52048
NM_001009549|0|Zfp36l3|-	-0.382629	7.67129	0.0433976	0.52048
NR_033442|0|Orc4|-	0.554701	5.43567	0.0434031	0.52048
NM_182694|0|Ggn|+	-0.894993	0.537583	0.0434287	0.52048
NM_138656|0|Mvd|-	-0.606028	4.61583	0.0434331	0.52048
NM_010892|0|Nek2|+	-0.448449	5.01458	0.0434715	0.520574
NM_177547|0|Sgk3|+	0.443523	4.25595	0.0434922	0.520574
NM_027512|0|3830417A13Rik|+	-0.378138	6.89386	0.0435349	0.520574
NM_177275|0|Amigo3|+	-0.643282	2.3696	0.0435507	0.520574
NM_026612|0|Ndufb2|+	-0.561012	3.17156	0.0435645	0.520574
NM_001037759|0|Sgk3|+	0.445416	4.24982	0.0436314	0.520889
NM_023136|0|Dtymk|-	-0.437443	4.44996	0.0436404	0.520889
NM_001163489|0|Sema4a|-	1.09151	0.790488	0.0437846	0.521723
NM_001163490|0|Sema4a|-	1.09151	0.790488	0.0437846	0.521723
NM_001163491|0|Sema4a|-	1.09151	0.790488	0.0437846	0.521723
NM_026057|0|Zfp422|-	0.483125	5.71028	0.0438398	0.522085
NM_001177373|0|Klk11|+	1.62804	-1.85185	0.0439862	0.523532
NM_053072|0|Fgd6|+	0.393032	5.39026	0.0441851	0.525157
NM_001164583|0|Dnajc6|+	0.921384	0.558194	0.0441975	0.525157
NM_001164584|0|Dnajc6|+	0.921384	0.558194	0.0441975	0.525157
NM_001168321|0|Bcor|-	-0.357767	8.19175	0.0442942	0.52533
NM_001085383|0|Anxa9|-	0.521567	2.9937	0.0443086	0.52533
NM_011037|0|Pax2|+	-0.733694	1.69491	0.0443236	0.52533
NM_001033234|0|Gm9|-	-0.953712	0.873647	0.0443338	0.52533
NM_020277|0|Trpm5|-	1.09118	-0.261264	0.0443368	0.52533
NM_007791|0|Csrp1|+	-0.393988	7.84998	0.044369	0.525416
NM_027406|0|Aldh1l1|+	0.988751	0.235088	0.0445063	0.52638
NM_008081|0|B4galnt2|-	0.610379	2.70043	0.0445574	0.52638
NM_010715|0|Lig1|+	-0.380126	5.73851	0.0445707	0.52638
NM_015736|0|Galnt3|-	0.465354	3.82773	0.0445795	0.52638
NM_010807|0|Marcksl1|+	-0.367004	8.60242	0.0446073	0.52638
NM_028757|0|Nebl|-	0.764813	3.27742	0.0446387	0.52638
NM_133753|0|Errfi1|+	0.349207	7.3224	0.044655	0.52638
NM_029770|0|Unc5b|-	-0.365397	7.44844	0.0446691	0.52638
NM_133964|0|Dohh|+	-0.567841	4.81847	0.0447105	0.52638
NM_024176|0|Drap1|-	-0.441232	5.47527	0.0447398	0.52638
NM_028263|0|Fgfbp3|-	0.837576	1.0241	0.0448123	0.52638
NM_001038616|0|Dmrtc1a|-	-0.622828	2.04905	0.0448319	0.52638
NM_177876|0|Vps37b|-	-0.415906	6.01394	0.044843	0.52638
NM_016903|0|Esd|+	0.790527	3.35231	0.0448569	0.52638
NM_029378|0|Dmrtc1a|-	-0.608451	2.1293	0.0448633	0.52638
NM_010260|0|Gbp2|+	0.539837	3.47619	0.0448739	0.52638
NM_053138|0|Pcdhb13|+	1.42775	-1.13526	0.0448754	0.52638
NM_010451|0|Hoxa2|-	0.57887	2.44414	0.0449046	0.526428
NM_010633|0|Uhmk1|-	0.458927	4.70643	0.0449638	0.526826
NM_001083934|0|Myom1|+	-0.715677	1.98875	0.0450091	0.526826
NM_175204|0|Psmb11|+	1.56893	-1.51672	0.0450135	0.526826
NM_001159275|0|Slc25a2|-	-1.38769	-1.08594	0.0450914	0.527444
NM_011372|0|St6galnac3|-	0.527742	4.28296	0.0451542	0.527886
NM_011072|0|Pfn1|-	-0.513895	7.71988	0.0452896	0.529174
NM_001164819|0|2310046K01Rik|+	-0.654209	4.08981	0.045316	0.52919
NM_028944|0|P4htm|-	-0.738702	1.39936	0.0453686	0.52951
NM_207655|0|Egfr|+	0.434766	4.8636	0.0454315	0.52995
NM_001033375|0|A230046K03Rik|+	0.476326	6.31564	0.0455308	0.530795
NM_008212|0|Hadh|-	-0.372703	6.59674	0.0455598	0.530795
NM_007999|0|Fen1|-	-0.410581	5.32585	0.0455871	0.530795
NM_177710|0|Ssh2|+	0.469436	4.50723	0.0456274	0.530795
NM_008522|0|Ltf|+	1.66786	-1.82093	0.0456299	0.530795
NM_175654|0|Hist1h4d|+	-1.50114	-1.53059	0.0456773	0.530873
NM_001205082|0|Scarb1|-	-0.515546	6.10605	0.0457608	0.530873
NM_001001130|0|Zfp85-rs1|-	0.904289	2.50799	0.0457927	0.530873
NM_144819|0|Ccdc92|-	-0.613027	3.76531	0.0458331	0.530873
NM_010066|0|Dnmt1|-	-0.376677	8.0053	0.0458813	0.530873
NM_001110233|0|Ngfrap1|+	-0.447961	7.57103	0.0458829	0.530873
NM_011915|0|Wif1|+	0.705139	1.93325	0.0459139	0.530873
NR_038059|0|1700110I01Rik|+	0.59442	2.40378	0.0459371	0.530873
NM_001199431|0|Dnmt1|-	-0.376452	8.0054	0.046058	0.530873
NM_011765|0|Zfp97|+	0.671536	4.12747	0.0460581	0.530873
NM_177940|0|Ece2|+	-0.737809	1.83925	0.0460799	0.530873
NM_008480|0|Lama1|+	1.11206	5.42308	0.0461005	0.530873
NM_028071|0|Cotl1|-	-0.565371	6.73032	0.0462365	0.530873
NM_148930|0|Rbm5|-	0.363128	6.30419	0.0462372	0.530873
NM_009013|0|Rad51ap1|-	-0.46789	3.61952	0.0462495	0.530873
NM_001199205|0|Spag9|+	0.421032	7.62878	0.0462828	0.530873
NM_001033372|0|Gm648|-	0.657723	2.18504	0.0462841	0.530873
NR_045300|0|1700048M11Rik|-	-1.51045	-1.53125	0.0463207	0.530873
NM_008563|0|Mcm3|-	-0.361899	6.76026	0.0463214	0.530873
NM_133654|0|Cd34|+	-0.535832	3.22182	0.0463494	0.530873
NM_026408|0|Sncaip|+	0.56236	3.10849	0.0463588	0.530873
NM_007523|0|Bak1|-	-0.417716	5.97152	0.0463996	0.530873
NM_025648|0|Farsa|+	-0.493032	5.86835	0.0464004	0.530873
NM_001025428|0|Spag9|+	0.420659	7.62845	0.0464068	0.530873
NM_001025429|0|Spag9|+	0.420659	7.62845	0.0464068	0.530873
NM_001025430|0|Spag9|+	0.420659	7.62845	0.0464068	0.530873
NM_029407|0|4933432B09Rik|-	1.01223	0.925893	0.0464333	0.530873
NM_028632|0|Fcf1|+	1.01453	2.11076	0.0464341	0.530873
NM_001193266|0|Mdga2|-	1.18688	-0.949567	0.0464494	0.530873
NM_207010|0|Mdga2|-	1.18688	-0.949567	0.0464494	0.530873
NM_172711|0|Guf1|+	0.429528	4.78416	0.0464905	0.530873
NM_009750|0|Ngfrap1|+	-0.444039	7.57672	0.0465037	0.530873
NM_010235|0|Fosl1|+	0.976204	1.1091	0.0465259	0.530873
NM_054044|0|Gpr124|+	-0.366884	6.61406	0.0465299	0.530873
NM_001190913|0|Kirrel3|+	-1.09889	0.0364184	0.0465426	0.530873
NM_138605|0|Ppp1r3f|-	-0.513156	4.26527	0.0465713	0.530873
NM_172577|0|Slc25a21|-	1.21473	-0.598681	0.046583	0.530873
NM_030113|0|Arhgap10|-	-0.381017	6.44866	0.0465948	0.530873
NM_011250|0|Rbl2|+	0.502036	4.15638	0.0467114	0.531425
NM_146787|0|Olfr920|+	1.43303	-0.219026	0.0467366	0.531425
NM_001024922|0|Ddx49|-	-0.468627	5.36801	0.0467686	0.531425
NM_022993|0|Lrp10|+	-0.530097	6.90567	0.0467714	0.531425
NM_001199151|0|Sncaip|+	0.561659	3.11636	0.0467978	0.531425
NM_175309|0|Upk3b|+	0.607115	3.19373	0.0468266	0.531425
NM_173018|0|Myo9a|+	0.516018	5.606	0.0468466	0.531425
NM_197982|0|Ddx39|+	-0.382089	6.17873	0.0468681	0.531425
NM_001083316|0|Pdgfra|+	0.410756	7.37947	0.0468704	0.531425
NM_172015|0|Iars|+	0.445136	6.62254	0.0469463	0.531721
NM_027914|0|Bbs10|+	0.542918	2.73275	0.0469473	0.531721
NM_001033422|0|Thoc2|-	0.52396	6.72449	0.0469722	0.531721
NM_001199153|0|Sncaip|+	0.563931	3.11222	0.0470214	0.531991
NM_027225|0|Cobll1|-	0.368743	5.65135	0.0471016	0.532612
NM_020052|0|Scube2|-	0.741428	1.54038	0.0471651	0.533044
NM_030110|0|Efha2|+	0.812021	3.04484	0.0471982	0.533132
NM_134011|0|Tbrg4|-	-0.410823	5.87628	0.0473095	0.534082
NM_053268|0|Rasa2|-	0.448206	5.19219	0.0473502	0.534082
NM_001163729|0|Klhdc3|-	-0.534115	6.18828	0.0473584	0.534082
NM_001081142|0|Kcnq4|-	1.17689	0.399676	0.0474746	0.53498
NR_027984|0|2810025M15Rik|+	-0.50708	3.4452	0.0475058	0.53498
NM_080419|0|Igsf8|+	-0.62115	6.61443	0.0475269	0.53498
NM_026845|0|Ppil1|-	-0.581827	5.06565	0.0475603	0.53498
NM_001081049|0|Mll1|-	0.403013	6.76965	0.0476067	0.53498
NM_028013|0|Endod1|-	0.421796	4.37585	0.0476095	0.53498
NM_011058|0|Pdgfra|+	0.408936	7.3893	0.0476159	0.53498
NM_001111059|0|Cd34|+	-0.535109	3.28697	0.0476619	0.535
NM_001199433|0|Dnmt1|-	-0.373907	7.99099	0.0477111	0.535
NM_175480|0|Zfp612|+	0.590508	2.67352	0.0477352	0.535
NM_001081383|0|Mll3|-	0.424078	6.425	0.0477503	0.535
NM_001199432|0|Dnmt1|-	-0.37377	7.99024	0.0477599	0.535
NM_001162537|0|9330159F19Rik|+	1.04579	0.290872	0.0477926	0.535
NR_015582|0|C330024D21Rik|+	0.792786	1.93175	0.0477962	0.535
NM_010948|0|Nudc|-	-0.455773	6.225	0.0478209	0.535
NM_026009|0|Ccdc47|-	0.450352	6.32354	0.0479128	0.535743
NM_022378|0|Foxb1|-	1.96142	-1.3542	0.047998	0.536129
NM_027910|0|Klhdc3|-	-0.524434	6.25915	0.048009	0.536129
NM_178076|0|Mcf2l|+	0.529131	2.90215	0.0480237	0.536129
NM_029570|0|Atp11b|+	0.414329	6.58731	0.0480805	0.536456
NM_001199154|0|Sncaip|+	0.559055	3.12828	0.0481079	0.536456
NR_015545|0|4930481A15Rik|+	-0.582338	2.56567	0.0481295	0.536456
NM_001047159|0|Net1|-	0.498338	6.45111	0.0484378	0.539095
NM_008402|0|Itgav|+	0.385045	6.72804	0.0484437	0.539095
NM_001007268|0|Dusp13|-	-1.25719	-0.209135	0.0484615	0.539095
NR_033595|0|Gm13498|+	-0.388246	7.30124	0.0484816	0.539095
NR_045459|0|4833427F10Rik|+	1.67169	-1.82241	0.0485328	0.539095
NM_145222|0|B3gnt7|+	-0.449081	6.59246	0.0485398	0.539095
NM_023203|0|Dctpp1|-	-0.704113	3.97788	0.0485972	0.539095
NM_024445|0|Tsnaxip1|+	1.67727	-1.81744	0.0486318	0.539095
NM_001195006|0|Ndrg4|+	0.44989	3.98274	0.0486426	0.539095
NM_145602|0|Ndrg4|+	0.44989	3.98274	0.0486426	0.539095
NM_010437|0|Hivep2|+	0.403175	5.14765	0.0486478	0.539095
NM_001164729|0|Tomm6|-	-0.513622	5.18644	0.0486832	0.539203
NM_023628|0|Anxa9|-	0.507987	3.01472	0.0487637	0.539278
NM_001252654|0|Kcnab2|-	0.628505	2.00005	0.0487668	0.539278
NM_010598|0|Kcnab2|-	0.628505	2.00005	0.0487668	0.539278
NM_009975|0|Csnk2b|-	-0.448127	5.89259	0.0488042	0.539408
NM_053141|0|Pcdhb16|+	0.781057	2.40315	0.0488375	0.539493
NM_016774|0|Atp5b|+	-0.35248	9.12391	0.048945	0.540397
NM_001159485|0|Mcf2l|+	0.532153	2.88186	0.04898	0.54044
NM_009689|0|Birc5|+	-0.44775	4.47558	0.0490223	0.54044
NM_177111|0|Ccdc66|-	0.553839	4.43222	0.0490444	0.54044
NM_007558|0|Bmp8a|-	-0.837384	1.00177	0.0490516	0.54044
NM_201239|0|Rnase4|+	0.479715	3.30847	0.0494021	0.543285
NM_009933|0|Col6a1|-	0.353917	6.47542	0.0494063	0.543285
NM_026221|0|Ppfibp1|+	0.440663	6.82299	0.0494212	0.543285
NM_029628|0|Ppp1r3g|+	-0.601583	3.87704	0.0494862	0.543285
NM_001177900|0|Rd3|+	1.14224	-0.649672	0.0494991	0.543285
NM_023727|0|Rd3|+	1.14224	-0.649672	0.0494991	0.543285
NM_008992|0|Abcd4|-	-0.436583	4.20486	0.0495146	0.543285
NM_145125|0|Brwd1|-	0.414742	5.96112	0.0495183	0.543285
NM_025365|0|Tomm6|-	-0.51081	5.18039	0.049542	0.543285
NM_001159486|0|Mcf2l|+	0.531278	2.86519	0.0495694	0.543303
NM_001170433|0|Ppfibp1|+	0.440128	6.82348	0.0496437	0.54369
NM_030257|0|Lysmd3|+	0.519943	5.0393	0.0496564	0.54369
NM_001163761|0|6430548M08Rik|+	0.516382	2.95411	0.0497397	0.543861
NM_172286|0|6430548M08Rik|+	0.516382	2.95411	0.0497397	0.543861
NM_197991|0|2310044H10Rik|-	-0.468865	5.6062	0.0497917	0.543861
NM_025407|0|Uqcrc1|+	-0.36057	6.64072	0.0497951	0.543861
NM_001177353|0|Myc|+	-0.402458	5.11465	0.049827	0.543861
NM_001177354|0|Myc|+	-0.402458	5.11465	0.049827	0.543861
NM_011421|0|Smpd1|+	-0.409712	6.18352	0.0498833	0.544193
NM_001029877|0|Nova2|+	0.934937	2.22467	0.049937	0.544219
NM_001009935|0|Txnip|+	0.360087	7.80705	0.0499374	0.544219
NM_023719|0|Txnip|+	0.36001	7.80593	0.0499941	0.544555
NM_026254|0|Tbc1d23|-	0.392472	5.93984	0.0500665	0.54503
NM_001109913|0|Hnrnpm|-	-0.391841	7.49798	0.0500895	0.54503
NM_013658|0|Sema4a|-	1.06711	0.825994	0.0501185	0.545061
NM_016741|0|Scarb1|-	-0.512334	6.16322	0.0501504	0.545061
NM_146116|0|Tubb4b|-	-0.413352	7.25529	0.0501812	0.545061
NM_001113325|0|Gria1|+	0.702361	2.00941	0.0502002	0.545061
NM_026282|0|Spc24|-	-0.466402	3.86144	0.0502217	0.545061
NR_040279|0|A730090H04Rik|+	-0.730863	1.58162	0.0503128	0.545768
NM_138682|0|Lrrc4|-	0.825677	1.11916	0.0503789	0.546204
NM_010685|0|Lamp2|-	0.495245	8.1761	0.0504315	0.546229
NM_030235|0|Avl9|+	0.416003	6.20259	0.0504468	0.546229
NM_177752|0|Eme1|-	-0.494027	4.55063	0.050459	0.546229
NM_181585|0|Pik3r3|+	0.415957	5.53945	0.0505068	0.546465
NM_001146007|0|Trim12c|-	0.507485	5.19045	0.0505624	0.54665
NM_001190912|0|Kirrel3|+	-0.975691	0.542266	0.0505759	0.54665
NM_001199948|0|Dynlt1e|-	0.801544	1.57877	0.0506968	0.546656
NM_139233|0|Fgd4|-	0.528309	3.08887	0.050761	0.546656
NM_001252655|0|Kcnab2|-	0.640434	1.96421	0.0507665	0.546656
NM_001252656|0|Kcnab2|-	0.640434	1.96421	0.0507665	0.546656
NM_001099297|0|Duox1|+	1.16016	-0.256895	0.0507738	0.546656
NM_001177352|0|Myc|+	-0.40072	5.11684	0.0507764	0.546656
NM_010849|0|Myc|+	-0.40072	5.11684	0.0507764	0.546656
NM_026576|0|Etaa1|-	0.504502	5.21126	0.0507841	0.546656
NM_177718|0|1600021P15Rik|-	-0.403076	5.01753	0.0508673	0.546986
NM_011292|0|Rpl9|-	0.612067	4.58331	0.0508778	0.546986
NM_001005426|0|Zcwpw1|+	-0.434943	3.9205	0.0509083	0.546986
NM_011273|0|Xpr1|-	0.417891	6.14302	0.0509187	0.546986
NM_029804|0|Hnrnpm|-	-0.387341	7.54048	0.0509934	0.547272
NM_028386|0|Asphd2|-	-0.615686	2.23857	0.0509972	0.547272
NM_172685|0|Slc25a24|+	0.394449	6.18128	0.0511352	0.547492
NM_009022|0|Aldh1a2|+	-0.483031	4.05703	0.0511937	0.547492
NR_040305|0|Gm2061|-	-1.54161	-1.01483	0.0512444	0.547492
NM_001199338|0|Apoo|+	0.923011	1.29992	0.0512476	0.547492
NM_010585|0|Itpr1|+	-0.382978	5.27173	0.0512787	0.547492
NM_008399|0|Itgae|+	1.46355	-1.81804	0.0513056	0.547492
NM_001081433|0|Ankrd44|-	0.563902	4.00936	0.0513187	0.547492
NM_175677|0|Trim12c|-	0.504949	5.18514	0.0513792	0.547492
NM_001163760|0|6430548M08Rik|+	0.510828	2.95085	0.0513923	0.547492
NM_001190911|0|Kirrel3|+	-0.968484	0.554526	0.0514108	0.547492
NM_001190914|0|Kirrel3|+	-0.968484	0.554526	0.0514108	0.547492
NM_026324|0|Kirrel3|+	-0.968484	0.554526	0.0514108	0.547492
NM_177204|0|Fam40b|+	-1.28941	-0.589266	0.0514509	0.547492
NM_013680|0|Syn1|-	0.898744	0.876583	0.0514533	0.547492
NM_001114347|0|Clasp2|+	0.465668	5.90593	0.0514965	0.547492
NM_026695|0|Etfb|+	-0.449213	5.05495	0.0515177	0.547492
NM_010495|0|Id1|+	-0.448413	5.60897	0.0515344	0.547492
NM_178417|0|Zfp867|-	0.552682	3.93236	0.0515638	0.547492
NM_139305|0|Car9|+	0.805332	1.16159	0.0516003	0.547492
NM_001126315|0|Gm13109|-	-1.42657	-1.66846	0.0516593	0.547492
NM_021472|0|Rnase4|+	0.472444	3.33433	0.0516832	0.547492
NR_028329|0|D630032N06Rik|+	1.06867	-0.108553	0.051684	0.547492
NM_001042580|0|Cd63|+	0.362567	6.24298	0.0516907	0.547492
NM_001164096|0|Polr3e|+	-0.375643	5.46164	0.0517037	0.547492
NM_007993|0|Fbn1|-	0.450297	4.96907	0.0517084	0.547492
NM_145512|0|Sft2d2|-	0.373243	5.51622	0.0517338	0.547492
NM_001110780|0|Syn1|-	0.90269	0.848652	0.0517546	0.547492
NM_011241|0|Rangap1|-	-0.377816	6.86098	0.0517639	0.547492
NM_172554|0|Zdhhc17|-	0.494385	4.9231	0.0517719	0.547492
NM_001199204|0|Spag9|+	0.407264	7.68855	0.0518046	0.547563
NM_001146174|0|Rangap1|-	-0.377671	6.8609	0.0518622	0.547612
NM_025791|0|Tmem223|+	-0.484564	3.8814	0.0518964	0.547612
NM_008055|0|Fzd4|+	-0.446757	3.73017	0.0519385	0.547612
NM_001199203|0|Spag9|+	0.406903	7.68823	0.0519393	0.547612
NM_027569|0|Spag9|+	0.406903	7.68823	0.0519393	0.547612
NM_144526|0|Fam64a|+	-0.52296	3.91352	0.0520366	0.548363
[truncated: 19,057 more rows]
